# Supplementary material for: Selective steroidogenic cytochrome P450 haem iron ligation by steroid-derived isonitriles
Source: Commun Chem. 2023 Sep 2;6:183. doi: 10.1038/s42004-023-00994-3 (PMC10475101; doi:10.1038/s42004-023-00994-3)
Supplement: Supplementary file 4 — Supplementary Data 2 [file 42004_2023_994_MOESM4_ESM.txt]

REMARK   3
REMARK   3 REFINEMENT.
REMARK   3   PROGRAM     : PHENIX (1.20.1_4487: ???)
REMARK   3   AUTHORS     : Adams,Afonine,Bunkoczi,Burnley,Chen,Dar,Davis,
REMARK   3               : Draizen,Echols,Gildea,Gros,Grosse-Kunstleve,Headd,
REMARK   3               : Hintze,Hung,Ioerger,Liebschner,McCoy,McKee,Moriarty,
REMARK   3               : Oeffner,Poon,Read,Richardson,Richardson,Sacchettini,
REMARK   3               : Sauter,Sobolev,Storoni,Terwilliger,Williams,Zwart
REMARK   3
REMARK   3  X-RAY DATA.
REMARK   3  
REMARK   3  REFINEMENT TARGET : ML
REMARK   3  
REMARK   3  DATA USED IN REFINEMENT.
REMARK   3   RESOLUTION RANGE HIGH (ANGSTROMS) : 2.20    
REMARK   3   RESOLUTION RANGE LOW  (ANGSTROMS) : 38.96   
REMARK   3   MIN(FOBS/SIGMA_FOBS)              : 1.33  
REMARK   3   COMPLETENESS FOR RANGE        (%) : 98.21 
REMARK   3   NUMBER OF REFLECTIONS             : 113087    
REMARK   3   NUMBER OF REFLECTIONS (NON-ANOMALOUS) : 113087    
REMARK   3  
REMARK   3  FIT TO DATA USED IN REFINEMENT.
REMARK   3   R VALUE     (WORKING + TEST SET) : 0.2165
REMARK   3   R VALUE            (WORKING SET) : 0.2158
REMARK   3   FREE R VALUE                     : 0.2594
REMARK   3   FREE R VALUE TEST SET SIZE   (%) : 1.77  
REMARK   3   FREE R VALUE TEST SET COUNT      : 1998      
REMARK   3  
REMARK   3  FIT TO DATA USED IN REFINEMENT (IN BINS).
REMARK   3   BIN  RESOLUTION RANGE  COMPL.    NWORK NFREE   RWORK  RFREE  CCWORK CCFREE
REMARK   3     1   38.96 -    5.30    0.99     8401   151  0.1797 0.1912   0.954  0.959
REMARK   3     2    5.29 -    4.20    1.00     8190   147  0.1567 0.2020   0.955  0.927
REMARK   3     3    4.20 -    3.67    1.00     8106   147  0.1747 0.2377   0.945  0.878
REMARK   3     4    3.67 -    3.34    0.99     8026   144  0.2136 0.2832   0.918  0.873
REMARK   3     5    3.34 -    3.10    1.00     8059   145  0.2327 0.2666   0.905  0.867
REMARK   3     6    3.10 -    2.92    1.00     8029   143  0.2495 0.3210   0.888  0.787
REMARK   3     7    2.92 -    2.77    0.99     7920   144  0.2701 0.3049   0.877  0.831
REMARK   3     8    2.77 -    2.65    0.99     7951   143  0.2776 0.3360   0.861  0.812
REMARK   3     9    2.65 -    2.55    0.99     7924   143  0.2742 0.3142   0.870  0.827
REMARK   3    10    2.55 -    2.46    0.98     7830   141  0.2767 0.3021   0.866  0.824
REMARK   3    11    2.46 -    2.38    0.97     7769   139  0.2977 0.3348   0.839  0.745
REMARK   3    12    2.38 -    2.31    0.99     7893   142  0.3156 0.3790   0.828  0.745
REMARK   3    13    2.31 -    2.25    0.95     7598   137  0.3452 0.3735   0.794  0.782
REMARK   3    14    2.25 -    2.20    0.93     7393   132  0.3711 0.3446   0.758  0.772
REMARK   3  
REMARK   3  BULK SOLVENT MODELLING.
REMARK   3   METHOD USED        : FLAT BULK SOLVENT MODEL
REMARK   3   SOLVENT RADIUS     : 1.10    
REMARK   3   SHRINKAGE RADIUS   : 0.90    
REMARK   3   GRID STEP FACTOR   : 4.00    
REMARK   3  
REMARK   3  ERROR ESTIMATES.
REMARK   3   COORDINATE ERROR (MAXIMUM-LIKELIHOOD BASED)     : 0.30    
REMARK   3   PHASE ERROR (DEGREES, MAXIMUM-LIKELIHOOD BASED) : 32.16   
REMARK   3  
REMARK   3  STRUCTURE FACTORS CALCULATION ALGORITHM : FFT
REMARK   3  B VALUES.
REMARK   3   FROM WILSON PLOT           (A**2) : 44.37   
REMARK   3  
REMARK   3  GEOMETRY RESTRAINTS LIBRARY: GEOSTD + MONOMER LIBRARY + CDL V1.2
REMARK   3  DEVIATIONS FROM IDEAL VALUES - RMSD. RMSZ FOR BONDS AND ANGLES.
REMARK   3    BOND      :  0.005   0.106  15568  Z= 0.286
REMARK   3    ANGLE     :  0.730  11.497  21167  Z= 0.353
REMARK   3    CHIRALITY :  0.043   0.200   2400
REMARK   3    PLANARITY :  0.005   0.070   2646
REMARK   3    DIHEDRAL  : 17.904  89.321   5756
REMARK   3    MIN NONBONDED DISTANCE : 2.196
REMARK   3  
REMARK   3  MOLPROBITY STATISTICS.
REMARK   3    ALL-ATOM CLASHSCORE : 4.69
REMARK   3    RAMACHANDRAN PLOT:
REMARK   3      OUTLIERS :  0.11 %
REMARK   3      ALLOWED  :  3.19 %
REMARK   3      FAVORED  : 96.70 %
REMARK   3    ROTAMER OUTLIERS :  0.72 %
REMARK   3    CBETA DEVIATIONS :  0.00 %
REMARK   3    PEPTIDE PLANE:
REMARK   3      CIS-PROLINE     : 0.00 %
REMARK   3      CIS-GENERAL     : 0.00 %
REMARK   3      TWISTED PROLINE : 0.00 %
REMARK   3      TWISTED GENERAL : 0.00 %
REMARK   3  
REMARK   3  RAMA-Z (RAMACHANDRAN PLOT Z-SCORE):
REMARK   3  INTERPRETATION: BAD |RAMA-Z| > 3; SUSPICIOUS 2 < |RAMA-Z| < 3; GOOD |RAMA-Z| < 2.
REMARK   3  SCORES FOR WHOLE/HELIX/SHEET/LOOP ARE SCALED INDEPENDENTLY;
REMARK   3  THEREFORE, THE VALUES ARE NOT RELATED IN A SIMPLE MANNER.
REMARK   3    WHOLE: -2.08 (0.17), RESIDUES: 1850
REMARK   3    HELIX: -1.57 (0.13), RESIDUES: 946
REMARK   3    SHEET:  0.22 (0.62), RESIDUES: 70
REMARK   3    LOOP : -1.11 (0.20), RESIDUES: 834
REMARK   3  
REMARK   3                  min    max   mean <Bi,j>   iso aniso
REMARK   3     Overall:   23.13 173.65  55.70   5.61 15467     0
REMARK   3     Protein:   28.05 136.50  55.85   5.02 14871     0
REMARK   3     Water:     23.13  72.68  49.63    N/A   268     0
REMARK   3     Other:     29.59 173.65  53.69    N/A   328     0
REMARK   3     Chain  A:  29.46 173.65  53.57    N/A  3791     0
REMARK   3     Chain  C:  32.60 136.50  61.56    N/A  3821     0
REMARK   3     Chain  B:  28.05 123.12  52.31    N/A  3775     0
REMARK   3     Chain  S:  23.13  72.68  49.63    N/A   268     0
REMARK   3     Chain  D:  29.04 119.29  55.73    N/A  3812     0
REMARK   3     Histogram:
REMARK   3         Values      Number of atoms
REMARK   3      23.13 - 38.18       511
REMARK   3      38.18 - 53.23      7624
REMARK   3      53.23 - 68.29      4724
REMARK   3      68.29 - 83.34      1883
REMARK   3      83.34 - 98.39       641
REMARK   3      98.39 - 113.44       71
REMARK   3     113.44 - 128.49        9
REMARK   3     128.49 - 143.55        3
REMARK   3     143.55 - 158.60        0
REMARK   3     158.60 - 173.65        1
REMARK   3  
REMARK   3
LINK        FE   HEM A 600                 C23 LIG A 601 
LINK         SG  CYS B 442                FE   HEM B 600 
LINK        FE   HEM C 600                 C23 LIG C 601 
LINK        FE   HEM D 600                 C23 LIG D 601 
CRYST1   86.130  152.275  171.587  90.00  90.00  90.00 P 21 21 21
SCALE1      0.011610  0.000000  0.000000        0.00000
SCALE2      0.000000  0.006567  0.000000        0.00000
SCALE3      0.000000  0.000000  0.005828        0.00000
ATOM      1  N   PRO A  28     -74.022  15.829 -20.450  1.00 74.20           N
ATOM      2  CA  PRO A  28     -74.069  14.487 -21.039  1.00 86.75           C
ATOM      3  C   PRO A  28     -72.965  13.583 -20.502  1.00 91.30           C
ATOM      4  O   PRO A  28     -71.796  13.836 -20.777  1.00 83.55           O
ATOM      5  CB  PRO A  28     -73.880  14.762 -22.532  1.00 82.65           C
ATOM      6  CG  PRO A  28     -73.112  16.091 -22.594  1.00 91.48           C
ATOM      7  CD  PRO A  28     -73.136  16.726 -21.213  1.00 86.57           C
ATOM      8  HA  PRO A  28     -74.931  14.065 -20.895  1.00104.24           H
ATOM      9  HB2 PRO A  28     -73.368  14.046 -22.938  1.00 99.32           H
ATOM     10  HB3 PRO A  28     -74.744  14.840 -22.966  1.00 99.32           H
ATOM     11  HG2 PRO A  28     -72.197  15.915 -22.865  1.00109.92           H
ATOM     12  HG3 PRO A  28     -73.542  16.676 -23.238  1.00109.92           H
ATOM     13  HD2 PRO A  28     -72.247  16.746 -20.826  1.00104.02           H
ATOM     14  HD3 PRO A  28     -73.502  17.624 -21.251  1.00104.02           H
ATOM     15  N   LYS A  29     -73.334  12.552 -19.744  1.00 86.85           N
ATOM     16  CA  LYS A  29     -72.340  11.650 -19.173  1.00 88.73           C
ATOM     17  C   LYS A  29     -71.457  11.064 -20.271  1.00 89.83           C
ATOM     18  O   LYS A  29     -71.794  11.082 -21.456  1.00 90.03           O
ATOM     19  CB  LYS A  29     -73.014  10.514 -18.407  1.00 91.08           C
ATOM     20  CG  LYS A  29     -73.762  10.936 -17.161  1.00101.29           C
ATOM     21  CD  LYS A  29     -74.381   9.729 -16.474  1.00106.93           C
ATOM     22  CE  LYS A  29     -75.209  10.131 -15.267  1.00106.94           C
ATOM     23  NZ  LYS A  29     -75.958   8.981 -14.696  1.00100.48           N
ATOM     24  H   LYS A  29     -74.147  12.354 -19.548  1.00104.36           H
ATOM     25  HA  LYS A  29     -71.784  12.149 -18.555  1.00106.61           H
ATOM     26  HB2 LYS A  29     -73.651  10.082 -18.996  1.00109.44           H
ATOM     27  HB3 LYS A  29     -72.331   9.881 -18.135  1.00109.44           H
ATOM     28  HG2 LYS A  29     -73.149  11.363 -16.542  1.00121.68           H
ATOM     29  HG3 LYS A  29     -74.472  11.552 -17.402  1.00121.68           H
ATOM     30  HD2 LYS A  29     -74.961   9.267 -17.099  1.00128.46           H
ATOM     31  HD3 LYS A  29     -73.675   9.135 -16.174  1.00128.46           H
ATOM     32  HE2 LYS A  29     -74.621  10.481 -14.579  1.00128.47           H
ATOM     33  HE3 LYS A  29     -75.850  10.809 -15.531  1.00128.47           H
ATOM     34  HZ1 LYS A  29     -76.430   9.246 -13.990  1.00120.72           H
ATOM     35  HZ2 LYS A  29     -76.512   8.646 -15.306  1.00120.72           H
ATOM     36  HZ3 LYS A  29     -75.390   8.344 -14.441  1.00120.72           H
ATOM     37  N   SER A  30     -70.320  10.515 -19.854  1.00 73.22           N
ATOM     38  CA  SER A  30     -69.362   9.960 -20.795  1.00 75.66           C
ATOM     39  C   SER A  30     -68.471   8.964 -20.072  1.00 78.00           C
ATOM     40  O   SER A  30     -68.109   9.176 -18.912  1.00 78.85           O
ATOM     41  CB  SER A  30     -68.515  11.065 -21.435  1.00 75.68           C
ATOM     42  OG  SER A  30     -67.712  11.722 -20.469  1.00 79.44           O
ATOM     43  H   SER A  30     -70.083  10.453 -19.030  1.00 88.00           H
ATOM     44  HA  SER A  30     -69.835   9.487 -21.497  1.00 90.93           H
ATOM     45  HB2 SER A  30     -67.938  10.670 -22.107  1.00 90.96           H
ATOM     46  HB3 SER A  30     -69.106  11.715 -21.847  1.00 90.96           H
ATOM     47  HG  SER A  30     -67.237  12.307 -20.840  1.00 95.46           H
ATOM     48  N   LEU A  31     -68.138   7.874 -20.760  1.00 67.42           N
ATOM     49  CA  LEU A  31     -67.159   6.939 -20.234  1.00 60.37           C
ATOM     50  C   LEU A  31     -65.882   7.682 -19.868  1.00 59.29           C
ATOM     51  O   LEU A  31     -65.573   8.740 -20.424  1.00 60.51           O
ATOM     52  CB  LEU A  31     -66.842   5.850 -21.260  1.00 62.59           C
ATOM     53  CG  LEU A  31     -67.947   4.869 -21.655  1.00 59.87           C
ATOM     54  CD1 LEU A  31     -67.452   4.011 -22.814  1.00 58.62           C
ATOM     55  CD2 LEU A  31     -68.354   4.013 -20.479  1.00 59.74           C
ATOM     56  H   LEU A  31     -68.464   7.658 -21.526  1.00 81.05           H
ATOM     57  HA  LEU A  31     -67.518   6.509 -19.442  1.00 72.59           H
ATOM     58  HB2 LEU A  31     -66.561   6.292 -22.077  1.00 75.25           H
ATOM     59  HB3 LEU A  31     -66.114   5.317 -20.904  1.00 75.25           H
ATOM     60  HG  LEU A  31     -68.738   5.355 -21.935  1.00 71.99           H
ATOM     61 HD11 LEU A  31     -68.160   3.405 -23.083  1.00 70.49           H
ATOM     62 HD12 LEU A  31     -67.213   4.590 -23.556  1.00 70.49           H
ATOM     63 HD13 LEU A  31     -66.676   3.507 -22.525  1.00 70.49           H
ATOM     64 HD21 LEU A  31     -69.034   3.384 -20.768  1.00 71.83           H
ATOM     65 HD22 LEU A  31     -67.576   3.533 -20.154  1.00 71.83           H
ATOM     66 HD23 LEU A  31     -68.707   4.584 -19.780  1.00 71.83           H
ATOM     67  N   LEU A  32     -65.135   7.119 -18.924  1.00 53.55           N
ATOM     68  CA  LEU A  32     -63.896   7.730 -18.477  1.00 54.04           C
ATOM     69  C   LEU A  32     -62.728   7.262 -19.335  1.00 52.86           C
ATOM     70  O   LEU A  32     -62.754   6.177 -19.922  1.00 52.00           O
ATOM     71  CB  LEU A  32     -63.623   7.391 -17.013  1.00 53.12           C
ATOM     72  CG  LEU A  32     -64.796   7.573 -16.048  1.00 53.44           C
ATOM     73  CD1 LEU A  32     -64.419   7.062 -14.667  1.00 53.92           C
ATOM     74  CD2 LEU A  32     -65.203   9.036 -15.992  1.00 58.32           C
ATOM     75  H   LEU A  32     -65.328   6.381 -18.527  1.00 64.39           H
ATOM     76  HA  LEU A  32     -63.969   8.693 -18.559  1.00 64.99           H
ATOM     77  HB2 LEU A  32     -63.353   6.460 -16.964  1.00 63.88           H
ATOM     78  HB3 LEU A  32     -62.904   7.961 -16.700  1.00 63.88           H
ATOM     79  HG  LEU A  32     -65.558   7.060 -16.360  1.00 64.27           H
ATOM     80 HD11 LEU A  32     -65.188   7.139 -14.081  1.00 64.85           H
ATOM     81 HD12 LEU A  32     -64.148   6.133 -14.736  1.00 64.85           H
ATOM     82 HD13 LEU A  32     -63.686   7.596 -14.322  1.00 64.85           H
ATOM     83 HD21 LEU A  32     -65.903   9.144 -15.329  1.00 70.12           H
ATOM     84 HD22 LEU A  32     -64.431   9.570 -15.747  1.00 70.12           H
ATOM     85 HD23 LEU A  32     -65.529   9.307 -16.865  1.00 70.12           H
ATOM     86  N   SER A  33     -61.705   8.106 -19.414  1.00 51.54           N
ATOM     87  CA  SER A  33     -60.458   7.734 -20.060  1.00 47.17           C
ATOM     88  C   SER A  33     -59.612   6.923 -19.088  1.00 52.23           C
ATOM     89  O   SER A  33     -59.600   7.187 -17.883  1.00 50.25           O
ATOM     90  CB  SER A  33     -59.695   8.980 -20.507  1.00 50.83           C
ATOM     91  OG  SER A  33     -59.134   9.630 -19.384  1.00 60.40           O
ATOM     92  H   SER A  33     -61.709   8.906 -19.097  1.00 61.98           H
ATOM     93  HA  SER A  33     -60.636   7.198 -20.849  1.00 56.74           H
ATOM     94  HB2 SER A  33     -58.984   8.719 -21.113  1.00 61.13           H
ATOM     95  HB3 SER A  33     -60.307   9.586 -20.954  1.00 61.13           H
ATOM     96  HG  SER A  33     -58.716  10.316 -19.628  1.00 72.62           H
ATOM     97  N   LEU A  34     -58.896   5.935 -19.611  1.00 54.35           N
ATOM     98  CA  LEU A  34     -58.139   5.054 -18.743  1.00 51.18           C
ATOM     99  C   LEU A  34     -56.925   5.776 -18.162  1.00 48.74           C
ATOM    100  O   LEU A  34     -56.356   6.667 -18.802  1.00 47.14           O
ATOM    101  CB  LEU A  34     -57.689   3.816 -19.508  1.00 53.63           C
ATOM    102  CG  LEU A  34     -58.698   2.666 -19.494  1.00 51.45           C
ATOM    103  CD1 LEU A  34     -58.357   1.641 -20.571  1.00 51.72           C
ATOM    104  CD2 LEU A  34     -58.761   2.007 -18.127  1.00 49.70           C
ATOM    105  H   LEU A  34     -58.835   5.759 -20.450  1.00 65.35           H
ATOM    106  HA  LEU A  34     -58.700   4.771 -18.003  1.00 61.55           H
ATOM    107  HB2 LEU A  34     -57.536   4.063 -20.433  1.00 64.50           H
ATOM    108  HB3 LEU A  34     -56.866   3.490 -19.112  1.00 64.50           H
ATOM    109  HG  LEU A  34     -59.579   3.026 -19.686  1.00 61.88           H
ATOM    110 HD11 LEU A  34     -59.009   0.923 -20.541  1.00 62.20           H
ATOM    111 HD12 LEU A  34     -58.381   2.073 -21.438  1.00 62.20           H
ATOM    112 HD13 LEU A  34     -57.469   1.288 -20.401  1.00 62.20           H
ATOM    113 HD21 LEU A  34     -59.381   1.262 -18.164  1.00 59.78           H
ATOM    114 HD22 LEU A  34     -57.876   1.690 -17.889  1.00 59.78           H
ATOM    115 HD23 LEU A  34     -59.065   2.659 -17.476  1.00 59.78           H
ATOM    116  N   PRO A  35     -56.527   5.427 -16.939  1.00 48.92           N
ATOM    117  CA  PRO A  35     -55.263   5.951 -16.404  1.00 50.35           C
ATOM    118  C   PRO A  35     -54.092   5.512 -17.270  1.00 48.27           C
ATOM    119  O   PRO A  35     -54.022   4.364 -17.716  1.00 46.82           O
ATOM    120  CB  PRO A  35     -55.179   5.347 -14.995  1.00 48.04           C
ATOM    121  CG  PRO A  35     -56.539   4.810 -14.690  1.00 49.30           C
ATOM    122  CD  PRO A  35     -57.226   4.539 -15.995  1.00 45.56           C
ATOM    123  HA  PRO A  35     -55.289   6.918 -16.337  1.00 60.56           H
ATOM    124  HB2 PRO A  35     -54.520   4.636 -14.984  1.00 57.79           H
ATOM    125  HB3 PRO A  35     -54.933   6.037 -14.359  1.00 57.79           H
ATOM    126  HG2 PRO A  35     -56.451   3.990 -14.179  1.00 59.30           H
ATOM    127  HG3 PRO A  35     -57.035   5.468 -14.179  1.00 59.30           H
ATOM    128  HD2 PRO A  35     -57.122   3.610 -16.253  1.00 54.81           H
ATOM    129  HD3 PRO A  35     -58.168   4.765 -15.942  1.00 54.81           H
ATOM    130  N   LEU A  36     -53.161   6.435 -17.495  1.00 49.88           N
ATOM    131  CA  LEU A  36     -52.013   6.214 -18.367  1.00 50.59           C
ATOM    132  C   LEU A  36     -50.743   6.232 -17.528  1.00 51.59           C
ATOM    133  O   LEU A  36     -50.316   7.294 -17.062  1.00 55.02           O
ATOM    134  CB  LEU A  36     -51.965   7.280 -19.455  1.00 43.78           C
ATOM    135  CG  LEU A  36     -51.278   6.922 -20.771  1.00 52.25           C
ATOM    136  CD1 LEU A  36     -51.701   5.577 -21.305  1.00 47.63           C
ATOM    137  CD2 LEU A  36     -51.582   8.033 -21.780  1.00 53.03           C
ATOM    138  H   LEU A  36     -53.174   7.219 -17.142  1.00 60.00           H
ATOM    139  HA  LEU A  36     -52.086   5.340 -18.780  1.00 60.85           H
ATOM    140  HB2 LEU A  36     -52.879   7.522 -19.673  1.00 52.67           H
ATOM    141  HB3 LEU A  36     -51.495   8.049 -19.095  1.00 52.67           H
ATOM    142  HG  LEU A  36     -50.322   6.849 -20.626  1.00 62.83           H
ATOM    143 HD11 LEU A  36     -51.426   5.505 -22.232  1.00 57.30           H
ATOM    144 HD12 LEU A  36     -51.276   4.881 -20.779  1.00 57.30           H
ATOM    145 HD13 LEU A  36     -52.665   5.500 -21.238  1.00 57.30           H
ATOM    146 HD21 LEU A  36     -51.028   7.906 -22.566  1.00 63.77           H
ATOM    147 HD22 LEU A  36     -52.519   7.990 -22.024  1.00 63.77           H
ATOM    148 HD23 LEU A  36     -51.386   8.891 -21.372  1.00 63.77           H
ATOM    149  N   VAL A  37     -50.136   5.057 -17.343  1.00 51.89           N
ATOM    150  CA  VAL A  37     -48.923   4.969 -16.534  1.00 57.37           C
ATOM    151  C   VAL A  37     -47.652   5.137 -17.352  1.00 50.39           C
ATOM    152  O   VAL A  37     -46.570   5.312 -16.770  1.00 49.65           O
ATOM    153  CB  VAL A  37     -48.840   3.624 -15.780  1.00 56.71           C
ATOM    154  CG1 VAL A  37     -50.162   3.287 -15.117  1.00 59.59           C
ATOM    155  CG2 VAL A  37     -48.418   2.498 -16.721  1.00 58.88           C
ATOM    156  H   VAL A  37     -50.404   4.308 -17.672  1.00 62.40           H
ATOM    157  HA  VAL A  37     -48.968   5.687 -15.883  1.00 68.98           H
ATOM    158  HB  VAL A  37     -48.168   3.709 -15.086  1.00 68.19           H
ATOM    159 HG11 VAL A  37     -50.065   2.458 -14.624  1.00 71.65           H
ATOM    160 HG12 VAL A  37     -50.404   4.006 -14.512  1.00 71.65           H
ATOM    161 HG13 VAL A  37     -50.842   3.188 -15.802  1.00 71.65           H
ATOM    162 HG21 VAL A  37     -48.662   1.647 -16.325  1.00 70.79           H
ATOM    163 HG22 VAL A  37     -48.871   2.610 -17.571  1.00 70.79           H
ATOM    164 HG23 VAL A  37     -47.457   2.538 -16.851  1.00 70.79           H
ATOM    165  N   GLY A  38     -47.740   5.082 -18.677  1.00 48.87           N
ATOM    166  CA  GLY A  38     -46.575   5.231 -19.525  1.00 48.29           C
ATOM    167  C   GLY A  38     -46.967   5.454 -20.970  1.00 46.17           C
ATOM    168  O   GLY A  38     -48.010   4.965 -21.417  1.00 46.53           O
ATOM    169  H   GLY A  38     -48.473   4.958 -19.109  1.00 58.78           H
ATOM    170  HA2 GLY A  38     -46.050   5.989 -19.225  1.00 58.08           H
ATOM    171  HA3 GLY A  38     -46.031   4.429 -19.472  1.00 58.08           H
ATOM    172  N   SER A  39     -46.140   6.187 -21.712  1.00 42.96           N
ATOM    173  CA  SER A  39     -46.454   6.538 -23.090  1.00 45.61           C
ATOM    174  C   SER A  39     -45.163   6.760 -23.864  1.00 46.37           C
ATOM    175  O   SER A  39     -44.300   7.526 -23.427  1.00 48.75           O
ATOM    176  CB  SER A  39     -47.332   7.794 -23.144  1.00 46.89           C
ATOM    177  OG  SER A  39     -47.602   8.182 -24.480  1.00 49.41           O
ATOM    178  H   SER A  39     -45.385   6.495 -21.436  1.00 51.69           H
ATOM    179  HA  SER A  39     -46.929   5.804 -23.510  1.00 54.87           H
ATOM    180  HB2 SER A  39     -48.172   7.608 -22.696  1.00 56.41           H
ATOM    181  HB3 SER A  39     -46.870   8.519 -22.695  1.00 56.41           H
ATOM    182  HG  SER A  39     -48.083   8.870 -24.487  1.00 59.43           H
ATOM    183  N   LEU A  40     -45.037   6.081 -25.003  1.00 42.74           N
ATOM    184  CA  LEU A  40     -43.972   6.315 -25.960  1.00 45.76           C
ATOM    185  C   LEU A  40     -44.584   6.623 -27.321  1.00 45.11           C
ATOM    186  O   LEU A  40     -45.662   6.113 -27.649  1.00 48.32           O
ATOM    187  CB  LEU A  40     -43.039   5.103 -26.079  1.00 46.32           C
ATOM    188  CG  LEU A  40     -42.352   4.661 -24.786  1.00 48.90           C
ATOM    189  CD1 LEU A  40     -41.518   3.404 -25.027  1.00 50.88           C
ATOM    190  CD2 LEU A  40     -41.482   5.776 -24.214  1.00 52.83           C
ATOM    191  H   LEU A  40     -45.578   5.458 -25.247  1.00 51.43           H
ATOM    192  HA  LEU A  40     -43.431   7.067 -25.675  1.00 55.06           H
ATOM    193  HB2 LEU A  40     -43.559   4.350 -26.401  1.00 55.72           H
ATOM    194  HB3 LEU A  40     -42.340   5.320 -26.717  1.00 55.72           H
ATOM    195  HG  LEU A  40     -43.035   4.455 -24.129  1.00 58.82           H
ATOM    196 HD11 LEU A  40     -41.008   3.204 -24.226  1.00 61.20           H
ATOM    197 HD12 LEU A  40     -42.112   2.665 -25.233  1.00 61.20           H
ATOM    198 HD13 LEU A  40     -40.916   3.561 -25.771  1.00 61.20           H
ATOM    199 HD21 LEU A  40     -40.994   5.434 -23.449  1.00 63.54           H
ATOM    200 HD22 LEU A  40     -40.861   6.074 -24.897  1.00 63.54           H
ATOM    201 HD23 LEU A  40     -42.052   6.512 -23.942  1.00 63.54           H
ATOM    202  N   PRO A  41     -43.935   7.464 -28.131  1.00 45.04           N
ATOM    203  CA  PRO A  41     -44.538   7.874 -29.410  1.00 43.39           C
ATOM    204  C   PRO A  41     -44.310   6.911 -30.567  1.00 45.75           C
ATOM    205  O   PRO A  41     -44.816   7.169 -31.665  1.00 48.91           O
ATOM    206  CB  PRO A  41     -43.872   9.231 -29.688  1.00 43.24           C
ATOM    207  CG  PRO A  41     -42.553   9.151 -28.998  1.00 46.57           C
ATOM    208  CD  PRO A  41     -42.713   8.230 -27.813  1.00 47.16           C
ATOM    209  HA  PRO A  41     -45.492   8.003 -29.293  1.00 52.20           H
ATOM    210  HB2 PRO A  41     -43.759   9.356 -30.643  1.00 52.03           H
ATOM    211  HB3 PRO A  41     -44.414   9.948 -29.321  1.00 52.03           H
ATOM    212  HG2 PRO A  41     -41.891   8.797 -29.613  1.00 56.02           H
ATOM    213  HG3 PRO A  41     -42.291  10.037 -28.703  1.00 56.02           H
ATOM    214  HD2 PRO A  41     -41.949   7.639 -27.730  1.00 56.73           H
ATOM    215  HD3 PRO A  41     -42.830   8.738 -26.995  1.00 56.73           H
ATOM    216  N   PHE A  42     -43.559   5.828 -30.379  1.00 45.82           N
ATOM    217  CA  PHE A  42     -43.451   4.794 -31.398  1.00 39.97           C
ATOM    218  C   PHE A  42     -43.145   3.470 -30.712  1.00 48.54           C
ATOM    219  O   PHE A  42     -42.860   3.417 -29.515  1.00 45.55           O
ATOM    220  CB  PHE A  42     -42.395   5.136 -32.462  1.00 52.72           C
ATOM    221  CG  PHE A  42     -41.074   5.572 -31.904  1.00 52.47           C
ATOM    222  CD1 PHE A  42     -40.315   4.715 -31.124  1.00 53.51           C
ATOM    223  CD2 PHE A  42     -40.578   6.838 -32.180  1.00 53.58           C
ATOM    224  CE1 PHE A  42     -39.094   5.119 -30.618  1.00 53.38           C
ATOM    225  CE2 PHE A  42     -39.359   7.243 -31.679  1.00 56.19           C
ATOM    226  CZ  PHE A  42     -38.616   6.385 -30.898  1.00 59.11           C
ATOM    227  H   PHE A  42     -43.102   5.671 -29.667  1.00 55.12           H
ATOM    228  HA  PHE A  42     -44.302   4.710 -31.856  1.00 48.11           H
ATOM    229  HB2 PHE A  42     -42.239   4.349 -33.007  1.00 63.40           H
ATOM    230  HB3 PHE A  42     -42.734   5.859 -33.013  1.00 63.40           H
ATOM    231  HD1 PHE A  42     -40.630   3.860 -30.939  1.00 64.35           H
ATOM    232  HD2 PHE A  42     -41.074   7.421 -32.709  1.00 64.44           H
ATOM    233  HE1 PHE A  42     -38.594   4.539 -30.089  1.00 64.19           H
ATOM    234  HE2 PHE A  42     -39.037   8.095 -31.869  1.00 67.56           H
ATOM    235  HZ  PHE A  42     -37.794   6.658 -30.558  1.00 71.08           H
ATOM    236  N   LEU A  43     -43.204   2.397 -31.492  1.00 52.86           N
ATOM    237  CA  LEU A  43     -43.078   1.055 -30.935  1.00 50.71           C
ATOM    238  C   LEU A  43     -41.609   0.678 -30.785  1.00 51.25           C
ATOM    239  O   LEU A  43     -40.834   0.838 -31.735  1.00 52.85           O
ATOM    240  CB  LEU A  43     -43.786   0.039 -31.821  1.00 48.04           C
ATOM    241  CG  LEU A  43     -45.294  -0.067 -31.573  1.00 53.81           C
ATOM    242  CD1 LEU A  43     -45.948  -1.003 -32.586  1.00 54.34           C
ATOM    243  CD2 LEU A  43     -45.589  -0.526 -30.150  1.00 55.58           C
ATOM    244  H   LEU A  43     -43.315   2.418 -32.345  1.00 63.57           H
ATOM    245  HA  LEU A  43     -43.488   1.035 -30.056  1.00 60.99           H
ATOM    246  HB2 LEU A  43     -43.657   0.293 -32.748  1.00 57.79           H
ATOM    247  HB3 LEU A  43     -43.399  -0.836 -31.660  1.00 57.79           H
ATOM    248  HG  LEU A  43     -45.682   0.816 -31.684  1.00 64.71           H
ATOM    249 HD11 LEU A  43     -46.911  -0.910 -32.526  1.00 65.35           H
ATOM    250 HD12 LEU A  43     -45.647  -0.764 -33.477  1.00 65.35           H
ATOM    251 HD13 LEU A  43     -45.690  -1.916 -32.384  1.00 65.35           H
ATOM    252 HD21 LEU A  43     -46.435  -1.001 -30.141  1.00 66.84           H
ATOM    253 HD22 LEU A  43     -44.877  -1.114 -29.853  1.00 66.84           H
ATOM    254 HD23 LEU A  43     -45.640   0.250 -29.571  1.00 66.84           H
ATOM    255  N   PRO A  44     -41.190   0.192 -29.617  1.00 55.61           N
ATOM    256  CA  PRO A  44     -39.806  -0.273 -29.473  1.00 48.65           C
ATOM    257  C   PRO A  44     -39.491  -1.401 -30.441  1.00 54.51           C
ATOM    258  O   PRO A  44     -40.334  -2.254 -30.733  1.00 53.37           O
ATOM    259  CB  PRO A  44     -39.739  -0.745 -28.014  1.00 55.76           C
ATOM    260  CG  PRO A  44     -40.805   0.056 -27.317  1.00 58.22           C
ATOM    261  CD  PRO A  44     -41.915   0.195 -28.332  1.00 58.72           C
ATOM    262  HA  PRO A  44     -39.183   0.458 -29.611  1.00 58.52           H
ATOM    263  HB2 PRO A  44     -39.926  -1.696 -27.963  1.00 67.05           H
ATOM    264  HB3 PRO A  44     -38.863  -0.559 -27.643  1.00 67.05           H
ATOM    265  HG2 PRO A  44     -41.113  -0.418 -26.529  1.00 70.00           H
ATOM    266  HG3 PRO A  44     -40.454   0.925 -27.066  1.00 70.00           H
ATOM    267  HD2 PRO A  44     -42.529  -0.554 -28.278  1.00 70.61           H
ATOM    268  HD3 PRO A  44     -42.395   1.028 -28.207  1.00 70.61           H
ATOM    269  N   ARG A  45     -38.262  -1.394 -30.944  1.00 54.75           N
ATOM    270  CA  ARG A  45     -37.717  -2.446 -31.795  1.00 51.33           C
ATOM    271  C   ARG A  45     -38.433  -2.560 -33.131  1.00 52.45           C
ATOM    272  O   ARG A  45     -38.255  -3.560 -33.839  1.00 57.79           O
ATOM    273  CB  ARG A  45     -37.738  -3.802 -31.073  1.00 53.93           C
ATOM    274  CG  ARG A  45     -36.884  -3.849 -29.809  1.00 56.16           C
ATOM    275  CD  ARG A  45     -35.395  -3.661 -30.124  1.00 61.05           C
ATOM    276  NE  ARG A  45     -34.946  -4.577 -31.165  1.00 62.26           N
ATOM    277  CZ  ARG A  45     -34.280  -4.213 -32.251  1.00 66.79           C
ATOM    278  NH1 ARG A  45     -33.907  -2.957 -32.449  1.00 72.36           N
ATOM    279  NH2 ARG A  45     -33.978  -5.133 -33.159  1.00 66.79           N
ATOM    280  H   ARG A  45     -37.700  -0.760 -30.799  1.00 65.84           H
ATOM    281  HA  ARG A  45     -36.794  -2.222 -31.993  1.00 61.74           H
ATOM    282  HB2 ARG A  45     -38.653  -4.003 -30.819  1.00 64.86           H
ATOM    283  HB3 ARG A  45     -37.405  -4.482 -31.680  1.00 64.86           H
ATOM    284  HG2 ARG A  45     -37.159  -3.138 -29.209  1.00 67.54           H
ATOM    285  HG3 ARG A  45     -36.997  -4.710 -29.377  1.00 67.54           H
ATOM    286  HD2 ARG A  45     -35.244  -2.754 -30.431  1.00 73.40           H
ATOM    287  HD3 ARG A  45     -34.874  -3.831 -29.323  1.00 73.40           H
ATOM    288  HE  ARG A  45     -35.126  -5.412 -31.067  1.00 74.85           H
ATOM    289 HH11 ARG A  45     -34.097  -2.355 -31.865  1.00 86.97           H
ATOM    290 HH12 ARG A  45     -33.476  -2.744 -33.161  1.00 86.97           H
ATOM    291 HH21 ARG A  45     -34.215  -5.951 -33.038  1.00 80.28           H
ATOM    292 HH22 ARG A  45     -33.546  -4.911 -33.869  1.00 80.28           H
ATOM    293  N   HIS A  46     -39.243  -1.567 -33.503  1.00 53.51           N
ATOM    294  CA  HIS A  46     -39.901  -1.545 -34.804  1.00 52.85           C
ATOM    295  C   HIS A  46     -39.369  -0.343 -35.575  1.00 49.04           C
ATOM    296  O   HIS A  46     -39.607   0.806 -35.185  1.00 50.09           O
ATOM    297  CB  HIS A  46     -41.417  -1.481 -34.665  1.00 56.60           C
ATOM    298  CG  HIS A  46     -42.102  -1.005 -35.904  1.00 63.49           C
ATOM    299  ND1 HIS A  46     -41.979  -1.648 -37.116  1.00 68.73           N
ATOM    300  CD2 HIS A  46     -42.901   0.066 -36.122  1.00 66.62           C
ATOM    301  CE1 HIS A  46     -42.682  -1.000 -38.027  1.00 73.04           C
ATOM    302  NE2 HIS A  46     -43.252   0.043 -37.450  1.00 67.81           N
ATOM    303  H   HIS A  46     -39.427  -0.888 -33.009  1.00 64.36           H
ATOM    304  HA  HIS A  46     -39.682  -2.354 -35.291  1.00 63.56           H
ATOM    305  HB2 HIS A  46     -41.751  -2.369 -34.462  1.00 68.06           H
ATOM    306  HB3 HIS A  46     -41.641  -0.870 -33.946  1.00 68.06           H
ATOM    307  HD2 HIS A  46     -43.162   0.698 -35.492  1.00 80.08           H
ATOM    308  HE1 HIS A  46     -42.762  -1.238 -38.922  1.00 87.78           H
ATOM    309  HE2 HIS A  46     -43.760   0.615 -37.842  1.00 81.51           H
ATOM    310  N   GLY A  47     -38.654  -0.609 -36.664  1.00 51.92           N
ATOM    311  CA  GLY A  47     -38.004   0.436 -37.426  1.00 49.95           C
ATOM    312  C   GLY A  47     -36.641   0.791 -36.860  1.00 46.95           C
ATOM    313  O   GLY A  47     -36.239   0.353 -35.783  1.00 46.85           O
ATOM    314  H   GLY A  47     -38.533  -1.399 -36.982  1.00 62.44           H
ATOM    315  HA2 GLY A  47     -37.889   0.142 -38.343  1.00 60.07           H
ATOM    316  HA3 GLY A  47     -38.557   1.233 -37.417  1.00 60.07           H
ATOM    317  N   HIS A  48     -35.913   1.604 -37.619  1.00 45.25           N
ATOM    318  CA  HIS A  48     -34.630   2.118 -37.164  1.00 42.87           C
ATOM    319  C   HIS A  48     -34.857   3.348 -36.299  1.00 44.17           C
ATOM    320  O   HIS A  48     -35.585   4.266 -36.693  1.00 35.86           O
ATOM    321  CB  HIS A  48     -33.734   2.442 -38.358  1.00 47.13           C
ATOM    322  CG  HIS A  48     -33.243   1.225 -39.082  1.00 43.62           C
ATOM    323  ND1 HIS A  48     -32.578   1.295 -40.288  1.00 42.82           N
ATOM    324  CD2 HIS A  48     -33.322  -0.092 -38.774  1.00 48.35           C
ATOM    325  CE1 HIS A  48     -32.270   0.075 -40.692  1.00 46.47           C
ATOM    326  NE2 HIS A  48     -32.708  -0.785 -39.790  1.00 47.98           N
ATOM    327  H   HIS A  48     -36.143   1.873 -38.403  1.00 54.44           H
ATOM    328  HA  HIS A  48     -34.172   1.451 -36.629  1.00 51.58           H
ATOM    329  HB2 HIS A  48     -34.236   2.981 -38.989  1.00 56.70           H
ATOM    330  HB3 HIS A  48     -32.960   2.935 -38.044  1.00 56.70           H
ATOM    331  HD2 HIS A  48     -33.718  -0.459 -38.017  1.00 58.16           H
ATOM    332  HE1 HIS A  48     -31.822  -0.141 -41.478  1.00 55.90           H
ATOM    333  HE2 HIS A  48     -32.623  -1.640 -39.832  1.00 57.72           H
ATOM    334  N   MET A  49     -34.250   3.355 -35.111  1.00 36.25           N
ATOM    335  CA  MET A  49     -34.506   4.432 -34.157  1.00 45.72           C
ATOM    336  C   MET A  49     -34.271   5.796 -34.787  1.00 45.82           C
ATOM    337  O   MET A  49     -35.109   6.699 -34.682  1.00 37.78           O
ATOM    338  CB  MET A  49     -33.621   4.264 -32.922  1.00 48.17           C
ATOM    339  CG  MET A  49     -34.087   3.181 -31.989  1.00 66.45           C
ATOM    340  SD  MET A  49     -35.507   3.651 -30.986  1.00 71.04           S
ATOM    341  CE  MET A  49     -35.046   5.328 -30.482  1.00 52.58           C
ATOM    342  H   MET A  49     -33.695   2.758 -34.837  1.00 43.64           H
ATOM    343  HA  MET A  49     -35.432   4.369 -33.874  1.00 55.01           H
ATOM    344  HB2 MET A  49     -32.722   4.041 -33.210  1.00 57.94           H
ATOM    345  HB3 MET A  49     -33.614   5.099 -32.427  1.00 57.94           H
ATOM    346  HG2 MET A  49     -34.339   2.404 -32.512  1.00 79.88           H
ATOM    347  HG3 MET A  49     -33.362   2.954 -31.386  1.00 79.88           H
ATOM    348  HE1 MET A  49     -35.562   5.575 -29.699  1.00 63.23           H
ATOM    349  HE2 MET A  49     -34.098   5.345 -30.273  1.00 63.23           H
ATOM    350  HE3 MET A  49     -35.235   5.940 -31.210  1.00 63.23           H
ATOM    351  N   HIS A  50     -33.122   5.969 -35.443  1.00 43.78           N
ATOM    352  CA  HIS A  50     -32.811   7.273 -36.015  1.00 42.68           C
ATOM    353  C   HIS A  50     -33.905   7.717 -36.979  1.00 43.89           C
ATOM    354  O   HIS A  50     -34.278   8.897 -37.004  1.00 38.63           O
ATOM    355  CB  HIS A  50     -31.444   7.254 -36.705  1.00 40.98           C
ATOM    356  CG  HIS A  50     -31.175   6.027 -37.520  1.00 39.02           C
ATOM    357  ND1 HIS A  50     -31.437   5.963 -38.872  1.00 41.15           N
ATOM    358  CD2 HIS A  50     -30.625   4.837 -37.185  1.00 42.25           C
ATOM    359  CE1 HIS A  50     -31.083   4.777 -39.329  1.00 42.19           C
ATOM    360  NE2 HIS A  50     -30.590   4.074 -38.326  1.00 46.48           N
ATOM    361  H   HIS A  50     -32.524   5.363 -35.567  1.00 52.68           H
ATOM    362  HA  HIS A  50     -32.758   7.923 -35.297  1.00 51.35           H
ATOM    363  HB2 HIS A  50     -31.388   8.018 -37.299  1.00 49.31           H
ATOM    364  HB3 HIS A  50     -30.755   7.310 -36.025  1.00 49.31           H
ATOM    365  HD1 HIS A  50     -31.777   6.597 -39.343  1.00 49.52           H
ATOM    366  HD2 HIS A  50     -30.327   4.584 -36.341  1.00 50.84           H
ATOM    367  HE1 HIS A  50     -31.167   4.486 -40.208  1.00 50.76           H
ATOM    368  N   ASN A  51     -34.439   6.791 -37.779  1.00 40.97           N
ATOM    369  CA  ASN A  51     -35.528   7.160 -38.677  1.00 41.23           C
ATOM    370  C   ASN A  51     -36.828   7.395 -37.916  1.00 38.82           C
ATOM    371  O   ASN A  51     -37.637   8.239 -38.320  1.00 38.18           O
ATOM    372  CB  ASN A  51     -35.730   6.084 -39.747  1.00 43.06           C
ATOM    373  CG  ASN A  51     -36.689   6.529 -40.848  1.00 46.06           C
ATOM    374  OD1 ASN A  51     -37.602   5.793 -41.228  1.00 53.40           O
ATOM    375  ND2 ASN A  51     -36.483   7.737 -41.365  1.00 38.28           N
ATOM    376  H   ASN A  51     -34.195   5.968 -37.818  1.00 49.30           H
ATOM    377  HA  ASN A  51     -35.287   7.984 -39.128  1.00 49.62           H
ATOM    378  HB2 ASN A  51     -34.875   5.881 -40.157  1.00 51.82           H
ATOM    379  HB3 ASN A  51     -36.097   5.288 -39.332  1.00 51.82           H
ATOM    380 HD21 ASN A  51     -36.998   8.031 -41.988  1.00 46.08           H
ATOM    381 HD22 ASN A  51     -35.836   8.224 -41.076  1.00 46.08           H
ATOM    382  N   ASN A  52     -37.044   6.680 -36.809  1.00 40.19           N
ATOM    383  CA  ASN A  52     -38.255   6.904 -36.025  1.00 46.63           C
ATOM    384  C   ASN A  52     -38.231   8.274 -35.356  1.00 47.38           C
ATOM    385  O   ASN A  52     -39.249   8.976 -35.335  1.00 40.79           O
ATOM    386  CB  ASN A  52     -38.420   5.801 -34.983  1.00 48.85           C
ATOM    387  CG  ASN A  52     -38.887   4.487 -35.588  1.00 43.81           C
ATOM    388  OD1 ASN A  52     -39.509   4.464 -36.652  1.00 47.87           O
ATOM    389  ND2 ASN A  52     -38.590   3.385 -34.908  1.00 46.03           N
ATOM    390  H   ASN A  52     -36.517   6.074 -36.499  1.00 48.37           H
ATOM    391  HA  ASN A  52     -39.022   6.871 -36.618  1.00 56.09           H
ATOM    392  HB2 ASN A  52     -37.567   5.645 -34.549  1.00 58.76           H
ATOM    393  HB3 ASN A  52     -39.079   6.080 -34.328  1.00 58.76           H
ATOM    394 HD21 ASN A  52     -38.832   2.616 -35.209  1.00 55.37           H
ATOM    395 HD22 ASN A  52     -38.157   3.440 -34.168  1.00 55.37           H
ATOM    396  N   PHE A  53     -37.080   8.673 -34.810  1.00 38.04           N
ATOM    397  CA  PHE A  53     -36.959  10.007 -34.231  1.00 42.31           C
ATOM    398  C   PHE A  53     -37.169  11.085 -35.286  1.00 41.49           C
ATOM    399  O   PHE A  53     -37.782  12.124 -35.013  1.00 40.14           O
ATOM    400  CB  PHE A  53     -35.583  10.184 -33.592  1.00 36.35           C
ATOM    401  CG  PHE A  53     -35.431   9.524 -32.259  1.00 38.73           C
ATOM    402  CD1 PHE A  53     -36.473   9.494 -31.344  1.00 38.99           C
ATOM    403  CD2 PHE A  53     -34.222   8.951 -31.911  1.00 42.39           C
ATOM    404  CE1 PHE A  53     -36.312   8.894 -30.117  1.00 40.72           C
ATOM    405  CE2 PHE A  53     -34.055   8.352 -30.683  1.00 41.01           C
ATOM    406  CZ  PHE A  53     -35.100   8.326 -29.784  1.00 43.53           C
ATOM    407  H   PHE A  53     -36.365   8.196 -34.764  1.00 45.79           H
ATOM    408  HA  PHE A  53     -37.637  10.102 -33.544  1.00 50.91           H
ATOM    409  HB2 PHE A  53     -34.915   9.804 -34.185  1.00 43.76           H
ATOM    410  HB3 PHE A  53     -35.418  11.132 -33.471  1.00 43.76           H
ATOM    411  HD1 PHE A  53     -37.289   9.884 -31.562  1.00 46.93           H
ATOM    412  HD2 PHE A  53     -33.513   8.971 -32.513  1.00 51.01           H
ATOM    413  HE1 PHE A  53     -37.019   8.871 -29.513  1.00 49.00           H
ATOM    414  HE2 PHE A  53     -33.238   7.966 -30.460  1.00 49.35           H
ATOM    415  HZ  PHE A  53     -34.988   7.925 -28.953  1.00 52.37           H
ATOM    416  N   PHE A  54     -36.636  10.865 -36.488  1.00 31.60           N
ATOM    417  CA  PHE A  54     -36.737  11.844 -37.566  1.00 34.34           C
ATOM    418  C   PHE A  54     -38.184  12.015 -38.021  1.00 36.26           C
ATOM    419  O   PHE A  54     -38.642  13.144 -38.238  1.00 38.30           O
ATOM    420  CB  PHE A  54     -35.818  11.396 -38.705  1.00 34.58           C
ATOM    421  CG  PHE A  54     -35.869  12.259 -39.926  1.00 32.16           C
ATOM    422  CD1 PHE A  54     -35.850  13.643 -39.835  1.00 31.95           C
ATOM    423  CD2 PHE A  54     -35.915  11.674 -41.180  1.00 32.90           C
ATOM    424  CE1 PHE A  54     -35.892  14.419 -40.970  1.00 37.43           C
ATOM    425  CE2 PHE A  54     -35.958  12.451 -42.322  1.00 40.24           C
ATOM    426  CZ  PHE A  54     -35.947  13.823 -42.215  1.00 34.05           C
ATOM    427  H   PHE A  54     -36.209  10.151 -36.706  1.00 38.06           H
ATOM    428  HA  PHE A  54     -36.442  12.718 -37.266  1.00 41.35           H
ATOM    429  HB2 PHE A  54     -34.903  11.401 -38.382  1.00 41.64           H
ATOM    430  HB3 PHE A  54     -36.071  10.499 -38.970  1.00 41.64           H
ATOM    431  HD1 PHE A  54     -35.808  14.050 -38.999  1.00 38.47           H
ATOM    432  HD2 PHE A  54     -35.916  10.747 -41.255  1.00 39.62           H
ATOM    433  HE1 PHE A  54     -35.883  15.346 -40.899  1.00 45.06           H
ATOM    434  HE2 PHE A  54     -35.995  12.049 -43.160  1.00 48.43           H
ATOM    435  HZ  PHE A  54     -35.976  14.349 -42.981  1.00 41.00           H
ATOM    436  N   LYS A  55     -38.924  10.911 -38.140  1.00 42.72           N
ATOM    437  CA  LYS A  55     -40.333  10.991 -38.515  1.00 40.17           C
ATOM    438  C   LYS A  55     -41.138  11.790 -37.500  1.00 40.33           C
ATOM    439  O   LYS A  55     -42.087  12.488 -37.871  1.00 44.36           O
ATOM    440  CB  LYS A  55     -40.920   9.587 -38.659  1.00 39.89           C
ATOM    441  CG  LYS A  55     -40.629   8.892 -39.986  1.00 41.53           C
ATOM    442  CD  LYS A  55     -40.559   7.369 -39.828  1.00 54.28           C
ATOM    443  CE  LYS A  55     -41.745   6.662 -40.483  1.00 67.04           C
ATOM    444  NZ  LYS A  55     -41.796   5.204 -40.144  1.00 63.73           N
ATOM    445  H   LYS A  55     -38.636  10.111 -38.010  1.00 51.41           H
ATOM    446  HA  LYS A  55     -40.399  11.437 -39.374  1.00 48.34           H
ATOM    447  HB2 LYS A  55     -40.555   9.030 -37.954  1.00 48.01           H
ATOM    448  HB3 LYS A  55     -41.883   9.648 -38.569  1.00 48.01           H
ATOM    449  HG2 LYS A  55     -41.335   9.099 -40.618  1.00 49.97           H
ATOM    450  HG3 LYS A  55     -39.776   9.201 -40.329  1.00 49.97           H
ATOM    451  HD2 LYS A  55     -39.746   7.043 -40.245  1.00 65.27           H
ATOM    452  HD3 LYS A  55     -40.560   7.147 -38.884  1.00 65.27           H
ATOM    453  HE2 LYS A  55     -42.569   7.072 -40.176  1.00 80.58           H
ATOM    454  HE3 LYS A  55     -41.673   6.745 -41.447  1.00 80.58           H
ATOM    455  HZ1 LYS A  55     -42.498   4.824 -40.538  1.00 76.62           H
ATOM    456  HZ2 LYS A  55     -41.054   4.800 -40.425  1.00 76.62           H
ATOM    457  HZ3 LYS A  55     -41.867   5.098 -39.264  1.00 76.62           H
ATOM    458  N   LEU A  56     -40.777  11.700 -36.215  1.00 41.40           N
ATOM    459  CA  LEU A  56     -41.504  12.426 -35.182  1.00 44.61           C
ATOM    460  C   LEU A  56     -41.354  13.935 -35.311  1.00 45.49           C
ATOM    461  O   LEU A  56     -42.127  14.675 -34.695  1.00 43.02           O
ATOM    462  CB  LEU A  56     -41.022  11.986 -33.802  1.00 40.24           C
ATOM    463  CG  LEU A  56     -41.605  10.688 -33.243  1.00 44.49           C
ATOM    464  CD1 LEU A  56     -41.064  10.442 -31.836  1.00 47.39           C
ATOM    465  CD2 LEU A  56     -43.124  10.721 -33.228  1.00 50.85           C
ATOM    466  H   LEU A  56     -40.120  11.229 -35.923  1.00 49.82           H
ATOM    467  HA  LEU A  56     -42.447  12.210 -35.263  1.00 53.68           H
ATOM    468  HB2 LEU A  56     -40.060  11.869 -33.845  1.00 48.43           H
ATOM    469  HB3 LEU A  56     -41.243  12.689 -33.171  1.00 48.43           H
ATOM    470  HG  LEU A  56     -41.338   9.954 -33.818  1.00 53.53           H
ATOM    471 HD11 LEU A  56     -41.293   9.540 -31.563  1.00 57.01           H
ATOM    472 HD12 LEU A  56     -40.100  10.551 -31.844  1.00 57.01           H
ATOM    473 HD13 LEU A  56     -41.464  11.083 -31.227  1.00 57.01           H
ATOM    474 HD21 LEU A  56     -43.451   9.979 -32.696  1.00 61.16           H
ATOM    475 HD22 LEU A  56     -43.418  11.561 -32.841  1.00 61.16           H
ATOM    476 HD23 LEU A  56     -43.451  10.645 -34.138  1.00 61.16           H
ATOM    477  N   GLN A  57     -40.376  14.409 -36.088  1.00 44.44           N
ATOM    478  CA  GLN A  57     -40.164  15.846 -36.232  1.00 42.99           C
ATOM    479  C   GLN A  57     -41.297  16.525 -36.989  1.00 42.31           C
ATOM    480  O   GLN A  57     -41.465  17.745 -36.870  1.00 41.13           O
ATOM    481  CB  GLN A  57     -38.836  16.117 -36.944  1.00 44.21           C
ATOM    482  CG  GLN A  57     -37.608  15.738 -36.131  1.00 44.62           C
ATOM    483  CD  GLN A  57     -36.308  16.038 -36.853  1.00 37.99           C
ATOM    484  OE1 GLN A  57     -35.392  15.215 -36.873  1.00 40.91           O
ATOM    485  NE2 GLN A  57     -36.221  17.222 -37.449  1.00 39.09           N
ATOM    486  H   GLN A  57     -39.827  13.922 -36.537  1.00 53.47           H
ATOM    487  HA  GLN A  57     -40.115  16.239 -35.347  1.00 51.73           H
ATOM    488  HB2 GLN A  57     -38.814  15.604 -37.767  1.00 53.19           H
ATOM    489  HB3 GLN A  57     -38.777  17.065 -37.142  1.00 53.19           H
ATOM    490  HG2 GLN A  57     -37.613  16.238 -35.301  1.00 53.69           H
ATOM    491  HG3 GLN A  57     -37.634  14.786 -35.946  1.00 53.69           H
ATOM    492 HE21 GLN A  57     -36.881  17.772 -37.412  1.00 47.04           H
ATOM    493 HE22 GLN A  57     -35.504  17.439 -37.871  1.00 47.04           H
ATOM    494  N   LYS A  58     -42.062  15.774 -37.783  1.00 47.93           N
ATOM    495  CA  LYS A  58     -43.252  16.345 -38.404  1.00 50.81           C
ATOM    496  C   LYS A  58     -44.257  16.791 -37.350  1.00 48.72           C
ATOM    497  O   LYS A  58     -44.954  17.797 -37.537  1.00 51.31           O
ATOM    498  CB  LYS A  58     -43.894  15.326 -39.350  1.00 53.01           C
ATOM    499  CG  LYS A  58     -43.218  15.199 -40.709  1.00 59.86           C
ATOM    500  CD  LYS A  58     -43.384  13.791 -41.288  1.00 74.43           C
ATOM    501  CE  LYS A  58     -42.350  13.497 -42.373  1.00 83.31           C
ATOM    502  NZ  LYS A  58     -42.528  12.148 -42.983  1.00 85.59           N
ATOM    503  H   LYS A  58     -41.916  14.948 -37.973  1.00 57.66           H
ATOM    504  HA  LYS A  58     -42.995  17.117 -38.930  1.00 61.11           H
ATOM    505  HB2 LYS A  58     -43.865  14.453 -38.928  1.00 63.75           H
ATOM    506  HB3 LYS A  58     -44.815  15.589 -39.506  1.00 63.75           H
ATOM    507  HG2 LYS A  58     -43.616  15.832 -41.327  1.00 71.97           H
ATOM    508  HG3 LYS A  58     -42.270  15.380 -40.615  1.00 71.97           H
ATOM    509  HD2 LYS A  58     -43.274  13.138 -40.579  1.00 89.45           H
ATOM    510  HD3 LYS A  58     -44.267  13.709 -41.681  1.00 89.45           H
ATOM    511  HE2 LYS A  58     -42.432  14.159 -43.077  1.00100.11           H
ATOM    512  HE3 LYS A  58     -41.462  13.536 -41.983  1.00100.11           H
ATOM    513  HZ1 LYS A  58     -41.909  12.012 -43.607  1.00102.85           H
ATOM    514  HZ2 LYS A  58     -42.452  11.519 -42.358  1.00102.85           H
ATOM    515  HZ3 LYS A  58     -43.333  12.088 -43.357  1.00102.85           H
ATOM    516  N   LYS A  59     -44.331  16.068 -36.232  1.00 50.91           N
ATOM    517  CA  LYS A  59     -45.312  16.332 -35.187  1.00 51.45           C
ATOM    518  C   LYS A  59     -44.812  17.310 -34.131  1.00 53.10           C
ATOM    519  O   LYS A  59     -45.562  18.199 -33.715  1.00 45.91           O
ATOM    520  CB  LYS A  59     -45.705  15.022 -34.503  1.00 47.71           C
ATOM    521  CG  LYS A  59     -47.095  14.499 -34.854  1.00 58.69           C
ATOM    522  CD  LYS A  59     -47.601  13.535 -33.784  1.00 68.10           C
ATOM    523  CE  LYS A  59     -48.983  13.924 -33.280  1.00 66.06           C
ATOM    524  NZ  LYS A  59     -49.728  12.771 -32.695  1.00 86.47           N
ATOM    525  H   LYS A  59     -43.812  15.406 -36.054  1.00 61.24           H
ATOM    526  HA  LYS A  59     -46.097  16.721 -35.604  1.00 61.88           H
ATOM    527  HB2 LYS A  59     -45.065  14.339 -34.759  1.00 57.39           H
ATOM    528  HB3 LYS A  59     -45.679  15.158 -33.543  1.00 57.39           H
ATOM    529  HG2 LYS A  59     -47.715  15.243 -34.914  1.00 70.57           H
ATOM    530  HG3 LYS A  59     -47.060  14.028 -35.701  1.00 70.57           H
ATOM    531  HD2 LYS A  59     -47.655  12.641 -34.158  1.00 81.86           H
ATOM    532  HD3 LYS A  59     -46.990  13.542 -33.031  1.00 81.86           H
ATOM    533  HE2 LYS A  59     -48.890  14.602 -32.592  1.00 79.41           H
ATOM    534  HE3 LYS A  59     -49.503  14.273 -34.021  1.00 79.41           H
ATOM    535  HZ1 LYS A  59     -50.528  13.038 -32.410  1.00103.90           H
ATOM    536  HZ2 LYS A  59     -49.837  12.136 -33.309  1.00103.90           H
ATOM    537  HZ3 LYS A  59     -49.275  12.433 -32.007  1.00103.90           H
ATOM    538  N   TYR A  60     -43.561  17.165 -33.686  1.00 45.23           N
ATOM    539  CA  TYR A  60     -43.100  17.826 -32.477  1.00 45.46           C
ATOM    540  C   TYR A  60     -41.998  18.849 -32.696  1.00 47.80           C
ATOM    541  O   TYR A  60     -41.623  19.537 -31.738  1.00 53.34           O
ATOM    542  CB  TYR A  60     -42.614  16.780 -31.461  1.00 46.84           C
ATOM    543  CG  TYR A  60     -43.644  15.712 -31.123  1.00 50.16           C
ATOM    544  CD1 TYR A  60     -44.926  16.062 -30.713  1.00 51.03           C
ATOM    545  CD2 TYR A  60     -43.334  14.357 -31.213  1.00 47.08           C
ATOM    546  CE1 TYR A  60     -45.872  15.094 -30.401  1.00 50.74           C
ATOM    547  CE2 TYR A  60     -44.275  13.382 -30.900  1.00 51.35           C
ATOM    548  CZ  TYR A  60     -45.540  13.758 -30.497  1.00 53.03           C
ATOM    549  OH  TYR A  60     -46.476  12.797 -30.188  1.00 59.54           O
ATOM    550  H   TYR A  60     -42.962  16.685 -34.074  1.00 54.42           H
ATOM    551  HA  TYR A  60     -43.850  18.302 -32.088  1.00 54.69           H
ATOM    552  HB2 TYR A  60     -41.835  16.332 -31.826  1.00 56.34           H
ATOM    553  HB3 TYR A  60     -42.379  17.234 -30.637  1.00 56.34           H
ATOM    554  HD1 TYR A  60     -45.154  16.961 -30.647  1.00 61.37           H
ATOM    555  HD2 TYR A  60     -42.484  14.101 -31.487  1.00 56.63           H
ATOM    556  HE1 TYR A  60     -46.725  15.345 -30.128  1.00 61.03           H
ATOM    557  HE2 TYR A  60     -44.053  12.481 -30.963  1.00 61.76           H
ATOM    558  HH  TYR A  60     -46.144  12.031 -30.284  1.00 71.59           H
ATOM    559  N   GLY A  61     -41.480  18.991 -33.911  1.00 46.99           N
ATOM    560  CA  GLY A  61     -40.398  19.907 -34.167  1.00 42.46           C
ATOM    561  C   GLY A  61     -39.055  19.216 -34.098  1.00 42.90           C
ATOM    562  O   GLY A  61     -38.960  18.006 -33.853  1.00 46.41           O
ATOM    563  H   GLY A  61     -41.746  18.559 -34.606  1.00 56.52           H
ATOM    564  HA2 GLY A  61     -40.502  20.293 -35.051  1.00 51.09           H
ATOM    565  HA3 GLY A  61     -40.414  20.619 -33.508  1.00 51.09           H
ATOM    566  N   PRO A  62     -37.979  19.982 -34.299  1.00 48.22           N
ATOM    567  CA  PRO A  62     -36.643  19.378 -34.399  1.00 40.89           C
ATOM    568  C   PRO A  62     -35.974  19.070 -33.068  1.00 39.42           C
ATOM    569  O   PRO A  62     -34.829  18.600 -33.075  1.00 45.28           O
ATOM    570  CB  PRO A  62     -35.849  20.444 -35.168  1.00 46.65           C
ATOM    571  CG  PRO A  62     -36.475  21.736 -34.719  1.00 44.37           C
ATOM    572  CD  PRO A  62     -37.946  21.444 -34.508  1.00 47.68           C
ATOM    573  HA  PRO A  62     -36.689  18.563 -34.922  1.00 49.21           H
ATOM    574  HB2 PRO A  62     -34.910  20.404 -34.927  1.00 56.12           H
ATOM    575  HB3 PRO A  62     -35.952  20.316 -36.124  1.00 56.12           H
ATOM    576  HG2 PRO A  62     -36.062  22.027 -33.891  1.00 53.38           H
ATOM    577  HG3 PRO A  62     -36.355  22.412 -35.404  1.00 53.38           H
ATOM    578  HD2 PRO A  62     -38.282  21.912 -33.728  1.00 57.35           H
ATOM    579  HD3 PRO A  62     -38.462  21.692 -35.291  1.00 57.35           H
ATOM    580  N   ILE A  63     -36.624  19.321 -31.936  1.00 39.94           N
ATOM    581  CA  ILE A  63     -36.012  19.031 -30.644  1.00 42.99           C
ATOM    582  C   ILE A  63     -37.114  18.720 -29.645  1.00 39.53           C
ATOM    583  O   ILE A  63     -38.076  19.481 -29.506  1.00 38.70           O
ATOM    584  CB  ILE A  63     -35.119  20.192 -30.157  1.00 42.40           C
ATOM    585  CG1 ILE A  63     -34.434  19.811 -28.844  1.00 41.39           C
ATOM    586  CG2 ILE A  63     -35.920  21.475 -30.007  1.00 42.19           C
ATOM    587  CD1 ILE A  63     -33.440  20.841 -28.345  1.00 46.78           C
ATOM    588  H   ILE A  63     -37.414  19.657 -31.891  1.00 48.07           H
ATOM    589  HA  ILE A  63     -35.455  18.241 -30.723  1.00 51.73           H
ATOM    590  HB  ILE A  63     -34.436  20.352 -30.826  1.00 51.02           H
ATOM    591 HG12 ILE A  63     -35.113  19.701 -28.160  1.00 49.80           H
ATOM    592 HG13 ILE A  63     -33.956  18.978 -28.973  1.00 49.80           H
ATOM    593 HG21 ILE A  63     -35.310  22.211 -29.844  1.00 50.77           H
ATOM    594 HG22 ILE A  63     -36.419  21.633 -30.824  1.00 50.77           H
ATOM    595 HG23 ILE A  63     -36.531  21.380 -29.259  1.00 50.77           H
ATOM    596 HD11 ILE A  63     -33.021  20.509 -27.536  1.00 56.27           H
ATOM    597 HD12 ILE A  63     -32.769  20.989 -29.029  1.00 56.27           H
ATOM    598 HD13 ILE A  63     -33.910  21.669 -28.158  1.00 56.27           H
ATOM    599  N   TYR A  64     -36.971  17.593 -28.958  1.00 36.48           N
ATOM    600  CA  TYR A  64     -37.945  17.145 -27.977  1.00 40.50           C
ATOM    601  C   TYR A  64     -37.223  16.225 -27.000  1.00 38.38           C
ATOM    602  O   TYR A  64     -36.043  15.911 -27.169  1.00 44.02           O
ATOM    603  CB  TYR A  64     -39.134  16.444 -28.650  1.00 40.49           C
ATOM    604  CG  TYR A  64     -38.749  15.401 -29.671  1.00 34.81           C
ATOM    605  CD1 TYR A  64     -38.378  14.122 -29.279  1.00 39.01           C
ATOM    606  CD2 TYR A  64     -38.771  15.690 -31.026  1.00 34.92           C
ATOM    607  CE1 TYR A  64     -38.030  13.168 -30.205  1.00 36.43           C
ATOM    608  CE2 TYR A  64     -38.427  14.739 -31.965  1.00 35.63           C
ATOM    609  CZ  TYR A  64     -38.054  13.476 -31.550  1.00 44.04           C
ATOM    610  OH  TYR A  64     -37.703  12.510 -32.476  1.00 38.37           O
ATOM    611  H   TYR A  64     -36.302  17.059 -29.046  1.00 43.92           H
ATOM    612  HA  TYR A  64     -38.288  17.910 -27.488  1.00 48.74           H
ATOM    613  HB2 TYR A  64     -39.661  16.003 -27.966  1.00 48.72           H
ATOM    614  HB3 TYR A  64     -39.671  17.113 -29.103  1.00 48.72           H
ATOM    615  HD1 TYR A  64     -38.365  13.908 -28.374  1.00 46.95           H
ATOM    616  HD2 TYR A  64     -39.021  16.540 -31.308  1.00 42.04           H
ATOM    617  HE1 TYR A  64     -37.779  12.317 -29.926  1.00 43.85           H
ATOM    618  HE2 TYR A  64     -38.447  14.947 -32.871  1.00 42.90           H
ATOM    619  HH  TYR A  64     -37.719  12.835 -33.250  1.00 46.18           H
ATOM    620  N   SER A  65     -37.946  15.789 -25.975  1.00 29.46           N
ATOM    621  CA  SER A  65     -37.362  14.971 -24.927  1.00 37.35           C
ATOM    622  C   SER A  65     -38.246  13.770 -24.628  1.00 41.38           C
ATOM    623  O   SER A  65     -39.448  13.752 -24.919  1.00 41.01           O
ATOM    624  CB  SER A  65     -37.148  15.779 -23.638  1.00 42.47           C
ATOM    625  OG  SER A  65     -38.378  16.280 -23.139  1.00 49.65           O
ATOM    626  H   SER A  65     -38.783  15.956 -25.867  1.00 35.49           H
ATOM    627  HA  SER A  65     -36.506  14.639 -25.238  1.00 44.96           H
ATOM    628  HB2 SER A  65     -36.748  15.202 -22.969  1.00 51.10           H
ATOM    629  HB3 SER A  65     -36.558  16.525 -23.829  1.00 51.10           H
ATOM    630  HG  SER A  65     -38.727  16.797 -23.702  1.00 59.72           H
ATOM    631  N   VAL A  66     -37.617  12.763 -24.032  1.00 37.27           N
ATOM    632  CA  VAL A  66     -38.286  11.562 -23.552  1.00 43.27           C
ATOM    633  C   VAL A  66     -37.672  11.193 -22.208  1.00 47.63           C
ATOM    634  O   VAL A  66     -36.455  11.295 -22.026  1.00 47.57           O
ATOM    635  CB  VAL A  66     -38.156  10.393 -24.550  1.00 39.27           C
ATOM    636  CG1 VAL A  66     -38.821   9.148 -23.985  1.00 61.84           C
ATOM    637  CG2 VAL A  66     -38.756  10.769 -25.891  1.00 49.91           C
ATOM    638  H   VAL A  66     -36.769  12.753 -23.889  1.00 44.86           H
ATOM    639  HA  VAL A  66     -39.231  11.744 -23.428  1.00 52.06           H
ATOM    640  HB  VAL A  66     -37.217  10.197 -24.692  1.00 47.27           H
ATOM    641 HG11 VAL A  66     -38.731   8.424 -24.624  1.00 74.34           H
ATOM    642 HG12 VAL A  66     -38.387   8.910 -23.151  1.00 74.34           H
ATOM    643 HG13 VAL A  66     -39.759   9.336 -23.827  1.00 74.34           H
ATOM    644 HG21 VAL A  66     -38.661  10.020 -26.501  1.00 60.04           H
ATOM    645 HG22 VAL A  66     -39.695  10.979 -25.769  1.00 60.04           H
ATOM    646 HG23 VAL A  66     -38.287  11.542 -26.241  1.00 60.04           H
ATOM    647  N   ARG A  67     -38.511  10.746 -21.279  1.00 43.51           N
ATOM    648  CA  ARG A  67     -38.086  10.376 -19.937  1.00 56.75           C
ATOM    649  C   ARG A  67     -38.220   8.870 -19.757  1.00 55.61           C
ATOM    650  O   ARG A  67     -39.270   8.296 -20.068  1.00 55.13           O
ATOM    651  CB  ARG A  67     -38.917  11.116 -18.888  1.00 59.72           C
ATOM    652  CG  ARG A  67     -38.553  10.800 -17.441  1.00 64.12           C
ATOM    653  CD  ARG A  67     -39.368  11.644 -16.455  1.00 72.60           C
ATOM    654  NE  ARG A  67     -39.874  10.842 -15.348  1.00 75.98           N
ATOM    655  CZ  ARG A  67     -39.777  11.175 -14.068  1.00 75.77           C
ATOM    656  NH1 ARG A  67     -39.211  12.309 -13.686  1.00 72.55           N
ATOM    657  NH2 ARG A  67     -40.263  10.349 -13.146  1.00 74.66           N
ATOM    658  H   ARG A  67     -39.355  10.645 -21.409  1.00 52.35           H
ATOM    659  HA  ARG A  67     -37.153  10.611 -19.811  1.00 68.24           H
ATOM    660  HB2 ARG A  67     -38.796  12.070 -19.017  1.00 71.81           H
ATOM    661  HB3 ARG A  67     -39.850  10.880 -19.012  1.00 71.81           H
ATOM    662  HG2 ARG A  67     -38.734   9.864 -17.263  1.00 77.08           H
ATOM    663  HG3 ARG A  67     -37.612  10.989 -17.299  1.00 77.08           H
ATOM    664  HD2 ARG A  67     -38.805  12.344 -16.090  1.00 87.26           H
ATOM    665  HD3 ARG A  67     -40.126  12.035 -16.918  1.00 87.26           H
ATOM    666  HE  ARG A  67     -40.264  10.099 -15.538  1.00 91.31           H
ATOM    667 HH11 ARG A  67     -38.895  12.851 -14.274  1.00 87.20           H
ATOM    668 HH12 ARG A  67     -39.159  12.504 -12.850  1.00 87.20           H
ATOM    669 HH21 ARG A  67     -40.634   9.610 -13.384  1.00 89.73           H
ATOM    670 HH22 ARG A  67     -40.206  10.553 -12.313  1.00 89.73           H
ATOM    671  N   MET A  68     -37.155   8.240 -19.265  1.00 54.60           N
ATOM    672  CA  MET A  68     -37.131   6.805 -18.992  1.00 56.77           C
ATOM    673  C   MET A  68     -36.710   6.632 -17.537  1.00 60.87           C
ATOM    674  O   MET A  68     -35.519   6.691 -17.216  1.00 65.07           O
ATOM    675  CB  MET A  68     -36.186   6.069 -19.937  1.00 55.16           C
ATOM    676  CG  MET A  68     -36.590   6.147 -21.396  1.00 66.80           C
ATOM    677  SD  MET A  68     -38.150   5.313 -21.767  1.00 76.39           S
ATOM    678  CE  MET A  68     -37.953   3.769 -20.877  1.00 59.81           C
ATOM    679  H   MET A  68     -36.414   8.634 -19.076  1.00 65.66           H
ATOM    680  HA  MET A  68     -38.019   6.437 -19.124  1.00 68.26           H
ATOM    681  HB2 MET A  68     -35.300   6.457 -19.854  1.00 66.32           H
ATOM    682  HB3 MET A  68     -36.162   5.132 -19.686  1.00 66.32           H
ATOM    683  HG2 MET A  68     -36.688   7.079 -21.644  1.00 80.30           H
ATOM    684  HG3 MET A  68     -35.898   5.731 -21.934  1.00 80.30           H
ATOM    685  HE1 MET A  68     -38.503   3.090 -21.298  1.00 71.91           H
ATOM    686  HE2 MET A  68     -37.020   3.505 -20.906  1.00 71.91           H
ATOM    687  HE3 MET A  68     -38.232   3.897 -19.957  1.00 71.91           H
ATOM    688  N   GLY A  69     -37.687   6.418 -16.659  1.00 61.15           N
ATOM    689  CA  GLY A  69     -37.419   6.416 -15.236  1.00 63.49           C
ATOM    690  C   GLY A  69     -37.131   7.822 -14.757  1.00 61.57           C
ATOM    691  O   GLY A  69     -38.020   8.681 -14.775  1.00 68.77           O
ATOM    692  H   GLY A  69     -38.509   6.273 -16.867  1.00 73.52           H
ATOM    693  HA2 GLY A  69     -38.188   6.070 -14.757  1.00 76.33           H
ATOM    694  HA3 GLY A  69     -36.650   5.855 -15.047  1.00 76.33           H
ATOM    695  N   THR A  70     -35.890   8.078 -14.345  1.00 64.26           N
ATOM    696  CA  THR A  70     -35.475   9.410 -13.928  1.00 70.40           C
ATOM    697  C   THR A  70     -34.608  10.106 -14.966  1.00 64.62           C
ATOM    698  O   THR A  70     -34.404  11.320 -14.867  1.00 65.68           O
ATOM    699  CB  THR A  70     -34.722   9.337 -12.594  1.00 79.07           C
ATOM    700  OG1 THR A  70     -33.940   8.137 -12.552  1.00 84.45           O
ATOM    701  CG2 THR A  70     -35.698   9.352 -11.428  1.00 86.32           C
ATOM    702  H   THR A  70     -35.265   7.488 -14.298  1.00 77.25           H
ATOM    703  HA  THR A  70     -36.265   9.956 -13.787  1.00 84.61           H
ATOM    704  HB  THR A  70     -34.135  10.105 -12.508  1.00 95.03           H
ATOM    705  HG1 THR A  70     -33.529   8.087 -11.822  1.00101.48           H
ATOM    706 HG21 THR A  70     -35.214   9.299 -10.590  1.00103.73           H
ATOM    707 HG22 THR A  70     -36.217  10.172 -11.441  1.00103.73           H
ATOM    708 HG23 THR A  70     -36.302   8.596 -11.491  1.00103.73           H
ATOM    709  N   LYS A  71     -34.102   9.373 -15.956  1.00 64.08           N
ATOM    710  CA  LYS A  71     -33.256   9.955 -16.987  1.00 59.72           C
ATOM    711  C   LYS A  71     -34.113  10.594 -18.072  1.00 55.39           C
ATOM    712  O   LYS A  71     -34.992   9.942 -18.646  1.00 62.41           O
ATOM    713  CB  LYS A  71     -32.354   8.884 -17.602  1.00 58.47           C
ATOM    714  CG  LYS A  71     -31.345   8.278 -16.645  1.00 70.06           C
ATOM    715  CD  LYS A  71     -31.444   6.761 -16.614  1.00 81.33           C
ATOM    716  CE  LYS A  71     -30.082   6.109 -16.420  1.00 74.15           C
ATOM    717  NZ  LYS A  71     -30.139   4.644 -16.696  1.00 75.56           N
ATOM    718  H   LYS A  71     -34.236   8.529 -16.051  1.00 77.03           H
ATOM    719  HA  LYS A  71     -32.696  10.641 -16.590  1.00 71.81           H
ATOM    720  HB2 LYS A  71     -32.913   8.163 -17.931  1.00 70.30           H
ATOM    721  HB3 LYS A  71     -31.859   9.282 -18.335  1.00 70.30           H
ATOM    722  HG2 LYS A  71     -30.449   8.519 -16.929  1.00 84.21           H
ATOM    723  HG3 LYS A  71     -31.511   8.613 -15.750  1.00 84.21           H
ATOM    724  HD2 LYS A  71     -32.016   6.492 -15.878  1.00 97.73           H
ATOM    725  HD3 LYS A  71     -31.814   6.447 -17.453  1.00 97.73           H
ATOM    726  HE2 LYS A  71     -29.443   6.510 -17.030  1.00 89.12           H
ATOM    727  HE3 LYS A  71     -29.791   6.236 -15.504  1.00 89.12           H
ATOM    728  HZ1 LYS A  71     -29.336   4.280 -16.577  1.00 90.81           H
ATOM    729  HZ2 LYS A  71     -30.718   4.253 -16.144  1.00 90.81           H
ATOM    730  HZ3 LYS A  71     -30.400   4.502 -17.535  1.00 90.81           H
ATOM    731  N   THR A  72     -33.859  11.868 -18.350  1.00 51.96           N
ATOM    732  CA  THR A  72     -34.472  12.554 -19.475  1.00 51.29           C
ATOM    733  C   THR A  72     -33.451  12.665 -20.600  1.00 47.71           C
ATOM    734  O   THR A  72     -32.284  12.996 -20.364  1.00 47.18           O
ATOM    735  CB  THR A  72     -34.981  13.941 -19.078  1.00 60.34           C
ATOM    736  OG1 THR A  72     -36.065  13.797 -18.152  1.00 67.83           O
ATOM    737  CG2 THR A  72     -35.458  14.705 -20.303  1.00 56.50           C
ATOM    738  H   THR A  72     -33.326  12.363 -17.892  1.00 62.49           H
ATOM    739  HA  THR A  72     -35.238  12.050 -19.792  1.00 61.69           H
ATOM    740  HB  THR A  72     -34.264  14.448 -18.665  1.00 72.55           H
ATOM    741  HG1 THR A  72     -36.357  14.553 -17.931  1.00 81.53           H
ATOM    742 HG21 THR A  72     -36.012  15.454 -20.032  1.00 67.94           H
ATOM    743 HG22 THR A  72     -34.697  15.041 -20.802  1.00 67.94           H
ATOM    744 HG23 THR A  72     -35.978  14.120 -20.877  1.00 67.94           H
ATOM    745  N   THR A  73     -33.887  12.361 -21.817  1.00 40.51           N
ATOM    746  CA  THR A  73     -33.041  12.406 -22.999  1.00 41.80           C
ATOM    747  C   THR A  73     -33.611  13.419 -23.979  1.00 44.27           C
ATOM    748  O   THR A  73     -34.832  13.531 -24.126  1.00 44.07           O
ATOM    749  CB  THR A  73     -32.939  11.031 -23.664  1.00 39.36           C
ATOM    750  OG1 THR A  73     -32.220  10.134 -22.808  1.00 54.16           O
ATOM    751  CG2 THR A  73     -32.226  11.138 -25.003  1.00 46.32           C
ATOM    752  H   THR A  73     -34.694  12.118 -21.987  1.00 48.75           H
ATOM    753  HA  THR A  73     -32.145  12.684 -22.753  1.00 50.30           H
ATOM    754  HB  THR A  73     -33.829  10.679 -23.820  1.00 47.37           H
ATOM    755  HG1 THR A  73     -32.180   9.372 -23.159  1.00 65.13           H
ATOM    756 HG21 THR A  73     -31.925  10.261 -25.289  1.00 55.72           H
ATOM    757 HG22 THR A  73     -32.830  11.497 -25.672  1.00 55.72           H
ATOM    758 HG23 THR A  73     -31.458  11.724 -24.923  1.00 55.72           H
ATOM    759  N   VAL A  74     -32.730  14.158 -24.647  1.00 38.02           N
ATOM    760  CA  VAL A  74     -33.121  15.164 -25.628  1.00 43.27           C
ATOM    761  C   VAL A  74     -32.566  14.757 -26.984  1.00 38.63           C
ATOM    762  O   VAL A  74     -31.386  14.406 -27.095  1.00 42.77           O
ATOM    763  CB  VAL A  74     -32.616  16.564 -25.231  1.00 39.18           C
ATOM    764  CG1 VAL A  74     -32.921  17.573 -26.332  1.00 35.44           C
ATOM    765  CG2 VAL A  74     -33.249  17.007 -23.918  1.00 38.57           C
ATOM    766  H   VAL A  74     -31.878  14.092 -24.545  1.00 45.77           H
ATOM    767  HA  VAL A  74     -34.088  15.191 -25.691  1.00 52.07           H
ATOM    768  HB  VAL A  74     -31.655  16.525 -25.109  1.00 47.16           H
ATOM    769 HG11 VAL A  74     -32.809  18.469 -25.978  1.00 42.67           H
ATOM    770 HG12 VAL A  74     -32.309  17.430 -27.070  1.00 42.67           H
ATOM    771 HG13 VAL A  74     -33.835  17.447 -26.631  1.00 42.67           H
ATOM    772 HG21 VAL A  74     -32.916  17.889 -23.689  1.00 46.43           H
ATOM    773 HG22 VAL A  74     -34.213  17.035 -24.026  1.00 46.43           H
ATOM    774 HG23 VAL A  74     -33.012  16.373 -23.224  1.00 46.43           H
ATOM    775  N   ILE A  75     -33.415  14.813 -28.008  1.00 39.98           N
ATOM    776  CA  ILE A  75     -33.040  14.468 -29.377  1.00 44.36           C
ATOM    777  C   ILE A  75     -33.087  15.734 -30.217  1.00 44.53           C
ATOM    778  O   ILE A  75     -34.084  16.467 -30.193  1.00 41.77           O
ATOM    779  CB  ILE A  75     -33.968  13.389 -29.961  1.00 43.15           C
ATOM    780  CG1 ILE A  75     -34.067  12.205 -28.996  1.00 39.30           C
ATOM    781  CG2 ILE A  75     -33.459  12.926 -31.315  1.00 41.54           C
ATOM    782  CD1 ILE A  75     -35.276  12.253 -28.103  1.00 40.40           C
ATOM    783  H   ILE A  75     -34.237  15.054 -27.932  1.00 48.12           H
ATOM    784  HA  ILE A  75     -32.132  14.127 -29.383  1.00 53.37           H
ATOM    785  HB  ILE A  75     -34.851  13.773 -30.080  1.00 51.92           H
ATOM    786 HG12 ILE A  75     -34.112  11.385 -29.511  1.00 47.29           H
ATOM    787 HG13 ILE A  75     -33.280  12.198 -28.429  1.00 47.29           H
ATOM    788 HG21 ILE A  75     -34.031  12.213 -31.641  1.00 49.99           H
ATOM    789 HG22 ILE A  75     -33.478  13.674 -31.933  1.00 49.99           H
ATOM    790 HG23 ILE A  75     -32.550  12.602 -31.217  1.00 49.99           H
ATOM    791 HD11 ILE A  75     -35.156  11.625 -27.373  1.00 48.61           H
ATOM    792 HD12 ILE A  75     -35.375  13.152 -27.752  1.00 48.61           H
ATOM    793 HD13 ILE A  75     -36.061  12.012 -28.620  1.00 48.61           H
ATOM    794  N   VAL A  76     -32.017  15.979 -30.967  1.00 37.35           N
ATOM    795  CA  VAL A  76     -31.837  17.198 -31.743  1.00 37.63           C
ATOM    796  C   VAL A  76     -31.686  16.810 -33.206  1.00 39.36           C
ATOM    797  O   VAL A  76     -30.817  15.999 -33.549  1.00 37.37           O
ATOM    798  CB  VAL A  76     -30.609  17.990 -31.257  1.00 42.88           C
ATOM    799  CG1 VAL A  76     -30.367  19.197 -32.143  1.00 44.62           C
ATOM    800  CG2 VAL A  76     -30.790  18.410 -29.804  1.00 41.54           C
ATOM    801  H   VAL A  76     -31.358  15.432 -31.043  1.00 44.96           H
ATOM    802  HA  VAL A  76     -32.622  17.761 -31.658  1.00 45.30           H
ATOM    803  HB  VAL A  76     -29.825  17.421 -31.309  1.00 51.59           H
ATOM    804 HG11 VAL A  76     -29.787  19.820 -31.677  1.00 53.68           H
ATOM    805 HG12 VAL A  76     -29.945  18.905 -32.966  1.00 53.68           H
ATOM    806 HG13 VAL A  76     -31.217  19.620 -32.339  1.00 53.68           H
ATOM    807 HG21 VAL A  76     -30.018  18.927 -29.526  1.00 49.99           H
ATOM    808 HG22 VAL A  76     -31.593  18.948 -29.728  1.00 49.99           H
ATOM    809 HG23 VAL A  76     -30.871  17.615 -29.253  1.00 49.99           H
ATOM    810  N   GLY A  77     -32.518  17.398 -34.065  1.00 38.00           N
ATOM    811  CA  GLY A  77     -32.574  16.957 -35.445  1.00 40.03           C
ATOM    812  C   GLY A  77     -32.506  18.036 -36.503  1.00 42.30           C
ATOM    813  O   GLY A  77     -32.940  17.821 -37.636  1.00 43.84           O
ATOM    814  H   GLY A  77     -33.051  18.045 -33.870  1.00 45.74           H
ATOM    815  HA2 GLY A  77     -31.831  16.353 -35.602  1.00 48.17           H
ATOM    816  HA3 GLY A  77     -33.405  16.476 -35.578  1.00 48.17           H
ATOM    817  N   HIS A  78     -31.966  19.201 -36.155  1.00 40.55           N
ATOM    818  CA  HIS A  78     -31.714  20.264 -37.114  1.00 38.08           C
ATOM    819  C   HIS A  78     -30.270  20.726 -36.976  1.00 33.36           C
ATOM    820  O   HIS A  78     -29.716  20.747 -35.872  1.00 45.36           O
ATOM    821  CB  HIS A  78     -32.668  21.443 -36.913  1.00 37.94           C
ATOM    822  CG  HIS A  78     -32.693  22.392 -38.066  1.00 49.72           C
ATOM    823  ND1 HIS A  78     -32.048  23.609 -38.042  1.00 51.21           N
ATOM    824  CD2 HIS A  78     -33.267  22.292 -39.289  1.00 52.35           C
ATOM    825  CE1 HIS A  78     -32.235  24.226 -39.196  1.00 53.51           C
ATOM    826  NE2 HIS A  78     -32.972  23.448 -39.970  1.00 56.22           N
ATOM    827  H   HIS A  78     -31.734  19.400 -35.352  1.00 48.80           H
ATOM    828  HA  HIS A  78     -31.844  19.932 -38.016  1.00 45.83           H
ATOM    829  HB2 HIS A  78     -33.567  21.101 -36.790  1.00 45.67           H
ATOM    830  HB3 HIS A  78     -32.391  21.939 -36.126  1.00 45.67           H
ATOM    831  HD2 HIS A  78     -33.766  21.576 -39.607  1.00 62.96           H
ATOM    832  HE1 HIS A  78     -31.904  25.064 -39.425  1.00 64.35           H
ATOM    833  HE2 HIS A  78     -33.225  23.635 -40.770  1.00 67.60           H
ATOM    834  N   HIS A  79     -29.658  21.101 -38.100  1.00 41.30           N
ATOM    835  CA  HIS A  79     -28.238  21.442 -38.072  1.00 50.25           C
ATOM    836  C   HIS A  79     -27.975  22.702 -37.263  1.00 51.54           C
ATOM    837  O   HIS A  79     -26.900  22.840 -36.669  1.00 48.49           O
ATOM    838  CB  HIS A  79     -27.692  21.611 -39.492  1.00 48.75           C
ATOM    839  CG  HIS A  79     -28.264  22.783 -40.232  1.00 53.82           C
ATOM    840  ND1 HIS A  79     -29.438  22.704 -40.950  1.00 53.08           N
ATOM    841  CD2 HIS A  79     -27.819  24.055 -40.378  1.00 49.66           C
ATOM    842  CE1 HIS A  79     -29.697  23.877 -41.500  1.00 50.01           C
ATOM    843  NE2 HIS A  79     -28.730  24.714 -41.169  1.00 49.55           N
ATOM    844  H   HIS A  79     -30.033  21.164 -38.871  1.00 49.70           H
ATOM    845  HA  HIS A  79     -27.762  20.706 -37.657  1.00 60.44           H
ATOM    846  HB2 HIS A  79     -26.731  21.735 -39.442  1.00 58.63           H
ATOM    847  HB3 HIS A  79     -27.898  20.812 -40.002  1.00 58.63           H
ATOM    848  HD2 HIS A  79     -27.043  24.414 -40.012  1.00 59.73           H
ATOM    849  HE1 HIS A  79     -30.434  24.079 -42.030  1.00 60.15           H
ATOM    850  HE2 HIS A  79     -28.679  25.538 -41.409  1.00 59.59           H
ATOM    851  N   GLN A  80     -28.926  23.638 -37.238  1.00 49.91           N
ATOM    852  CA  GLN A  80     -28.778  24.808 -36.379  1.00 51.96           C
ATOM    853  C   GLN A  80     -28.558  24.384 -34.933  1.00 51.92           C
ATOM    854  O   GLN A  80     -27.544  24.728 -34.312  1.00 46.50           O
ATOM    855  CB  GLN A  80     -30.012  25.705 -36.500  1.00 59.91           C
ATOM    856  CG  GLN A  80     -29.741  27.156 -36.147  1.00 72.06           C
ATOM    857  CD  GLN A  80     -28.963  27.884 -37.225  1.00 89.14           C
ATOM    858  OE1 GLN A  80     -27.843  28.335 -36.998  1.00 82.90           O
ATOM    859  NE2 GLN A  80     -29.552  27.996 -38.405  1.00 82.91           N
ATOM    860  H   GLN A  80     -29.651  23.618 -37.700  1.00 60.03           H
ATOM    861  HA  GLN A  80     -28.007  25.320 -36.670  1.00 62.49           H
ATOM    862  HB2 GLN A  80     -30.331  25.677 -37.415  1.00 72.04           H
ATOM    863  HB3 GLN A  80     -30.698  25.376 -35.899  1.00 72.04           H
ATOM    864  HG2 GLN A  80     -30.587  27.615 -36.025  1.00 86.61           H
ATOM    865  HG3 GLN A  80     -29.224  27.191 -35.327  1.00 86.61           H
ATOM    866 HE21 GLN A  80     -30.337  27.665 -38.527  1.00 99.63           H
ATOM    867 HE22 GLN A  80     -29.151  28.401 -39.049  1.00 99.63           H
ATOM    868  N   LEU A  81     -29.494  23.605 -34.387  1.00 54.32           N
ATOM    869  CA  LEU A  81     -29.392  23.196 -32.988  1.00 47.40           C
ATOM    870  C   LEU A  81     -28.255  22.209 -32.764  1.00 42.08           C
ATOM    871  O   LEU A  81     -27.687  22.166 -31.667  1.00 40.12           O
ATOM    872  CB  LEU A  81     -30.706  22.573 -32.528  1.00 40.18           C
ATOM    873  CG  LEU A  81     -31.993  23.288 -32.949  1.00 43.21           C
ATOM    874  CD1 LEU A  81     -33.170  22.707 -32.188  1.00 48.39           C
ATOM    875  CD2 LEU A  81     -31.860  24.780 -32.712  1.00 55.47           C
ATOM    876  H   LEU A  81     -30.186  23.305 -34.799  1.00 65.32           H
ATOM    877  HA  LEU A  81     -29.219  23.986 -32.453  1.00 57.02           H
ATOM    878  HB2 LEU A  81     -30.752  21.672 -32.884  1.00 48.36           H
ATOM    879  HB3 LEU A  81     -30.701  22.546 -31.558  1.00 48.36           H
ATOM    880  HG  LEU A  81     -32.157  23.158 -33.896  1.00 51.99           H
ATOM    881 HD11 LEU A  81     -33.982  23.156 -32.470  1.00 58.21           H
ATOM    882 HD12 LEU A  81     -33.232  21.758 -32.380  1.00 58.21           H
ATOM    883 HD13 LEU A  81     -33.029  22.843 -31.238  1.00 58.21           H
ATOM    884 HD21 LEU A  81     -32.742  25.182 -32.730  1.00 66.70           H
ATOM    885 HD22 LEU A  81     -31.446  24.926 -31.847  1.00 66.70           H
ATOM    886 HD23 LEU A  81     -31.308  25.162 -33.412  1.00 66.70           H
ATOM    887  N   ALA A  82     -27.932  21.392 -33.768  1.00 43.28           N
ATOM    888  CA  ALA A  82     -26.824  20.458 -33.622  1.00 49.42           C
ATOM    889  C   ALA A  82     -25.500  21.199 -33.486  1.00 47.96           C
ATOM    890  O   ALA A  82     -24.620  20.778 -32.727  1.00 47.52           O
ATOM    891  CB  ALA A  82     -26.782  19.497 -34.811  1.00 43.86           C
ATOM    892  H   ALA A  82     -28.333  21.362 -34.529  1.00 52.07           H
ATOM    893  HA  ALA A  82     -26.962  19.930 -32.820  1.00 59.44           H
ATOM    894  HB1 ALA A  82     -26.041  18.883 -34.695  1.00 52.77           H
ATOM    895  HB2 ALA A  82     -27.617  19.005 -34.849  1.00 52.77           H
ATOM    896  HB3 ALA A  82     -26.662  20.009 -35.627  1.00 52.77           H
ATOM    897  N   LYS A  83     -25.342  22.308 -34.211  1.00 46.56           N
ATOM    898  CA  LYS A  83     -24.107  23.077 -34.117  1.00 49.24           C
ATOM    899  C   LYS A  83     -24.012  23.816 -32.789  1.00 49.96           C
ATOM    900  O   LYS A  83     -22.905  24.053 -32.294  1.00 49.24           O
ATOM    901  CB  LYS A  83     -24.012  24.054 -35.288  1.00 48.34           C
ATOM    902  CG  LYS A  83     -23.711  23.372 -36.619  1.00 50.30           C
ATOM    903  CD  LYS A  83     -23.263  24.362 -37.679  1.00 55.35           C
ATOM    904  CE  LYS A  83     -23.738  23.941 -39.060  1.00 67.65           C
ATOM    905  NZ  LYS A  83     -23.301  22.556 -39.398  1.00 57.27           N
ATOM    906  H   LYS A  83     -25.925  22.629 -34.755  1.00 56.01           H
ATOM    907  HA  LYS A  83     -23.351  22.473 -34.174  1.00 59.22           H
ATOM    908  HB2 LYS A  83     -24.857  24.521 -35.377  1.00 58.15           H
ATOM    909  HB3 LYS A  83     -23.300  24.688 -35.111  1.00 58.15           H
ATOM    910  HG2 LYS A  83     -23.001  22.723 -36.492  1.00 60.49           H
ATOM    911  HG3 LYS A  83     -24.513  22.929 -36.938  1.00 60.49           H
ATOM    912  HD2 LYS A  83     -23.634  25.237 -37.482  1.00 66.56           H
ATOM    913  HD3 LYS A  83     -22.294  24.408 -37.689  1.00 66.56           H
ATOM    914  HE2 LYS A  83     -24.707  23.969 -39.088  1.00 81.31           H
ATOM    915  HE3 LYS A  83     -23.369  24.546 -39.723  1.00 81.31           H
ATOM    916  HZ1 LYS A  83     -22.415  22.496 -39.351  1.00 68.86           H
ATOM    917  HZ2 LYS A  83     -23.661  21.976 -38.827  1.00 68.86           H
ATOM    918  HZ3 LYS A  83     -23.561  22.348 -40.224  1.00 68.86           H
ATOM    919  N   GLU A  84     -25.152  24.181 -32.194  1.00 45.82           N
ATOM    920  CA  GLU A  84     -25.123  24.767 -30.858  1.00 43.32           C
ATOM    921  C   GLU A  84     -24.681  23.739 -29.826  1.00 47.63           C
ATOM    922  O   GLU A  84     -23.987  24.073 -28.858  1.00 47.75           O
ATOM    923  CB  GLU A  84     -26.498  25.335 -30.494  1.00 49.40           C
ATOM    924  CG  GLU A  84     -26.674  25.663 -29.012  1.00 51.59           C
ATOM    925  CD  GLU A  84     -27.920  26.483 -28.719  1.00 58.63           C
ATOM    926  OE1 GLU A  84     -28.847  26.493 -29.552  1.00 55.42           O
ATOM    927  OE2 GLU A  84     -27.974  27.117 -27.646  1.00 57.10           O
ATOM    928  H   GLU A  84     -25.936  24.102 -32.537  1.00 55.13           H
ATOM    929  HA  GLU A  84     -24.489  25.502 -30.852  1.00 52.13           H
ATOM    930  HB2 GLU A  84     -26.636  26.155 -30.994  1.00 59.42           H
ATOM    931  HB3 GLU A  84     -27.175  24.683 -30.733  1.00 59.42           H
ATOM    932  HG2 GLU A  84     -26.739  24.834 -28.513  1.00 62.04           H
ATOM    933  HG3 GLU A  84     -25.905  26.172 -28.710  1.00 62.04           H
ATOM    934  N   VAL A  85     -25.077  22.481 -30.013  1.00 48.19           N
ATOM    935  CA  VAL A  85     -24.715  21.439 -29.057  1.00 51.90           C
ATOM    936  C   VAL A  85     -23.262  21.026 -29.239  1.00 44.86           C
ATOM    937  O   VAL A  85     -22.542  20.784 -28.263  1.00 40.92           O
ATOM    938  CB  VAL A  85     -25.657  20.233 -29.200  1.00 49.06           C
ATOM    939  CG1 VAL A  85     -25.120  19.054 -28.395  1.00 49.70           C
ATOM    940  CG2 VAL A  85     -27.069  20.592 -28.770  1.00 51.26           C
ATOM    941  H   VAL A  85     -25.550  22.208 -30.677  1.00 57.97           H
ATOM    942  HA  VAL A  85     -24.819  21.799 -28.162  1.00 62.42           H
ATOM    943  HB  VAL A  85     -25.697  19.971 -30.133  1.00 59.01           H
ATOM    944 HG11 VAL A  85     -25.839  18.419 -28.247  1.00 59.78           H
ATOM    945 HG12 VAL A  85     -24.403  18.631 -28.893  1.00 59.78           H
ATOM    946 HG13 VAL A  85     -24.785  19.378 -27.544  1.00 59.78           H
ATOM    947 HG21 VAL A  85     -27.644  19.821 -28.900  1.00 61.65           H
ATOM    948 HG22 VAL A  85     -27.060  20.843 -27.833  1.00 61.65           H
ATOM    949 HG23 VAL A  85     -27.384  21.334 -29.309  1.00 61.65           H
ATOM    950  N   LEU A  86     -22.808  20.926 -30.484  1.00 44.50           N
ATOM    951  CA  LEU A  86     -21.487  20.378 -30.751  1.00 45.55           C
ATOM    952  C   LEU A  86     -20.389  21.428 -30.721  1.00 48.22           C
ATOM    953  O   LEU A  86     -19.254  21.105 -30.350  1.00 48.35           O
ATOM    954  CB  LEU A  86     -21.479  19.669 -32.107  1.00 43.01           C
ATOM    955  CG  LEU A  86     -22.362  18.424 -32.177  1.00 39.30           C
ATOM    956  CD1 LEU A  86     -22.373  17.877 -33.597  1.00 42.39           C
ATOM    957  CD2 LEU A  86     -21.895  17.359 -31.204  1.00 43.59           C
ATOM    958  H   LEU A  86     -23.244  21.168 -31.185  1.00 53.54           H
ATOM    959  HA  LEU A  86     -21.282  19.720 -30.068  1.00 54.80           H
ATOM    960  HB2 LEU A  86     -21.794  20.290 -32.782  1.00 51.75           H
ATOM    961  HB3 LEU A  86     -20.570  19.395 -32.306  1.00 51.75           H
ATOM    962  HG  LEU A  86     -23.267  18.668 -31.927  1.00 47.29           H
ATOM    963 HD11 LEU A  86     -22.935  17.087 -33.627  1.00 51.01           H
ATOM    964 HD12 LEU A  86     -22.724  18.555 -34.195  1.00 51.01           H
ATOM    965 HD13 LEU A  86     -21.466  17.647 -33.854  1.00 51.01           H
ATOM    966 HD21 LEU A  86     -22.349  16.526 -31.405  1.00 52.45           H
ATOM    967 HD22 LEU A  86     -20.936  17.245 -31.297  1.00 52.45           H
ATOM    968 HD23 LEU A  86     -22.108  17.642 -30.301  1.00 52.45           H
ATOM    969  N   ILE A  87     -20.695  22.676 -31.074  1.00 46.51           N
ATOM    970  CA  ILE A  87     -19.656  23.691 -31.261  1.00 47.25           C
ATOM    971  C   ILE A  87     -19.865  24.872 -30.319  1.00 43.40           C
ATOM    972  O   ILE A  87     -19.121  25.039 -29.346  1.00 39.76           O
ATOM    973  CB  ILE A  87     -19.619  24.167 -32.725  1.00 48.98           C
ATOM    974  CG1 ILE A  87     -19.348  22.995 -33.672  1.00 54.45           C
ATOM    975  CG2 ILE A  87     -18.562  25.257 -32.906  1.00 48.37           C
ATOM    976  CD1 ILE A  87     -19.788  23.233 -35.109  1.00 46.37           C
ATOM    977  H   ILE A  87     -21.495  22.961 -31.211  1.00 55.95           H
ATOM    978  HA  ILE A  87     -18.804  23.290 -31.029  1.00 56.84           H
ATOM    979  HB  ILE A  87     -20.488  24.537 -32.943  1.00 58.92           H
ATOM    980 HG12 ILE A  87     -18.395  22.820 -33.683  1.00 65.48           H
ATOM    981 HG13 ILE A  87     -19.826  22.216 -33.345  1.00 65.48           H
ATOM    982 HG21 ILE A  87     -18.388  25.375 -33.853  1.00 58.19           H
ATOM    983 HG22 ILE A  87     -18.894  26.085 -32.524  1.00 58.19           H
ATOM    984 HG23 ILE A  87     -17.748  24.986 -32.451  1.00 58.19           H
ATOM    985 HD11 ILE A  87     -19.610  22.434 -35.630  1.00 55.79           H
ATOM    986 HD12 ILE A  87     -20.737  23.430 -35.121  1.00 55.79           H
ATOM    987 HD13 ILE A  87     -19.290  23.982 -35.472  1.00 55.79           H
ATOM    988  N   LYS A  88     -20.857  25.717 -30.627  1.00 46.48           N
ATOM    989  CA  LYS A  88     -21.095  26.922 -29.835  1.00 47.02           C
ATOM    990  C   LYS A  88     -21.035  26.630 -28.338  1.00 44.58           C
ATOM    991  O   LYS A  88     -20.453  27.401 -27.563  1.00 42.20           O
ATOM    992  CB  LYS A  88     -22.452  27.530 -30.201  1.00 52.41           C
ATOM    993  CG  LYS A  88     -22.444  28.479 -31.398  1.00 65.65           C
ATOM    994  CD  LYS A  88     -22.041  27.788 -32.696  1.00 65.70           C
ATOM    995  CE  LYS A  88     -22.030  28.767 -33.872  1.00 73.67           C
ATOM    996  NZ  LYS A  88     -20.914  28.506 -34.822  1.00 79.73           N
ATOM    997  H   LYS A  88     -21.401  25.614 -31.285  1.00 55.92           H
ATOM    998  HA  LYS A  88     -20.405  27.570 -30.043  1.00 56.56           H
ATOM    999  HB2 LYS A  88     -23.065  26.807 -30.409  1.00 63.04           H
ATOM   1000  HB3 LYS A  88     -22.779  28.031 -29.437  1.00 63.04           H
ATOM   1001  HG2 LYS A  88     -23.335  28.845 -31.518  1.00 78.92           H
ATOM   1002  HG3 LYS A  88     -21.812  29.195 -31.231  1.00 78.92           H
ATOM   1003  HD2 LYS A  88     -21.150  27.418 -32.599  1.00 78.97           H
ATOM   1004  HD3 LYS A  88     -22.674  27.081 -32.894  1.00 78.97           H
ATOM   1005  HE2 LYS A  88     -22.864  28.687 -34.359  1.00 88.54           H
ATOM   1006  HE3 LYS A  88     -21.930  29.670 -33.532  1.00 88.54           H
ATOM   1007  HZ1 LYS A  88     -20.936  29.097 -35.488  1.00 95.81           H
ATOM   1008  HZ2 LYS A  88     -20.133  28.575 -34.401  1.00 95.81           H
ATOM   1009  HZ3 LYS A  88     -20.988  27.687 -35.161  1.00 95.81           H
ATOM   1010  N   LYS A  89     -21.638  25.524 -27.911  1.00 45.30           N
ATOM   1011  CA  LYS A  89     -21.620  25.086 -26.520  1.00 46.85           C
ATOM   1012  C   LYS A  89     -20.982  23.708 -26.384  1.00 45.77           C
ATOM   1013  O   LYS A  89     -21.416  22.876 -25.580  1.00 44.72           O
ATOM   1014  CB  LYS A  89     -23.028  25.065 -25.937  1.00 45.42           C
ATOM   1015  CG  LYS A  89     -23.673  26.423 -25.787  1.00 51.24           C
ATOM   1016  CD  LYS A  89     -25.019  26.279 -25.094  1.00 57.47           C
ATOM   1017  CE  LYS A  89     -25.474  27.594 -24.488  1.00 60.85           C
ATOM   1018  NZ  LYS A  89     -26.549  28.223 -25.299  1.00 57.40           N
ATOM   1019  H   LYS A  89     -22.079  24.995 -28.426  1.00 54.50           H
ATOM   1020  HA  LYS A  89     -21.086  25.718 -26.015  1.00 56.35           H
ATOM   1021  HB2 LYS A  89     -23.595  24.536 -26.520  1.00 54.64           H
ATOM   1022  HB3 LYS A  89     -22.990  24.662 -25.056  1.00 54.64           H
ATOM   1023  HG2 LYS A  89     -23.106  26.998 -25.250  1.00 61.62           H
ATOM   1024  HG3 LYS A  89     -23.813  26.817 -26.662  1.00 61.62           H
ATOM   1025  HD2 LYS A  89     -25.684  25.995 -25.740  1.00 69.10           H
ATOM   1026  HD3 LYS A  89     -24.946  25.624 -24.383  1.00 69.10           H
ATOM   1027  HE2 LYS A  89     -25.819  27.433 -23.595  1.00 73.16           H
ATOM   1028  HE3 LYS A  89     -24.723  28.206 -24.448  1.00 73.16           H
ATOM   1029  HZ1 LYS A  89     -26.252  28.388 -26.122  1.00 69.02           H
ATOM   1030  HZ2 LYS A  89     -27.251  27.679 -25.349  1.00 69.02           H
ATOM   1031  HZ3 LYS A  89     -26.803  28.990 -24.925  1.00 69.02           H
ATOM   1032  N   GLY A  90     -19.940  23.449 -27.176  1.00 47.90           N
ATOM   1033  CA  GLY A  90     -19.365  22.113 -27.212  1.00 51.02           C
ATOM   1034  C   GLY A  90     -18.920  21.618 -25.850  1.00 45.22           C
ATOM   1035  O   GLY A  90     -19.125  20.452 -25.510  1.00 47.90           O
ATOM   1036  H   GLY A  90     -19.557  24.020 -27.692  1.00 57.62           H
ATOM   1037  HA2 GLY A  90     -20.025  21.492 -27.559  1.00 61.37           H
ATOM   1038  HA3 GLY A  90     -18.594  22.114 -27.801  1.00 61.37           H
ATOM   1039  N   LYS A  91     -18.295  22.492 -25.056  1.00 50.24           N
ATOM   1040  CA  LYS A  91     -17.777  22.058 -23.763  1.00 50.07           C
ATOM   1041  C   LYS A  91     -18.902  21.767 -22.778  1.00 47.55           C
ATOM   1042  O   LYS A  91     -18.753  20.908 -21.901  1.00 47.58           O
ATOM   1043  CB  LYS A  91     -16.829  23.119 -23.201  1.00 59.86           C
ATOM   1044  CG  LYS A  91     -15.647  23.447 -24.113  1.00 59.50           C
ATOM   1045  CD  LYS A  91     -14.377  22.706 -23.695  1.00 69.68           C
ATOM   1046  CE  LYS A  91     -13.979  21.640 -24.717  1.00 74.34           C
ATOM   1047  NZ  LYS A  91     -12.948  20.695 -24.196  1.00 62.96           N
ATOM   1048  H   LYS A  91     -18.163  23.322 -25.240  1.00 60.43           H
ATOM   1049  HA  LYS A  91     -17.272  21.239 -23.884  1.00 60.23           H
ATOM   1050  HB2 LYS A  91     -17.328  23.938 -23.059  1.00 71.97           H
ATOM   1051  HB3 LYS A  91     -16.470  22.799 -22.358  1.00 71.97           H
ATOM   1052  HG2 LYS A  91     -15.863  23.187 -25.022  1.00 71.54           H
ATOM   1053  HG3 LYS A  91     -15.468  24.400 -24.074  1.00 71.54           H
ATOM   1054  HD2 LYS A  91     -13.646  23.340 -23.617  1.00 83.76           H
ATOM   1055  HD3 LYS A  91     -14.527  22.268 -22.842  1.00 83.76           H
ATOM   1056  HE2 LYS A  91     -14.765  21.124 -24.958  1.00 89.34           H
ATOM   1057  HE3 LYS A  91     -13.615  22.076 -25.503  1.00 89.34           H
ATOM   1058  HZ1 LYS A  91     -12.743  20.094 -24.819  1.00 75.69           H
ATOM   1059  HZ2 LYS A  91     -12.212  21.141 -23.970  1.00 75.69           H
ATOM   1060  HZ3 LYS A  91     -13.260  20.270 -23.478  1.00 75.69           H
ATOM   1061  N   ASP A  92     -20.037  22.462 -22.910  1.00 44.39           N
ATOM   1062  CA  ASP A  92     -21.171  22.199 -22.032  1.00 47.15           C
ATOM   1063  C   ASP A  92     -21.750  20.807 -22.276  1.00 49.69           C
ATOM   1064  O   ASP A  92     -22.202  20.144 -21.334  1.00 48.43           O
ATOM   1065  CB  ASP A  92     -22.251  23.267 -22.238  1.00 51.56           C
ATOM   1066  CG  ASP A  92     -21.780  24.665 -21.856  1.00 65.87           C
ATOM   1067  OD1 ASP A  92     -20.610  24.817 -21.446  1.00 57.52           O
ATOM   1068  OD2 ASP A  92     -22.582  25.616 -21.966  1.00 68.53           O
ATOM   1069  H   ASP A  92     -20.170  23.080 -23.492  1.00 53.41           H
ATOM   1070  HA  ASP A  92     -20.869  22.245 -21.111  1.00 56.72           H
ATOM   1071  HB2 ASP A  92     -22.506  23.282 -23.174  1.00 62.01           H
ATOM   1072  HB3 ASP A  92     -23.020  23.050 -21.688  1.00 62.01           H
ATOM   1073  N   PHE A  93     -21.739  20.347 -23.527  1.00 50.89           N
ATOM   1074  CA  PHE A  93     -22.363  19.086 -23.910  1.00 45.12           C
ATOM   1075  C   PHE A  93     -21.334  18.040 -24.332  1.00 49.85           C
ATOM   1076  O   PHE A  93     -21.615  17.178 -25.171  1.00 50.62           O
ATOM   1077  CB  PHE A  93     -23.372  19.316 -25.034  1.00 47.37           C
ATOM   1078  CG  PHE A  93     -24.527  20.197 -24.645  1.00 46.36           C
ATOM   1079  CD1 PHE A  93     -25.581  19.688 -23.905  1.00 47.35           C
ATOM   1080  CD2 PHE A  93     -24.560  21.532 -25.019  1.00 43.35           C
ATOM   1081  CE1 PHE A  93     -26.649  20.494 -23.543  1.00 45.27           C
ATOM   1082  CE2 PHE A  93     -25.625  22.343 -24.662  1.00 44.34           C
ATOM   1083  CZ  PHE A  93     -26.670  21.822 -23.922  1.00 44.37           C
ATOM   1084  H   PHE A  93     -21.368  20.758 -24.185  1.00 61.21           H
ATOM   1085  HA  PHE A  93     -22.838  18.735 -23.140  1.00 54.28           H
ATOM   1086  HB2 PHE A  93     -22.917  19.738 -25.780  1.00 56.98           H
ATOM   1087  HB3 PHE A  93     -23.733  18.459 -25.309  1.00 56.98           H
ATOM   1088  HD1 PHE A  93     -25.573  18.795 -23.647  1.00 56.96           H
ATOM   1089  HD2 PHE A  93     -23.858  21.887 -25.516  1.00 52.16           H
ATOM   1090  HE1 PHE A  93     -27.351  20.141 -23.046  1.00 54.46           H
ATOM   1091  HE2 PHE A  93     -25.637  23.237 -24.919  1.00 53.35           H
ATOM   1092  HZ  PHE A  93     -27.386  22.364 -23.679  1.00 53.39           H
ATOM   1093  N   SER A  94     -20.140  18.096 -23.751  1.00 45.04           N
ATOM   1094  CA  SER A  94     -19.060  17.196 -24.131  1.00 43.44           C
ATOM   1095  C   SER A  94     -19.042  15.912 -23.317  1.00 42.06           C
ATOM   1096  O   SER A  94     -18.234  15.021 -23.608  1.00 47.20           O
ATOM   1097  CB  SER A  94     -17.711  17.903 -23.980  1.00 49.48           C
ATOM   1098  OG  SER A  94     -17.338  17.971 -22.616  1.00 50.38           O
ATOM   1099  H   SER A  94     -19.930  18.652 -23.129  1.00 54.19           H
ATOM   1100  HA  SER A  94     -19.173  16.956 -25.064  1.00 52.26           H
ATOM   1101  HB2 SER A  94     -17.036  17.406 -24.469  1.00 59.51           H
ATOM   1102  HB3 SER A  94     -17.782  18.803 -24.335  1.00 59.51           H
ATOM   1103  HG  SER A  94     -16.606  18.375 -22.539  1.00 60.60           H
ATOM   1104  N   GLY A  95     -19.902  15.792 -22.316  1.00 42.45           N
ATOM   1105  CA  GLY A  95     -19.915  14.607 -21.493  1.00 45.64           C
ATOM   1106  C   GLY A  95     -20.459  13.398 -22.230  1.00 40.83           C
ATOM   1107  O   GLY A  95     -20.930  13.465 -23.366  1.00 43.55           O
ATOM   1108  H   GLY A  95     -20.485  16.386 -22.097  1.00 51.08           H
ATOM   1109  HA2 GLY A  95     -19.012  14.407 -21.203  1.00 54.90           H
ATOM   1110  HA3 GLY A  95     -20.470  14.765 -20.713  1.00 54.90           H
ATOM   1111  N   ARG A  96     -20.371  12.259 -21.548  1.00 36.58           N
ATOM   1112  CA  ARG A  96     -20.903  10.997 -22.021  1.00 40.57           C
ATOM   1113  C   ARG A  96     -21.782  10.404 -20.930  1.00 46.83           C
ATOM   1114  O   ARG A  96     -21.390  10.400 -19.754  1.00 47.55           O
ATOM   1115  CB  ARG A  96     -19.789   9.999 -22.364  1.00 41.08           C
ATOM   1116  CG  ARG A  96     -18.882  10.429 -23.494  1.00 38.98           C
ATOM   1117  CD  ARG A  96     -19.637  10.521 -24.814  1.00 37.92           C
ATOM   1118  NE  ARG A  96     -18.723  10.429 -25.943  1.00 40.39           N
ATOM   1119  CZ  ARG A  96     -18.955  10.951 -27.138  1.00 38.90           C
ATOM   1120  NH1 ARG A  96     -20.074  11.603 -27.403  1.00 39.53           N
ATOM   1121  NH2 ARG A  96     -18.041  10.811 -28.095  1.00 38.57           N
ATOM   1122  H   ARG A  96     -19.993  12.195 -20.778  1.00 44.03           H
ATOM   1123  HA  ARG A  96     -21.423  11.146 -22.826  1.00 48.82           H
ATOM   1124  HB2 ARG A  96     -19.236   9.873 -21.577  1.00 49.43           H
ATOM   1125  HB3 ARG A  96     -20.197   9.158 -22.621  1.00 49.43           H
ATOM   1126  HG2 ARG A  96     -18.512  11.303 -23.293  1.00 46.91           H
ATOM   1127  HG3 ARG A  96     -18.168   9.781 -23.596  1.00 46.91           H
ATOM   1128  HD2 ARG A  96     -20.274   9.793 -24.874  1.00 45.64           H
ATOM   1129  HD3 ARG A  96     -20.100  11.372 -24.862  1.00 45.64           H
ATOM   1130  HE  ARG A  96     -17.983  10.007 -25.826  1.00 48.61           H
ATOM   1131 HH11 ARG A  96     -20.672  11.697 -26.793  1.00 47.57           H
ATOM   1132 HH12 ARG A  96     -20.203  11.934 -28.187  1.00 47.57           H
ATOM   1133 HH21 ARG A  96     -17.311  10.386 -27.934  1.00 46.43           H
ATOM   1134 HH22 ARG A  96     -18.181  11.146 -28.875  1.00 46.43           H
ATOM   1135  N   PRO A  97     -22.963   9.894 -21.275  1.00 44.55           N
ATOM   1136  CA  PRO A  97     -23.769   9.201 -20.266  1.00 45.62           C
ATOM   1137  C   PRO A  97     -23.164   7.845 -19.946  1.00 47.35           C
ATOM   1138  O   PRO A  97     -22.534   7.202 -20.789  1.00 49.46           O
ATOM   1139  CB  PRO A  97     -25.143   9.069 -20.932  1.00 48.55           C
ATOM   1140  CG  PRO A  97     -24.825   8.991 -22.393  1.00 51.83           C
ATOM   1141  CD  PRO A  97     -23.563   9.807 -22.622  1.00 43.66           C
ATOM   1142  HA  PRO A  97     -23.861   9.725 -19.455  1.00 54.88           H
ATOM   1143  HB2 PRO A  97     -25.588   8.264 -20.626  1.00 58.39           H
ATOM   1144  HB3 PRO A  97     -25.688   9.847 -20.732  1.00 58.39           H
ATOM   1145  HG2 PRO A  97     -24.680   8.065 -22.642  1.00 62.34           H
ATOM   1146  HG3 PRO A  97     -25.563   9.359 -22.903  1.00 62.34           H
ATOM   1147  HD2 PRO A  97     -22.965   9.352 -23.237  1.00 52.53           H
ATOM   1148  HD3 PRO A  97     -23.779  10.689 -22.961  1.00 52.53           H
ATOM   1149  N   GLN A  98     -23.343   7.423 -18.700  1.00 48.53           N
ATOM   1150  CA  GLN A  98     -22.861   6.120 -18.264  1.00 55.39           C
ATOM   1151  C   GLN A  98     -23.877   5.051 -18.645  1.00 60.29           C
ATOM   1152  O   GLN A  98     -25.063   5.168 -18.321  1.00 59.64           O
ATOM   1153  CB  GLN A  98     -22.620   6.132 -16.754  1.00 57.96           C
ATOM   1154  CG  GLN A  98     -22.175   4.798 -16.168  1.00 56.74           C
ATOM   1155  CD  GLN A  98     -23.288   3.773 -16.104  1.00 69.29           C
ATOM   1156  OE1 GLN A  98     -23.147   2.657 -16.601  1.00 69.79           O
ATOM   1157  NE2 GLN A  98     -24.415   4.154 -15.515  1.00 72.48           N
ATOM   1158  H   GLN A  98     -23.742   7.874 -18.086  1.00 58.38           H
ATOM   1159  HA  GLN A  98     -22.019   5.908 -18.697  1.00 66.61           H
ATOM   1160  HB2 GLN A  98     -21.928   6.783 -16.557  1.00 69.69           H
ATOM   1161  HB3 GLN A  98     -23.447   6.383 -16.312  1.00 69.69           H
ATOM   1162  HG2 GLN A  98     -21.465   4.434 -16.721  1.00 68.23           H
ATOM   1163  HG3 GLN A  98     -21.851   4.944 -15.266  1.00 68.23           H
ATOM   1164 HE21 GLN A  98     -24.485   4.948 -15.193  1.00 87.12           H
ATOM   1165 HE22 GLN A  98     -25.075   3.606 -15.454  1.00 87.12           H
ATOM   1166  N   MET A  99     -23.410   4.003 -19.321  1.00 53.64           N
ATOM   1167  CA  MET A  99     -24.249   2.880 -19.719  1.00 54.50           C
ATOM   1168  C   MET A  99     -23.597   1.590 -19.251  1.00 54.13           C
ATOM   1169  O   MET A  99     -22.369   1.467 -19.251  1.00 46.98           O
ATOM   1170  CB  MET A  99     -24.455   2.858 -21.244  1.00 45.24           C
ATOM   1171  CG  MET A  99     -25.336   3.995 -21.759  1.00 58.03           C
ATOM   1172  SD  MET A  99     -25.339   4.217 -23.545  1.00 71.93           S
ATOM   1173  CE  MET A  99     -26.368   2.848 -24.087  1.00 63.96           C
ATOM   1174  H   MET A  99     -22.589   3.920 -19.564  1.00 64.51           H
ATOM   1175  HA  MET A  99     -25.125   2.956 -19.309  1.00 65.54           H
ATOM   1176  HB2 MET A  99     -23.590   2.933 -21.677  1.00 54.42           H
ATOM   1177  HB3 MET A  99     -24.878   2.021 -21.490  1.00 54.42           H
ATOM   1178  HG2 MET A  99     -26.250   3.821 -21.488  1.00 69.77           H
ATOM   1179  HG3 MET A  99     -25.025   4.826 -21.366  1.00 69.77           H
ATOM   1180  HE1 MET A  99     -26.428   2.862 -25.055  1.00 76.89           H
ATOM   1181  HE2 MET A  99     -25.966   2.016 -23.792  1.00 76.89           H
ATOM   1182  HE3 MET A  99     -27.252   2.945 -23.699  1.00 76.89           H
ATOM   1183  N   ALA A 100     -24.428   0.626 -18.836  1.00 51.46           N
ATOM   1184  CA  ALA A 100     -23.891  -0.625 -18.316  1.00 51.15           C
ATOM   1185  C   ALA A 100     -23.071  -1.354 -19.369  1.00 53.77           C
ATOM   1186  O   ALA A 100     -22.076  -2.013 -19.036  1.00 53.15           O
ATOM   1187  CB  ALA A 100     -25.027  -1.517 -17.816  1.00 54.52           C
ATOM   1188  H   ALA A 100     -25.287   0.675 -18.846  1.00 61.88           H
ATOM   1189  HA  ALA A 100     -23.312  -0.430 -17.563  1.00 61.52           H
ATOM   1190  HB1 ALA A 100     -24.653  -2.348 -17.483  1.00 65.57           H
ATOM   1191  HB2 ALA A 100     -25.498  -1.058 -17.103  1.00 65.57           H
ATOM   1192  HB3 ALA A 100     -25.634  -1.698 -18.550  1.00 65.57           H
ATOM   1193  N   THR A 101     -23.462  -1.245 -20.640  1.00 52.68           N
ATOM   1194  CA  THR A 101     -22.746  -1.925 -21.711  1.00 50.83           C
ATOM   1195  C   THR A 101     -21.412  -1.242 -22.003  1.00 50.99           C
ATOM   1196  O   THR A 101     -20.379  -1.900 -22.161  1.00 51.34           O
ATOM   1197  CB  THR A 101     -23.597  -1.942 -22.978  1.00 55.54           C
ATOM   1198  OG1 THR A 101     -24.282  -0.687 -23.095  1.00 57.67           O
ATOM   1199  CG2 THR A 101     -24.596  -3.074 -22.940  1.00 55.65           C
ATOM   1200  H   THR A 101     -24.138  -0.784 -20.906  1.00 63.35           H
ATOM   1201  HA  THR A 101     -22.575  -2.839 -21.433  1.00 61.14           H
ATOM   1202  HB  THR A 101     -23.032  -2.078 -23.754  1.00 66.79           H
ATOM   1203  HG1 THR A 101     -24.444  -0.522 -23.903  1.00 69.34           H
ATOM   1204 HG21 THR A 101     -25.151  -3.054 -23.735  1.00 66.92           H
ATOM   1205 HG22 THR A 101     -24.132  -3.925 -22.901  1.00 66.92           H
ATOM   1206 HG23 THR A 101     -25.163  -2.990 -22.157  1.00 66.92           H
ATOM   1207  N   LEU A 102     -21.441   0.083 -22.125  1.00 46.72           N
ATOM   1208  CA  LEU A 102     -20.226   0.813 -22.444  1.00 50.00           C
ATOM   1209  C   LEU A 102     -19.227   0.747 -21.301  1.00 52.09           C
ATOM   1210  O   LEU A 102     -18.017   0.821 -21.537  1.00 42.03           O
ATOM   1211  CB  LEU A 102     -20.574   2.256 -22.785  1.00 49.36           C
ATOM   1212  CG  LEU A 102     -21.573   2.372 -23.941  1.00 51.04           C
ATOM   1213  CD1 LEU A 102     -22.048   3.807 -24.077  1.00 49.02           C
ATOM   1214  CD2 LEU A 102     -20.956   1.870 -25.240  1.00 50.91           C
ATOM   1215  H   LEU A 102     -22.141   0.573 -22.029  1.00 56.20           H
ATOM   1216  HA  LEU A 102     -19.804   0.419 -23.224  1.00 60.14           H
ATOM   1217  HB2 LEU A 102     -20.967   2.677 -22.005  1.00 59.37           H
ATOM   1218  HB3 LEU A 102     -19.763   2.723 -23.040  1.00 59.37           H
ATOM   1219  HG  LEU A 102     -22.346   1.816 -23.756  1.00 61.38           H
ATOM   1220 HD11 LEU A 102     -22.705   3.856 -24.789  1.00 58.97           H
ATOM   1221 HD12 LEU A 102     -22.447   4.088 -23.239  1.00 58.97           H
ATOM   1222 HD13 LEU A 102     -21.289   4.373 -24.287  1.00 58.97           H
ATOM   1223 HD21 LEU A 102     -21.248   2.439 -25.969  1.00 61.23           H
ATOM   1224 HD22 LEU A 102     -19.990   1.900 -25.163  1.00 61.23           H
ATOM   1225 HD23 LEU A 102     -21.247   0.958 -25.395  1.00 61.23           H
ATOM   1226  N   ASP A 103     -19.706   0.600 -20.063  1.00 49.45           N
ATOM   1227  CA  ASP A 103     -18.790   0.412 -18.945  1.00 48.47           C
ATOM   1228  C   ASP A 103     -17.890  -0.795 -19.189  1.00 52.95           C
ATOM   1229  O   ASP A 103     -16.662  -0.713 -19.046  1.00 46.51           O
ATOM   1230  CB  ASP A 103     -19.577   0.247 -17.641  1.00 45.92           C
ATOM   1231  CG  ASP A 103     -19.919   1.573 -16.981  1.00 62.79           C
ATOM   1232  OD1 ASP A 103     -19.655   2.635 -17.577  1.00 59.78           O
ATOM   1233  OD2 ASP A 103     -20.458   1.550 -15.858  1.00 63.27           O
ATOM   1234  H   ASP A 103     -20.540   0.606 -19.852  1.00 59.48           H
ATOM   1235  HA  ASP A 103     -18.231   1.199 -18.856  1.00 58.30           H
ATOM   1236  HB2 ASP A 103     -20.408  -0.215 -17.831  1.00 55.25           H
ATOM   1237  HB3 ASP A 103     -19.046  -0.269 -17.015  1.00 55.25           H
ATOM   1238  N   ILE A 104     -18.483  -1.924 -19.587  1.00 48.82           N
ATOM   1239  CA  ILE A 104     -17.702  -3.135 -19.827  1.00 50.01           C
ATOM   1240  C   ILE A 104     -16.708  -2.901 -20.954  1.00 57.23           C
ATOM   1241  O   ILE A 104     -15.523  -3.237 -20.838  1.00 55.74           O
ATOM   1242  CB  ILE A 104     -18.636  -4.318 -20.134  1.00 52.77           C
ATOM   1243  CG1 ILE A 104     -19.473  -4.637 -18.891  1.00 47.41           C
ATOM   1244  CG2 ILE A 104     -17.846  -5.526 -20.595  1.00 57.81           C
ATOM   1245  CD1 ILE A 104     -20.499  -5.711 -19.102  1.00 54.28           C
ATOM   1246  H   ILE A 104     -19.327  -2.012 -19.723  1.00 58.73           H
ATOM   1247  HA  ILE A 104     -17.202  -3.348 -19.024  1.00 60.15           H
ATOM   1248  HB  ILE A 104     -19.232  -4.072 -20.858  1.00 63.46           H
ATOM   1249 HG12 ILE A 104     -18.879  -4.932 -18.184  1.00 57.03           H
ATOM   1250 HG13 ILE A 104     -19.941  -3.833 -18.618  1.00 57.03           H
ATOM   1251 HG21 ILE A 104     -18.434  -6.297 -20.619  1.00 69.51           H
ATOM   1252 HG22 ILE A 104     -17.493  -5.352 -21.482  1.00 69.51           H
ATOM   1253 HG23 ILE A 104     -17.118  -5.684 -19.974  1.00 69.51           H
ATOM   1254 HD11 ILE A 104     -21.100  -5.728 -18.342  1.00 65.28           H
ATOM   1255 HD12 ILE A 104     -20.995  -5.519 -19.913  1.00 65.28           H
ATOM   1256 HD13 ILE A 104     -20.048  -6.566 -19.186  1.00 65.28           H
ATOM   1257  N   ALA A 105     -17.174  -2.318 -22.060  1.00 51.93           N
ATOM   1258  CA  ALA A 105     -16.312  -2.149 -23.222  1.00 51.79           C
ATOM   1259  C   ALA A 105     -15.176  -1.168 -22.955  1.00 46.23           C
ATOM   1260  O   ALA A 105     -14.070  -1.343 -23.477  1.00 49.67           O
ATOM   1261  CB  ALA A 105     -17.134  -1.680 -24.423  1.00 52.88           C
ATOM   1262  H   ALA A 105     -17.973  -2.017 -22.159  1.00 62.45           H
ATOM   1263  HA  ALA A 105     -15.919  -3.010 -23.437  1.00 62.29           H
ATOM   1264  HB1 ALA A 105     -16.545  -1.571 -25.186  1.00 63.59           H
ATOM   1265  HB2 ALA A 105     -17.811  -2.346 -24.621  1.00 63.59           H
ATOM   1266  HB3 ALA A 105     -17.556  -0.834 -24.206  1.00 63.59           H
ATOM   1267  N   SER A 106     -15.433  -0.141 -22.150  1.00 44.77           N
ATOM   1268  CA  SER A 106     -14.464   0.910 -21.893  1.00 52.05           C
ATOM   1269  C   SER A 106     -13.676   0.681 -20.614  1.00 50.05           C
ATOM   1270  O   SER A 106     -12.953   1.582 -20.177  1.00 45.19           O
ATOM   1271  CB  SER A 106     -15.176   2.259 -21.833  1.00 51.71           C
ATOM   1272  OG  SER A 106     -15.964   2.373 -20.662  1.00 52.05           O
ATOM   1273  H   SER A 106     -16.178  -0.031 -21.735  1.00 53.86           H
ATOM   1274  HA  SER A 106     -13.828   0.933 -22.625  1.00 62.59           H
ATOM   1275  HB2 SER A 106     -14.512   2.966 -21.835  1.00 62.19           H
ATOM   1276  HB3 SER A 106     -15.753   2.344 -22.609  1.00 62.19           H
ATOM   1277  HG  SER A 106     -16.518   1.742 -20.625  1.00 62.60           H
ATOM   1278  N   ASN A 107     -13.784  -0.500 -20.013  1.00 48.54           N
ATOM   1279  CA  ASN A 107     -13.113  -0.782 -18.750  1.00 50.89           C
ATOM   1280  C   ASN A 107     -13.406   0.324 -17.739  1.00 51.35           C
ATOM   1281  O   ASN A 107     -12.502   0.931 -17.157  1.00 49.08           O
ATOM   1282  CB  ASN A 107     -11.607  -0.952 -18.965  1.00 51.53           C
ATOM   1283  CG  ASN A 107     -11.281  -2.121 -19.864  1.00 50.59           C
ATOM   1284  OD1 ASN A 107     -11.877  -3.191 -19.744  1.00 46.98           O
ATOM   1285  ND2 ASN A 107     -10.342  -1.922 -20.781  1.00 51.19           N
ATOM   1286  H   ASN A 107     -14.244  -1.158 -20.319  1.00 58.39           H
ATOM   1287  HA  ASN A 107     -13.455  -1.615 -18.389  1.00 61.20           H
ATOM   1288  HB2 ASN A 107     -11.253  -0.148 -19.376  1.00 61.98           H
ATOM   1289  HB3 ASN A 107     -11.180  -1.103 -18.107  1.00 61.98           H
ATOM   1290 HD21 ASN A 107     -10.122  -2.558 -21.317  1.00 61.57           H
ATOM   1291 HD22 ASN A 107      -9.954  -1.156 -20.840  1.00 61.57           H
ATOM   1292  N   ASN A 108     -14.703   0.604 -17.565  1.00 54.91           N
ATOM   1293  CA  ASN A 108     -15.197   1.604 -16.612  1.00 54.56           C
ATOM   1294  C   ASN A 108     -14.856   3.026 -17.062  1.00 52.39           C
ATOM   1295  O   ASN A 108     -14.306   3.824 -16.303  1.00 55.94           O
ATOM   1296  CB  ASN A 108     -14.666   1.329 -15.204  1.00 58.40           C
ATOM   1297  CG  ASN A 108     -15.428   0.214 -14.506  1.00 63.95           C
ATOM   1298  OD1 ASN A 108     -16.611  -0.006 -14.773  1.00 66.29           O
ATOM   1299  ND2 ASN A 108     -14.751  -0.498 -13.612  1.00 70.20           N
ATOM   1300  H   ASN A 108     -15.334   0.216 -18.001  1.00 66.03           H
ATOM   1301  HA  ASN A 108     -16.165   1.543 -16.586  1.00 65.61           H
ATOM   1302  HB2 ASN A 108     -13.734   1.067 -15.262  1.00 70.22           H
ATOM   1303  HB3 ASN A 108     -14.752   2.134 -14.669  1.00 70.22           H
ATOM   1304 HD21 ASN A 108     -13.926  -0.317 -13.455  1.00 84.38           H
ATOM   1305 HD22 ASN A 108     -15.139  -1.139 -13.191  1.00 84.38           H
ATOM   1306  N   ARG A 109     -15.219   3.339 -18.307  1.00 51.66           N
ATOM   1307  CA  ARG A 109     -15.141   4.697 -18.848  1.00 49.24           C
ATOM   1308  C   ARG A 109     -13.698   5.186 -18.946  1.00 54.30           C
ATOM   1309  O   ARG A 109     -13.403   6.354 -18.696  1.00 57.92           O
ATOM   1310  CB  ARG A 109     -15.995   5.667 -18.030  1.00 53.04           C
ATOM   1311  CG  ARG A 109     -17.464   5.665 -18.442  1.00 59.82           C
ATOM   1312  CD  ARG A 109     -18.360   6.235 -17.352  1.00 62.96           C
ATOM   1313  NE  ARG A 109     -18.795   5.209 -16.412  1.00 66.50           N
ATOM   1314  CZ  ARG A 109     -18.263   5.017 -15.214  1.00 71.06           C
ATOM   1315  NH1 ARG A 109     -17.277   5.774 -14.765  1.00 71.93           N
ATOM   1316  NH2 ARG A 109     -18.733   4.040 -14.447  1.00 70.63           N
ATOM   1317  H   ARG A 109     -15.522   2.767 -18.873  1.00 62.13           H
ATOM   1318  HA  ARG A 109     -15.490   4.683 -19.753  1.00 59.23           H
ATOM   1319  HB2 ARG A 109     -15.947   5.415 -17.094  1.00 63.79           H
ATOM   1320  HB3 ARG A 109     -15.652   6.566 -18.149  1.00 63.79           H
ATOM   1321  HG2 ARG A 109     -17.573   6.207 -19.239  1.00 71.92           H
ATOM   1322  HG3 ARG A 109     -17.745   4.753 -18.620  1.00 71.92           H
ATOM   1323  HD2 ARG A 109     -17.871   6.911 -16.858  1.00 75.69           H
ATOM   1324  HD3 ARG A 109     -19.148   6.627 -17.759  1.00 75.69           H
ATOM   1325  HE  ARG A 109     -19.440   4.694 -16.652  1.00 79.94           H
ATOM   1326 HH11 ARG A 109     -16.965   6.409 -15.253  1.00 86.45           H
ATOM   1327 HH12 ARG A 109     -16.947   5.631 -13.983  1.00 86.45           H
ATOM   1328 HH21 ARG A 109     -19.374   3.542 -14.730  1.00 84.90           H
ATOM   1329 HH22 ARG A 109     -18.395   3.906 -13.667  1.00 84.90           H
ATOM   1330  N   LYS A 110     -12.796   4.290 -19.328  1.00 48.43           N
ATOM   1331  CA  LYS A 110     -11.467   4.678 -19.765  1.00 44.79           C
ATOM   1332  C   LYS A 110     -11.501   4.862 -21.282  1.00 50.23           C
ATOM   1333  O   LYS A 110     -12.563   4.828 -21.911  1.00 48.97           O
ATOM   1334  CB  LYS A 110     -10.434   3.643 -19.326  1.00 51.77           C
ATOM   1335  CG  LYS A 110     -10.344   3.443 -17.828  1.00 53.14           C
ATOM   1336  CD  LYS A 110      -9.269   2.417 -17.495  1.00 55.17           C
ATOM   1337  CE  LYS A 110      -9.139   2.198 -15.999  1.00 52.95           C
ATOM   1338  NZ  LYS A 110     -10.360   1.570 -15.420  1.00 54.97           N
ATOM   1339  H   LYS A 110     -12.934   3.441 -19.344  1.00 58.26           H
ATOM   1340  HA  LYS A 110     -11.225   5.519 -19.345  1.00 53.89           H
ATOM   1341  HB2 LYS A 110     -10.665   2.789 -19.723  1.00 62.27           H
ATOM   1342  HB3 LYS A 110      -9.560   3.928 -19.637  1.00 62.27           H
ATOM   1343  HG2 LYS A 110     -10.114   4.283 -17.400  1.00 63.91           H
ATOM   1344  HG3 LYS A 110     -11.194   3.121 -17.490  1.00 63.91           H
ATOM   1345  HD2 LYS A 110      -9.497   1.570 -17.908  1.00 66.35           H
ATOM   1346  HD3 LYS A 110      -8.414   2.730 -17.831  1.00 66.35           H
ATOM   1347  HE2 LYS A 110      -8.386   1.611 -15.826  1.00 63.68           H
ATOM   1348  HE3 LYS A 110      -9.001   3.052 -15.562  1.00 63.68           H
ATOM   1349  HZ1 LYS A 110     -10.515   0.787 -15.813  1.00 66.10           H
ATOM   1350  HZ2 LYS A 110     -10.250   1.439 -14.547  1.00 66.10           H
ATOM   1351  HZ3 LYS A 110     -11.064   2.100 -15.547  1.00 66.10           H
ATOM   1352  N   GLY A 111     -10.334   5.037 -21.897  1.00 50.53           N
ATOM   1353  CA  GLY A 111     -10.290   5.270 -23.328  1.00 49.19           C
ATOM   1354  C   GLY A 111     -10.710   6.688 -23.681  1.00 51.00           C
ATOM   1355  O   GLY A 111     -10.539   7.627 -22.900  1.00 52.68           O
ATOM   1356  H   GLY A 111      -9.566   5.025 -21.511  1.00 60.78           H
ATOM   1357  HA2 GLY A 111      -9.387   5.127 -23.652  1.00 59.17           H
ATOM   1358  HA3 GLY A 111     -10.888   4.651 -23.776  1.00 59.17           H
ATOM   1359  N   ILE A 112     -11.282   6.837 -24.876  1.00 53.26           N
ATOM   1360  CA  ILE A 112     -11.622   8.160 -25.386  1.00 48.62           C
ATOM   1361  C   ILE A 112     -13.110   8.262 -25.704  1.00 49.61           C
ATOM   1362  O   ILE A 112     -13.804   9.141 -25.182  1.00 46.25           O
ATOM   1363  CB  ILE A 112     -10.777   8.504 -26.627  1.00 48.99           C
ATOM   1364  CG1 ILE A 112      -9.285   8.433 -26.290  1.00 49.14           C
ATOM   1365  CG2 ILE A 112     -11.144   9.877 -27.167  1.00 44.20           C
ATOM   1366  CD1 ILE A 112      -8.367   8.526 -27.490  1.00 39.42           C
ATOM   1367  H   ILE A 112     -11.481   6.189 -25.406  1.00 64.06           H
ATOM   1368  HA  ILE A 112     -11.438   8.803 -24.683  1.00 58.48           H
ATOM   1369  HB  ILE A 112     -10.969   7.849 -27.316  1.00 58.92           H
ATOM   1370 HG12 ILE A 112      -9.066   9.169 -25.696  1.00 59.10           H
ATOM   1371 HG13 ILE A 112      -9.107   7.587 -25.849  1.00 59.10           H
ATOM   1372 HG21 ILE A 112     -10.505  10.127 -27.853  1.00 53.18           H
ATOM   1373 HG22 ILE A 112     -12.037   9.839 -27.545  1.00 53.18           H
ATOM   1374 HG23 ILE A 112     -11.118  10.519 -26.441  1.00 53.18           H
ATOM   1375 HD11 ILE A 112      -7.465   8.295 -27.217  1.00 47.44           H
ATOM   1376 HD12 ILE A 112      -8.675   7.907 -28.171  1.00 47.44           H
ATOM   1377 HD13 ILE A 112      -8.387   9.433 -27.834  1.00 47.44           H
ATOM   1378  N   ALA A 113     -13.618   7.365 -26.552  1.00 45.37           N
ATOM   1379  CA  ALA A 113     -14.961   7.537 -27.091  1.00 46.18           C
ATOM   1380  C   ALA A 113     -16.032   7.488 -26.002  1.00 30.78           C
ATOM   1381  O   ALA A 113     -17.024   8.220 -26.065  1.00 46.02           O
ATOM   1382  CB  ALA A 113     -15.247   6.475 -28.155  1.00 46.79           C
ATOM   1383  H   ALA A 113     -13.210   6.659 -26.827  1.00 54.58           H
ATOM   1384  HA  ALA A 113     -15.003   8.412 -27.507  1.00 55.56           H
ATOM   1385  HB1 ALA A 113     -16.171   6.554 -28.439  1.00 56.29           H
ATOM   1386  HB2 ALA A 113     -14.655   6.618 -28.910  1.00 56.29           H
ATOM   1387  HB3 ALA A 113     -15.091   5.597 -27.775  1.00 56.29           H
ATOM   1388  N   PHE A 114     -15.872   6.602 -25.018  1.00 36.81           N
ATOM   1389  CA  PHE A 114     -16.894   6.406 -24.000  1.00 42.43           C
ATOM   1390  C   PHE A 114     -16.466   6.913 -22.630  1.00 42.05           C
ATOM   1391  O   PHE A 114     -17.170   6.670 -21.643  1.00 43.27           O
ATOM   1392  CB  PHE A 114     -17.278   4.925 -23.913  1.00 46.37           C
ATOM   1393  CG  PHE A 114     -17.697   4.336 -25.226  1.00 48.34           C
ATOM   1394  CD1 PHE A 114     -18.526   5.039 -26.085  1.00 51.27           C
ATOM   1395  CD2 PHE A 114     -17.252   3.081 -25.609  1.00 49.93           C
ATOM   1396  CE1 PHE A 114     -18.910   4.500 -27.300  1.00 49.58           C
ATOM   1397  CE2 PHE A 114     -17.631   2.536 -26.823  1.00 47.01           C
ATOM   1398  CZ  PHE A 114     -18.463   3.247 -27.670  1.00 53.20           C
ATOM   1399  H   PHE A 114     -15.177   6.105 -24.922  1.00 44.31           H
ATOM   1400  HA  PHE A 114     -17.683   6.905 -24.264  1.00 51.05           H
ATOM   1401  HB2 PHE A 114     -16.514   4.422 -23.592  1.00 55.78           H
ATOM   1402  HB3 PHE A 114     -18.020   4.830 -23.295  1.00 55.78           H
ATOM   1403  HD1 PHE A 114     -18.829   5.884 -25.842  1.00 61.66           H
ATOM   1404  HD2 PHE A 114     -16.692   2.600 -25.043  1.00 60.05           H
ATOM   1405  HE1 PHE A 114     -19.468   4.981 -27.867  1.00 59.63           H
ATOM   1406  HE2 PHE A 114     -17.327   1.692 -27.069  1.00 56.54           H
ATOM   1407  HZ  PHE A 114     -18.720   2.883 -28.485  1.00 63.98           H
ATOM   1408  N   ALA A 115     -15.335   7.608 -22.544  1.00 42.27           N
ATOM   1409  CA  ALA A 115     -14.946   8.263 -21.305  1.00 50.28           C
ATOM   1410  C   ALA A 115     -15.684   9.586 -21.176  1.00 47.96           C
ATOM   1411  O   ALA A 115     -15.915  10.286 -22.167  1.00 43.26           O
ATOM   1412  CB  ALA A 115     -13.436   8.491 -21.274  1.00 54.74           C
ATOM   1413  H   ALA A 115     -14.777   7.713 -23.190  1.00 50.86           H
ATOM   1414  HA  ALA A 115     -15.174   7.704 -20.546  1.00 60.48           H
ATOM   1415  HB1 ALA A 115     -13.198   8.913 -20.433  1.00 65.82           H
ATOM   1416  HB2 ALA A 115     -12.985   7.635 -21.353  1.00 65.82           H
ATOM   1417  HB3 ALA A 115     -13.188   9.066 -22.015  1.00 65.82           H
ATOM   1418  N   ASP A 116     -16.077   9.913 -19.949  1.00 47.51           N
ATOM   1419  CA  ASP A 116     -16.712  11.191 -19.680  1.00 48.15           C
ATOM   1420  C   ASP A 116     -15.697  12.319 -19.799  1.00 51.94           C
ATOM   1421  O   ASP A 116     -14.502  12.137 -19.551  1.00 50.90           O
ATOM   1422  CB  ASP A 116     -17.329  11.201 -18.280  1.00 49.87           C
ATOM   1423  CG  ASP A 116     -18.503  12.167 -18.158  1.00 50.15           C
ATOM   1424  OD1 ASP A 116     -18.773  12.919 -19.124  1.00 48.19           O
ATOM   1425  OD2 ASP A 116     -19.155  12.171 -17.091  1.00 56.75           O
ATOM   1426  H   ASP A 116     -15.986   9.411 -19.257  1.00 57.15           H
ATOM   1427  HA  ASP A 116     -17.423  11.341 -20.323  1.00 57.92           H
ATOM   1428  HB2 ASP A 116     -17.651  10.310 -18.071  1.00 59.99           H
ATOM   1429  HB3 ASP A 116     -16.653  11.468 -17.639  1.00 59.99           H
ATOM   1430  N   SER A 117     -16.182  13.495 -20.199  1.00 58.72           N
ATOM   1431  CA  SER A 117     -15.338  14.681 -20.187  1.00 58.09           C
ATOM   1432  C   SER A 117     -14.675  14.806 -18.824  1.00 55.57           C
ATOM   1433  O   SER A 117     -15.315  14.614 -17.786  1.00 60.71           O
ATOM   1434  CB  SER A 117     -16.164  15.927 -20.511  1.00 56.15           C
ATOM   1435  OG  SER A 117     -17.150  16.169 -19.532  1.00 51.96           O
ATOM   1436  H   SER A 117     -16.985  13.627 -20.476  1.00 70.60           H
ATOM   1437  HA  SER A 117     -14.652  14.611 -20.869  1.00 69.85           H
ATOM   1438  HB2 SER A 117     -15.570  16.693 -20.552  1.00 67.51           H
ATOM   1439  HB3 SER A 117     -16.600  15.799 -21.368  1.00 67.51           H
ATOM   1440  HG  SER A 117     -17.677  15.517 -19.487  1.00 62.49           H
ATOM   1441  N   GLY A 118     -13.385  15.081 -18.835  1.00 54.44           N
ATOM   1442  CA  GLY A 118     -12.597  15.045 -17.622  1.00 55.18           C
ATOM   1443  C   GLY A 118     -11.130  14.991 -17.981  1.00 53.75           C
ATOM   1444  O   GLY A 118     -10.756  14.948 -19.153  1.00 51.91           O
ATOM   1445  H   GLY A 118     -12.939  15.294 -19.539  1.00 65.47           H
ATOM   1446  HA2 GLY A 118     -12.765  15.839 -17.091  1.00 66.36           H
ATOM   1447  HA3 GLY A 118     -12.825  14.261 -17.099  1.00 66.36           H
ATOM   1448  N   ALA A 119     -10.301  14.992 -16.938  1.00 54.24           N
ATOM   1449  CA  ALA A 119      -8.860  15.016 -17.172  1.00 54.16           C
ATOM   1450  C   ALA A 119      -8.406  13.744 -17.879  1.00 46.00           C
ATOM   1451  O   ALA A 119      -7.533  13.789 -18.754  1.00 52.17           O
ATOM   1452  CB  ALA A 119      -8.112  15.211 -15.853  1.00 53.51           C
ATOM   1453  H   ALA A 119     -10.539  14.981 -16.112  1.00 65.23           H
ATOM   1454  HA  ALA A 119      -8.642  15.770 -17.742  1.00 65.13           H
ATOM   1455  HB1 ALA A 119      -7.158  15.215 -16.028  1.00 64.35           H
ATOM   1456  HB2 ALA A 119      -8.379  16.057 -15.460  1.00 64.35           H
ATOM   1457  HB3 ALA A 119      -8.334  14.482 -15.253  1.00 64.35           H
ATOM   1458  N   HIS A 120      -8.991  12.600 -17.518  1.00 51.83           N
ATOM   1459  CA  HIS A 120      -8.674  11.350 -18.203  1.00 49.95           C
ATOM   1460  C   HIS A 120      -8.858  11.497 -19.708  1.00 52.81           C
ATOM   1461  O   HIS A 120      -7.941  11.242 -20.494  1.00 43.82           O
ATOM   1462  CB  HIS A 120      -9.563  10.218 -17.683  1.00 58.38           C
ATOM   1463  CG  HIS A 120      -9.283   9.821 -16.269  1.00 72.85           C
ATOM   1464  ND1 HIS A 120      -8.046   9.970 -15.680  1.00 75.21           N
ATOM   1465  CD2 HIS A 120     -10.086   9.268 -15.328  1.00 87.29           C
ATOM   1466  CE1 HIS A 120      -8.099   9.530 -14.434  1.00 78.72           C
ATOM   1467  NE2 HIS A 120      -9.326   9.099 -14.196  1.00 90.73           N
ATOM   1468  H   HIS A 120      -9.569  12.523 -16.886  1.00 62.34           H
ATOM   1469  HA  HIS A 120      -7.750  11.124 -18.015  1.00 60.07           H
ATOM   1470  HB2 HIS A 120     -10.488  10.504 -17.731  1.00 70.19           H
ATOM   1471  HB3 HIS A 120      -9.427   9.436 -18.241  1.00 70.19           H
ATOM   1472  HD2 HIS A 120     -10.983   9.045 -15.429  1.00104.88           H
ATOM   1473  HE1 HIS A 120      -7.393   9.524 -13.829  1.00 94.60           H
ATOM   1474  HE2 HIS A 120      -9.603   8.767 -13.452  1.00109.01           H
ATOM   1475  N   TRP A 121     -10.061  11.906 -20.125  1.00 52.37           N
ATOM   1476  CA  TRP A 121     -10.369  11.984 -21.550  1.00 46.65           C
ATOM   1477  C   TRP A 121      -9.590  13.105 -22.226  1.00 46.25           C
ATOM   1478  O   TRP A 121      -9.104  12.941 -23.351  1.00 43.71           O
ATOM   1479  CB  TRP A 121     -11.875  12.177 -21.744  1.00 47.79           C
ATOM   1480  CG  TRP A 121     -12.262  12.775 -23.063  1.00 45.06           C
ATOM   1481  CD1 TRP A 121     -12.470  12.110 -24.238  1.00 47.65           C
ATOM   1482  CD2 TRP A 121     -12.504  14.160 -23.337  1.00 45.21           C
ATOM   1483  NE1 TRP A 121     -12.824  12.998 -25.225  1.00 44.32           N
ATOM   1484  CE2 TRP A 121     -12.852  14.263 -24.697  1.00 41.30           C
ATOM   1485  CE3 TRP A 121     -12.460  15.324 -22.561  1.00 49.47           C
ATOM   1486  CZ2 TRP A 121     -13.149  15.485 -25.302  1.00 40.85           C
ATOM   1487  CZ3 TRP A 121     -12.757  16.535 -23.162  1.00 51.28           C
ATOM   1488  CH2 TRP A 121     -13.097  16.607 -24.518  1.00 46.62           C
ATOM   1489  H   TRP A 121     -10.707  12.140 -19.607  1.00 62.98           H
ATOM   1490  HA  TRP A 121     -10.113  11.149 -21.973  1.00 56.12           H
ATOM   1491  HB2 TRP A 121     -12.308  11.312 -21.676  1.00 57.49           H
ATOM   1492  HB3 TRP A 121     -12.202  12.767 -21.047  1.00 57.49           H
ATOM   1493  HD1 TRP A 121     -12.385  11.191 -24.353  1.00 57.32           H
ATOM   1494  HE1 TRP A 121     -13.000  12.794 -26.042  1.00 53.32           H
ATOM   1495  HE3 TRP A 121     -12.235  15.285 -21.659  1.00 59.51           H
ATOM   1496  HZ2 TRP A 121     -13.374  15.536 -26.203  1.00 49.16           H
ATOM   1497  HZ3 TRP A 121     -12.730  17.315 -22.656  1.00 61.68           H
ATOM   1498  HH2 TRP A 121     -13.292  17.434 -24.895  1.00 56.09           H
ATOM   1499  N   GLN A 122      -9.461  14.256 -21.560  1.00 47.40           N
ATOM   1500  CA  GLN A 122      -8.761  15.385 -22.162  1.00 49.36           C
ATOM   1501  C   GLN A 122      -7.324  15.017 -22.518  1.00 55.79           C
ATOM   1502  O   GLN A 122      -6.829  15.374 -23.593  1.00 56.11           O
ATOM   1503  CB  GLN A 122      -8.791  16.584 -21.212  1.00 52.82           C
ATOM   1504  CG  GLN A 122      -8.280  17.908 -21.788  1.00 65.80           C
ATOM   1505  CD  GLN A 122      -8.439  18.029 -23.295  1.00 78.87           C
ATOM   1506  OE1 GLN A 122      -7.657  17.482 -24.059  1.00 70.29           O
ATOM   1507  NE2 GLN A 122      -9.450  18.763 -23.725  1.00 76.16           N
ATOM   1508  H   GLN A 122      -9.766  14.404 -20.770  1.00 57.02           H
ATOM   1509  HA  GLN A 122      -9.216  15.639 -22.980  1.00 59.38           H
ATOM   1510  HB2 GLN A 122      -9.709  16.727 -20.933  1.00 63.52           H
ATOM   1511  HB3 GLN A 122      -8.240  16.374 -20.442  1.00 63.52           H
ATOM   1512  HG2 GLN A 122      -8.775  18.636 -21.380  1.00 79.10           H
ATOM   1513  HG3 GLN A 122      -7.336  17.992 -21.583  1.00 79.10           H
ATOM   1514 HE21 GLN A 122      -9.977  19.141 -23.161  1.00 91.53           H
ATOM   1515 HE22 GLN A 122      -9.582  18.861 -24.569  1.00 91.53           H
ATOM   1516  N   LEU A 123      -6.640  14.284 -21.643  1.00 49.20           N
ATOM   1517  CA  LEU A 123      -5.246  13.945 -21.905  1.00 49.17           C
ATOM   1518  C   LEU A 123      -5.131  12.884 -22.995  1.00 49.37           C
ATOM   1519  O   LEU A 123      -4.459  13.088 -24.012  1.00 48.68           O
ATOM   1520  CB  LEU A 123      -4.581  13.470 -20.614  1.00 53.47           C
ATOM   1521  CG  LEU A 123      -3.236  12.761 -20.759  1.00 55.72           C
ATOM   1522  CD1 LEU A 123      -2.223  13.713 -21.382  1.00 51.25           C
ATOM   1523  CD2 LEU A 123      -2.744  12.257 -19.413  1.00 56.25           C
ATOM   1524  H   LEU A 123      -6.955  13.977 -20.904  1.00 59.18           H
ATOM   1525  HA  LEU A 123      -4.783  14.740 -22.213  1.00 59.14           H
ATOM   1526  HB2 LEU A 123      -4.434  14.244 -20.049  1.00 64.30           H
ATOM   1527  HB3 LEU A 123      -5.184  12.849 -20.177  1.00 64.30           H
ATOM   1528  HG  LEU A 123      -3.336  11.989 -21.338  1.00 67.00           H
ATOM   1529 HD11 LEU A 123      -1.363  13.269 -21.434  1.00 61.64           H
ATOM   1530 HD12 LEU A 123      -2.524  13.956 -22.271  1.00 61.64           H
ATOM   1531 HD13 LEU A 123      -2.153  14.506 -20.828  1.00 61.64           H
ATOM   1532 HD21 LEU A 123      -1.918  11.767 -19.542  1.00 67.64           H
ATOM   1533 HD22 LEU A 123      -2.591  13.016 -18.829  1.00 67.64           H
ATOM   1534 HD23 LEU A 123      -3.418  11.675 -19.029  1.00 67.64           H
ATOM   1535  N   HIS A 124      -5.779  11.734 -22.795  1.00 47.95           N
ATOM   1536  CA  HIS A 124      -5.633  10.636 -23.743  1.00 47.13           C
ATOM   1537  C   HIS A 124      -6.076  11.048 -25.142  1.00 43.05           C
ATOM   1538  O   HIS A 124      -5.460  10.648 -26.137  1.00 44.42           O
ATOM   1539  CB  HIS A 124      -6.424   9.421 -23.263  1.00 49.36           C
ATOM   1540  CG  HIS A 124      -5.775   8.686 -22.129  1.00 50.18           C
ATOM   1541  ND1 HIS A 124      -4.994   7.566 -22.319  1.00 49.86           N
ATOM   1542  CD2 HIS A 124      -5.788   8.912 -20.794  1.00 51.97           C
ATOM   1543  CE1 HIS A 124      -4.556   7.133 -21.151  1.00 49.67           C
ATOM   1544  NE2 HIS A 124      -5.025   7.932 -20.208  1.00 49.62           N
ATOM   1545  H   HIS A 124      -6.300  11.569 -22.130  1.00 57.68           H
ATOM   1546  HA  HIS A 124      -4.697  10.385 -23.789  1.00 56.69           H
ATOM   1547  HB2 HIS A 124      -7.298   9.716 -22.962  1.00 59.37           H
ATOM   1548  HB3 HIS A 124      -6.520   8.799 -24.002  1.00 59.37           H
ATOM   1549  HD2 HIS A 124      -6.232   9.602 -20.356  1.00 62.50           H
ATOM   1550  HE1 HIS A 124      -4.011   6.392 -21.014  1.00 59.74           H
ATOM   1551  HE2 HIS A 124      -4.876   7.851 -19.365  1.00 59.68           H
ATOM   1552  N   ARG A 125      -7.137  11.854 -25.240  1.00 46.23           N
ATOM   1553  CA  ARG A 125      -7.558  12.355 -26.542  1.00 46.80           C
ATOM   1554  C   ARG A 125      -6.449  13.176 -27.186  1.00 47.08           C
ATOM   1555  O   ARG A 125      -6.107  12.980 -28.359  1.00 42.79           O
ATOM   1556  CB  ARG A 125      -8.836  13.183 -26.395  1.00 44.28           C
ATOM   1557  CG  ARG A 125      -9.168  13.991 -27.631  1.00 43.53           C
ATOM   1558  CD  ARG A 125     -10.625  14.476 -27.672  1.00 44.32           C
ATOM   1559  NE  ARG A 125     -10.825  15.317 -28.849  1.00 42.46           N
ATOM   1560  CZ  ARG A 125     -11.635  15.029 -29.859  1.00 41.00           C
ATOM   1561  NH1 ARG A 125     -12.430  13.972 -29.829  1.00 46.98           N
ATOM   1562  NH2 ARG A 125     -11.641  15.819 -30.929  1.00 42.56           N
ATOM   1563  H   ARG A 125      -7.619  12.118 -24.579  1.00 55.62           H
ATOM   1564  HA  ARG A 125      -7.757  11.605 -27.124  1.00 56.30           H
ATOM   1565  HB2 ARG A 125      -9.579  12.585 -26.221  1.00 53.28           H
ATOM   1566  HB3 ARG A 125      -8.727  13.801 -25.655  1.00 53.28           H
ATOM   1567  HG2 ARG A 125      -8.595  14.773 -27.657  1.00 52.38           H
ATOM   1568  HG3 ARG A 125      -9.016  13.442 -28.415  1.00 52.38           H
ATOM   1569  HD2 ARG A 125     -11.224  13.715 -27.726  1.00 53.33           H
ATOM   1570  HD3 ARG A 125     -10.821  14.997 -26.878  1.00 53.33           H
ATOM   1571  HE  ARG A 125     -10.384  16.054 -28.891  1.00 51.09           H
ATOM   1572 HH11 ARG A 125     -12.429  13.452 -29.144  1.00 56.52           H
ATOM   1573 HH12 ARG A 125     -12.947  13.804 -30.496  1.00 56.52           H
ATOM   1574 HH21 ARG A 125     -11.124  16.505 -30.960  1.00 51.21           H
ATOM   1575 HH22 ARG A 125     -12.162  15.643 -31.590  1.00 51.21           H
ATOM   1576  N   ARG A 126      -5.851  14.084 -26.416  1.00 52.14           N
ATOM   1577  CA  ARG A 126      -4.789  14.939 -26.945  1.00 51.96           C
ATOM   1578  C   ARG A 126      -3.565  14.123 -27.341  1.00 49.18           C
ATOM   1579  O   ARG A 126      -2.991  14.324 -28.418  1.00 46.42           O
ATOM   1580  CB  ARG A 126      -4.420  15.991 -25.904  1.00 59.57           C
ATOM   1581  CG  ARG A 126      -3.297  16.921 -26.331  1.00 62.18           C
ATOM   1582  CD  ARG A 126      -3.040  17.970 -25.270  1.00 64.92           C
ATOM   1583  NE  ARG A 126      -2.363  17.414 -24.104  1.00 74.97           N
ATOM   1584  CZ  ARG A 126      -1.098  17.016 -24.093  1.00 79.81           C
ATOM   1585  NH1 ARG A 126      -0.343  17.088 -25.178  1.00 78.54           N
ATOM   1586  NH2 ARG A 126      -0.577  16.535 -22.967  1.00 76.17           N
ATOM   1587  H   ARG A 126      -6.040  14.226 -25.589  1.00 62.71           H
ATOM   1588  HA  ARG A 126      -5.113  15.389 -27.741  1.00 62.49           H
ATOM   1589  HB2 ARG A 126      -5.201  16.536 -25.724  1.00 71.62           H
ATOM   1590  HB3 ARG A 126      -4.136  15.540 -25.094  1.00 71.62           H
ATOM   1591  HG2 ARG A 126      -2.484  16.409 -26.462  1.00 74.76           H
ATOM   1592  HG3 ARG A 126      -3.543  17.370 -27.155  1.00 74.76           H
ATOM   1593  HD2 ARG A 126      -2.479  18.669 -25.641  1.00 78.04           H
ATOM   1594  HD3 ARG A 126      -3.886  18.343 -24.978  1.00 78.04           H
ATOM   1595  HE  ARG A 126      -2.813  17.340 -23.375  1.00 90.10           H
ATOM   1596 HH11 ARG A 126      -0.671  17.398 -25.910  1.00 94.39           H
ATOM   1597 HH12 ARG A 126       0.475  16.824 -25.150  1.00 94.39           H
ATOM   1598 HH21 ARG A 126      -1.060  16.485 -22.257  1.00 91.55           H
ATOM   1599 HH22 ARG A 126       0.242  16.274 -22.949  1.00 91.55           H
ATOM   1600  N   LEU A 127      -3.131  13.213 -26.468  1.00 43.35           N
ATOM   1601  CA  LEU A 127      -1.981  12.379 -26.804  1.00 51.26           C
ATOM   1602  C   LEU A 127      -2.252  11.559 -28.058  1.00 55.79           C
ATOM   1603  O   LEU A 127      -1.358  11.374 -28.892  1.00 47.21           O
ATOM   1604  CB  LEU A 127      -1.635  11.465 -25.629  1.00 52.22           C
ATOM   1605  CG  LEU A 127      -1.126  12.149 -24.355  1.00 55.73           C
ATOM   1606  CD1 LEU A 127      -0.813  11.121 -23.275  1.00 53.06           C
ATOM   1607  CD2 LEU A 127       0.102  13.004 -24.658  1.00 48.14           C
ATOM   1608  H   LEU A 127      -3.476  13.063 -25.695  1.00 52.16           H
ATOM   1609  HA  LEU A 127      -1.215  12.949 -26.974  1.00 61.66           H
ATOM   1610  HB2 LEU A 127      -2.434  10.972 -25.387  1.00 62.80           H
ATOM   1611  HB3 LEU A 127      -0.942  10.852 -25.919  1.00 62.80           H
ATOM   1612  HG  LEU A 127      -1.822  12.732 -24.016  1.00 67.01           H
ATOM   1613 HD11 LEU A 127      -0.418  11.573 -22.513  1.00 63.81           H
ATOM   1614 HD12 LEU A 127      -1.635  10.681 -23.010  1.00 63.81           H
ATOM   1615 HD13 LEU A 127      -0.189  10.468 -23.631  1.00 63.81           H
ATOM   1616 HD21 LEU A 127       0.511  13.277 -23.822  1.00 57.90           H
ATOM   1617 HD22 LEU A 127       0.731  12.481 -25.179  1.00 57.90           H
ATOM   1618 HD23 LEU A 127      -0.175  13.786 -25.161  1.00 57.90           H
ATOM   1619  N   ALA A 128      -3.485  11.068 -28.216  1.00 52.53           N
ATOM   1620  CA  ALA A 128      -3.827  10.314 -29.416  1.00 50.21           C
ATOM   1621  C   ALA A 128      -3.732  11.193 -30.655  1.00 44.06           C
ATOM   1622  O   ALA A 128      -3.094  10.823 -31.647  1.00 51.50           O
ATOM   1623  CB  ALA A 128      -5.235   9.731 -29.284  1.00 51.66           C
ATOM   1624  H   ALA A 128      -4.127  11.156 -27.651  1.00 63.18           H
ATOM   1625  HA  ALA A 128      -3.202   9.579 -29.514  1.00 60.39           H
ATOM   1626  HB1 ALA A 128      -5.449   9.237 -30.091  1.00 62.13           H
ATOM   1627  HB2 ALA A 128      -5.260   9.138 -28.516  1.00 62.13           H
ATOM   1628  HB3 ALA A 128      -5.867  10.456 -29.162  1.00 62.13           H
ATOM   1629  N   MET A 129      -4.355  12.371 -30.612  1.00 49.53           N
ATOM   1630  CA  MET A 129      -4.251  13.291 -31.739  1.00 52.66           C
ATOM   1631  C   MET A 129      -2.801  13.641 -32.036  1.00 57.51           C
ATOM   1632  O   MET A 129      -2.434  13.842 -33.199  1.00 55.83           O
ATOM   1633  CB  MET A 129      -5.050  14.560 -31.454  1.00 56.26           C
ATOM   1634  CG  MET A 129      -6.532  14.424 -31.739  1.00 55.74           C
ATOM   1635  SD  MET A 129      -7.437  15.883 -31.195  1.00 69.94           S
ATOM   1636  CE  MET A 129      -7.040  15.902 -29.453  1.00 64.67           C
ATOM   1637  H   MET A 129      -4.833  12.654 -29.957  1.00 59.58           H
ATOM   1638  HA  MET A 129      -4.637  12.866 -32.522  1.00 63.33           H
ATOM   1639  HB2 MET A 129      -4.949  14.788 -30.517  1.00 67.65           H
ATOM   1640  HB3 MET A 129      -4.706  15.277 -32.009  1.00 67.65           H
ATOM   1641  HG2 MET A 129      -6.668  14.318 -32.694  1.00 67.02           H
ATOM   1642  HG3 MET A 129      -6.882  13.653 -31.267  1.00 67.02           H
ATOM   1643  HE1 MET A 129      -7.591  16.568 -29.011  1.00 77.74           H
ATOM   1644  HE2 MET A 129      -7.218  15.025 -29.079  1.00 77.74           H
ATOM   1645  HE3 MET A 129      -6.102  16.125 -29.345  1.00 77.74           H
ATOM   1646  N   ALA A 130      -1.961  13.712 -31.001  1.00 42.38           N
ATOM   1647  CA  ALA A 130      -0.558  14.048 -31.202  1.00 59.11           C
ATOM   1648  C   ALA A 130       0.212  12.920 -31.872  1.00 61.71           C
ATOM   1649  O   ALA A 130       1.239  13.180 -32.508  1.00 60.76           O
ATOM   1650  CB  ALA A 130       0.100  14.396 -29.864  1.00 51.82           C
ATOM   1651  H   ALA A 130      -2.180  13.571 -30.181  1.00 51.00           H
ATOM   1652  HA  ALA A 130      -0.506  14.830 -31.773  1.00 71.07           H
ATOM   1653  HB1 ALA A 130       1.032  14.614 -30.018  1.00 62.32           H
ATOM   1654  HB2 ALA A 130      -0.358  15.157 -29.476  1.00 62.32           H
ATOM   1655  HB3 ALA A 130       0.032  13.631 -29.271  1.00 62.32           H
ATOM   1656  N   THR A 131      -0.252  11.675 -31.747  1.00 54.63           N
ATOM   1657  CA  THR A 131       0.456  10.578 -32.394  1.00 55.75           C
ATOM   1658  C   THR A 131       0.406  10.697 -33.913  1.00 60.82           C
ATOM   1659  O   THR A 131       1.375  10.336 -34.593  1.00 64.46           O
ATOM   1660  CB  THR A 131      -0.120   9.231 -31.957  1.00 57.52           C
ATOM   1661  OG1 THR A 131       0.034   9.083 -30.540  1.00 57.82           O
ATOM   1662  CG2 THR A 131       0.602   8.096 -32.668  1.00 59.08           C
ATOM   1663  H   THR A 131      -0.954  11.448 -31.304  1.00 65.70           H
ATOM   1664  HA  THR A 131       1.384  10.610 -32.114  1.00 67.04           H
ATOM   1665  HB  THR A 131      -1.062   9.186 -32.184  1.00 69.16           H
ATOM   1666  HG1 THR A 131      -0.373   9.700 -30.141  1.00 69.52           H
ATOM   1667 HG21 THR A 131       0.282   7.241 -32.339  1.00 71.03           H
ATOM   1668 HG22 THR A 131       0.439   8.146 -33.623  1.00 71.03           H
ATOM   1669 HG23 THR A 131       1.556   8.158 -32.508  1.00 71.03           H
ATOM   1670  N   PHE A 132      -0.702  11.194 -34.465  1.00 62.32           N
ATOM   1671  CA  PHE A 132      -0.831  11.263 -35.915  1.00 65.41           C
ATOM   1672  C   PHE A 132       0.167  12.221 -36.545  1.00 67.89           C
ATOM   1673  O   PHE A 132       0.340  12.191 -37.768  1.00 75.45           O
ATOM   1674  CB  PHE A 132      -2.256  11.657 -36.292  1.00 73.26           C
ATOM   1675  CG  PHE A 132      -3.272  10.608 -35.956  1.00 69.00           C
ATOM   1676  CD1 PHE A 132      -3.553   9.586 -36.848  1.00 67.78           C
ATOM   1677  CD2 PHE A 132      -3.935  10.633 -34.740  1.00 67.21           C
ATOM   1678  CE1 PHE A 132      -4.484   8.615 -36.536  1.00 70.17           C
ATOM   1679  CE2 PHE A 132      -4.867   9.665 -34.423  1.00 72.53           C
ATOM   1680  CZ  PHE A 132      -5.141   8.655 -35.322  1.00 68.66           C
ATOM   1681  H   PHE A 132      -1.380  11.491 -34.027  1.00 74.92           H
ATOM   1682  HA  PHE A 132      -0.664  10.384 -36.289  1.00 78.63           H
ATOM   1683  HB2 PHE A 132      -2.494  12.466 -35.814  1.00 88.05           H
ATOM   1684  HB3 PHE A 132      -2.295  11.813 -37.249  1.00 88.05           H
ATOM   1685  HD1 PHE A 132      -3.109   9.553 -37.665  1.00 81.48           H
ATOM   1686  HD2 PHE A 132      -3.750  11.311 -34.129  1.00 80.79           H
ATOM   1687  HE1 PHE A 132      -4.669   7.935 -37.143  1.00 84.34           H
ATOM   1688  HE2 PHE A 132      -5.309   9.694 -33.605  1.00 87.17           H
ATOM   1689  HZ  PHE A 132      -5.767   8.001 -35.110  1.00 82.53           H
ATOM   1690  N   ALA A 133       0.823  13.064 -35.747  1.00 69.99           N
ATOM   1691  CA  ALA A 133       1.904  13.898 -36.254  1.00 70.83           C
ATOM   1692  C   ALA A 133       3.213  13.129 -36.381  1.00 70.21           C
ATOM   1693  O   ALA A 133       4.111  13.582 -37.102  1.00 70.22           O
ATOM   1694  CB  ALA A 133       2.097  15.115 -35.346  1.00 74.18           C
ATOM   1695  H   ALA A 133       0.659  13.170 -34.910  1.00 84.13           H
ATOM   1696  HA  ALA A 133       1.666  14.226 -37.136  1.00 85.14           H
ATOM   1697  HB1 ALA A 133       2.868  15.618 -35.652  1.00 89.16           H
ATOM   1698  HB2 ALA A 133       1.302  15.669 -35.388  1.00 89.16           H
ATOM   1699  HB3 ALA A 133       2.240  14.810 -34.436  1.00 89.16           H
ATOM   1700  N   LEU A 134       3.346  11.995 -35.685  1.00 66.83           N
ATOM   1701  CA  LEU A 134       4.496  11.120 -35.895  1.00 72.44           C
ATOM   1702  C   LEU A 134       4.470  10.486 -37.280  1.00 76.48           C
ATOM   1703  O   LEU A 134       5.498   9.972 -37.736  1.00 77.76           O
ATOM   1704  CB  LEU A 134       4.524  10.014 -34.845  1.00 63.92           C
ATOM   1705  CG  LEU A 134       4.300  10.354 -33.376  1.00 69.84           C
ATOM   1706  CD1 LEU A 134       4.738   9.174 -32.496  1.00 67.54           C
ATOM   1707  CD2 LEU A 134       5.035  11.613 -32.971  1.00 75.34           C
ATOM   1708  H   LEU A 134       2.789  11.715 -35.092  1.00 80.33           H
ATOM   1709  HA  LEU A 134       5.306  11.646 -35.801  1.00 87.06           H
ATOM   1710  HB2 LEU A 134       3.834   9.376 -35.082  1.00 76.85           H
ATOM   1711  HB3 LEU A 134       5.397   9.594 -34.894  1.00 76.85           H
ATOM   1712  HG  LEU A 134       3.355  10.520 -33.238  1.00 83.95           H
ATOM   1713 HD11 LEU A 134       4.506   9.365 -31.574  1.00 81.18           H
ATOM   1714 HD12 LEU A 134       4.280   8.372 -32.793  1.00 81.18           H
ATOM   1715 HD13 LEU A 134       5.697   9.058 -32.578  1.00 81.18           H
ATOM   1716 HD21 LEU A 134       5.132  11.626 -32.006  1.00 90.55           H
ATOM   1717 HD22 LEU A 134       5.910  11.617 -33.391  1.00 90.55           H
ATOM   1718 HD23 LEU A 134       4.525  12.385 -33.263  1.00 90.55           H
ATOM   1719  N   PHE A 135       3.311  10.502 -37.940  1.00 75.85           N
ATOM   1720  CA  PHE A 135       3.117   9.951 -39.274  1.00 75.46           C
ATOM   1721  C   PHE A 135       2.728  11.040 -40.262  1.00 81.14           C
ATOM   1722  O   PHE A 135       2.105  10.755 -41.289  1.00 81.93           O
ATOM   1723  CB  PHE A 135       2.059   8.845 -39.224  1.00 67.56           C
ATOM   1724  CG  PHE A 135       2.329   7.825 -38.162  1.00 59.76           C
ATOM   1725  CD1 PHE A 135       2.005   8.081 -36.840  1.00 61.77           C
ATOM   1726  CD2 PHE A 135       2.944   6.626 -38.476  1.00 60.64           C
ATOM   1727  CE1 PHE A 135       2.274   7.156 -35.856  1.00 60.09           C
ATOM   1728  CE2 PHE A 135       3.213   5.696 -37.494  1.00 61.15           C
ATOM   1729  CZ  PHE A 135       2.882   5.965 -36.182  1.00 62.13           C
ATOM   1730  H   PHE A 135       2.591  10.843 -37.617  1.00 91.16           H
ATOM   1731  HA  PHE A 135       3.942   9.552 -39.592  1.00 90.69           H
ATOM   1732  HB2 PHE A 135       1.194   9.245 -39.042  1.00 81.21           H
ATOM   1733  HB3 PHE A 135       2.040   8.389 -40.080  1.00 81.21           H
ATOM   1734  HD1 PHE A 135       1.600   8.888 -36.614  1.00 74.26           H
ATOM   1735  HD2 PHE A 135       3.178   6.445 -39.358  1.00 72.90           H
ATOM   1736  HE1 PHE A 135       2.045   7.335 -34.973  1.00 72.24           H
ATOM   1737  HE2 PHE A 135       3.617   4.888 -37.716  1.00 73.52           H
ATOM   1738  HZ  PHE A 135       3.070   5.342 -35.518  1.00 74.70           H
ATOM   1739  N   LYS A 136       3.080  12.290 -39.956  1.00 87.39           N
ATOM   1740  CA  LYS A 136       2.793  13.394 -40.865  1.00 89.07           C
ATOM   1741  C   LYS A 136       3.489  13.185 -42.203  1.00 98.12           C
ATOM   1742  O   LYS A 136       2.837  13.103 -43.248  1.00 99.32           O
ATOM   1743  CB  LYS A 136       3.222  14.717 -40.227  1.00 85.71           C
ATOM   1744  CG  LYS A 136       2.078  15.534 -39.643  1.00 91.89           C
ATOM   1745  CD  LYS A 136       2.573  16.490 -38.568  1.00 95.75           C
ATOM   1746  CE  LYS A 136       1.418  17.170 -37.847  1.00 90.15           C
ATOM   1747  NZ  LYS A 136       1.897  18.002 -36.709  1.00 88.58           N
ATOM   1748  H   LYS A 136       3.485  12.522 -39.234  1.00105.01           H
ATOM   1749  HA  LYS A 136       1.837  13.434 -41.023  1.00107.02           H
ATOM   1750  HB2 LYS A 136       3.844  14.526 -39.507  1.00102.99           H
ATOM   1751  HB3 LYS A 136       3.656  15.260 -40.904  1.00102.99           H
ATOM   1752  HG2 LYS A 136       1.663  16.055 -40.348  1.00110.41           H
ATOM   1753  HG3 LYS A 136       1.427  14.936 -39.244  1.00110.41           H
ATOM   1754  HD2 LYS A 136       3.091  15.996 -37.913  1.00115.04           H
ATOM   1755  HD3 LYS A 136       3.123  17.176 -38.977  1.00115.04           H
ATOM   1756  HE2 LYS A 136       0.947  17.747 -38.469  1.00108.32           H
ATOM   1757  HE3 LYS A 136       0.815  16.495 -37.499  1.00108.32           H
ATOM   1758  HZ1 LYS A 136       2.497  17.549 -36.232  1.00106.44           H
ATOM   1759  HZ2 LYS A 136       2.275  18.748 -37.014  1.00106.44           H
ATOM   1760  HZ3 LYS A 136       1.213  18.220 -36.182  1.00106.44           H
ATOM   1761  N   ASP A 137       4.820  13.089 -42.185  1.00 91.15           N
ATOM   1762  CA  ASP A 137       5.610  12.912 -43.398  1.00 90.96           C
ATOM   1763  C   ASP A 137       6.898  12.174 -43.051  1.00 90.06           C
ATOM   1764  O   ASP A 137       7.249  12.009 -41.879  1.00 86.22           O
ATOM   1765  CB  ASP A 137       5.919  14.256 -44.072  1.00 94.60           C
ATOM   1766  CG  ASP A 137       4.950  14.597 -45.192  1.00 95.21           C
ATOM   1767  OD1 ASP A 137       3.744  14.320 -45.050  1.00 97.13           O
ATOM   1768  OD2 ASP A 137       5.390  15.152 -46.219  1.00 91.83           O
ATOM   1769  H   ASP A 137       5.295  13.125 -41.469  1.00109.51           H
ATOM   1770  HA  ASP A 137       5.105  12.366 -44.022  1.00109.29           H
ATOM   1771  HB2 ASP A 137       5.867  14.961 -43.408  1.00113.66           H
ATOM   1772  HB3 ASP A 137       6.812  14.221 -44.450  1.00113.66           H
ATOM   1773  N   GLY A 138       7.615  11.746 -44.094  1.00 95.01           N
ATOM   1774  CA  GLY A 138       8.843  10.984 -43.945  1.00 85.87           C
ATOM   1775  C   GLY A 138       8.681   9.579 -44.525  1.00 91.61           C
ATOM   1776  O   GLY A 138       8.044   9.392 -45.551  1.00 94.02           O
ATOM   1777  H   GLY A 138       7.400  11.892 -44.913  1.00114.15           H
ATOM   1778  HA2 GLY A 138       9.566  11.432 -44.410  1.00103.19           H
ATOM   1779  HA3 GLY A 138       9.070  10.909 -43.005  1.00103.19           H
ATOM   1780  N   ASP A 139       9.293   8.603 -43.837  1.00 95.37           N
ATOM   1781  CA  ASP A 139       9.083   7.203 -44.199  1.00 97.54           C
ATOM   1782  C   ASP A 139       7.793   6.662 -43.601  1.00 94.40           C
ATOM   1783  O   ASP A 139       7.189   5.741 -44.164  1.00 95.14           O
ATOM   1784  CB  ASP A 139      10.267   6.355 -43.731  1.00102.21           C
ATOM   1785  CG  ASP A 139      10.696   5.327 -44.763  1.00112.61           C
ATOM   1786  OD1 ASP A 139       9.881   4.446 -45.107  1.00112.74           O
ATOM   1787  OD2 ASP A 139      11.853   5.396 -45.228  1.00103.98           O
ATOM   1788  H   ASP A 139       9.823   8.727 -43.172  1.00114.58           H
ATOM   1789  HA  ASP A 139       9.028   7.131 -45.165  1.00117.19           H
ATOM   1790  HB2 ASP A 139      11.023   6.937 -43.555  1.00122.79           H
ATOM   1791  HB3 ASP A 139      10.017   5.882 -42.922  1.00122.79           H
ATOM   1792  N   GLN A 140       7.360   7.218 -42.472  1.00 87.33           N
ATOM   1793  CA  GLN A 140       6.114   6.820 -41.836  1.00 90.34           C
ATOM   1794  C   GLN A 140       4.911   7.574 -42.385  1.00 79.62           C
ATOM   1795  O   GLN A 140       3.819   7.466 -41.818  1.00 84.45           O
ATOM   1796  CB  GLN A 140       6.206   7.030 -40.324  1.00 91.18           C
ATOM   1797  CG  GLN A 140       7.143   6.061 -39.616  1.00 91.08           C
ATOM   1798  CD  GLN A 140       6.488   5.358 -38.444  1.00 90.42           C
ATOM   1799  OE1 GLN A 140       6.069   4.213 -38.551  1.00 81.55           O
ATOM   1800  NE2 GLN A 140       6.399   6.045 -37.319  1.00 81.31           N
ATOM   1801  H   GLN A 140       7.780   7.838 -42.051  1.00104.93           H
ATOM   1802  HA  GLN A 140       5.974   5.874 -41.998  1.00108.55           H
ATOM   1803  HB2 GLN A 140       6.530   7.929 -40.154  1.00109.56           H
ATOM   1804  HB3 GLN A 140       5.322   6.918 -39.940  1.00109.56           H
ATOM   1805  HG2 GLN A 140       7.432   5.384 -40.248  1.00109.43           H
ATOM   1806  HG3 GLN A 140       7.910   6.551 -39.281  1.00109.43           H
ATOM   1807 HE21 GLN A 140       6.705   6.848 -37.280  1.00 97.71           H
ATOM   1808 HE22 GLN A 140       6.035   5.689 -36.625  1.00 97.71           H
ATOM   1809  N   LYS A 141       5.085   8.334 -43.465  1.00 70.83           N
ATOM   1810  CA  LYS A 141       3.962   9.027 -44.079  1.00 71.85           C
ATOM   1811  C   LYS A 141       2.782   8.078 -44.203  1.00 64.62           C
ATOM   1812  O   LYS A 141       2.900   6.995 -44.784  1.00 55.06           O
ATOM   1813  CB  LYS A 141       4.350   9.574 -45.453  1.00 66.60           C
ATOM   1814  CG  LYS A 141       3.585  10.814 -45.857  1.00 77.69           C
ATOM   1815  CD  LYS A 141       4.295  11.531 -46.988  1.00 84.04           C
ATOM   1816  CE  LYS A 141       3.809  11.050 -48.346  1.00 82.88           C
ATOM   1817  NZ  LYS A 141       3.761  12.168 -49.334  1.00 81.72           N
ATOM   1818  H   LYS A 141       5.840   8.462 -43.856  1.00 85.14           H
ATOM   1819  HA  LYS A 141       3.713   9.784 -43.526  1.00 86.35           H
ATOM   1820  HB2 LYS A 141       5.294   9.798 -45.443  1.00 80.06           H
ATOM   1821  HB3 LYS A 141       4.179   8.890 -46.119  1.00 80.06           H
ATOM   1822  HG2 LYS A 141       2.698  10.565 -46.159  1.00 93.37           H
ATOM   1823  HG3 LYS A 141       3.521  11.418 -45.101  1.00 93.37           H
ATOM   1824  HD2 LYS A 141       4.123  12.483 -46.922  1.00100.99           H
ATOM   1825  HD3 LYS A 141       5.248  11.361 -46.927  1.00100.99           H
ATOM   1826  HE2 LYS A 141       4.415  10.371 -48.682  1.00 99.59           H
ATOM   1827  HE3 LYS A 141       2.916  10.683 -48.256  1.00 99.59           H
ATOM   1828  HZ1 LYS A 141       3.471  11.867 -50.120  1.00 98.21           H
ATOM   1829  HZ2 LYS A 141       3.209  12.804 -49.047  1.00 98.21           H
ATOM   1830  HZ3 LYS A 141       4.573  12.516 -49.440  1.00 98.21           H
ATOM   1831  N   LEU A 142       1.646   8.484 -43.638  1.00 55.72           N
ATOM   1832  CA  LEU A 142       0.473   7.619 -43.645  1.00 57.74           C
ATOM   1833  C   LEU A 142       0.201   7.054 -45.029  1.00 54.49           C
ATOM   1834  O   LEU A 142      -0.087   5.861 -45.174  1.00 52.61           O
ATOM   1835  CB  LEU A 142      -0.741   8.394 -43.150  1.00 62.08           C
ATOM   1836  CG  LEU A 142      -1.694   7.581 -42.272  1.00 69.31           C
ATOM   1837  CD1 LEU A 142      -1.087   7.386 -40.902  1.00 60.96           C
ATOM   1838  CD2 LEU A 142      -3.027   8.292 -42.213  1.00 65.05           C
ATOM   1839  H   LEU A 142       1.531   9.243 -43.250  1.00 67.00           H
ATOM   1840  HA  LEU A 142       0.634   6.876 -43.043  1.00 69.43           H
ATOM   1841  HB2 LEU A 142      -0.433   9.151 -42.627  1.00 74.63           H
ATOM   1842  HB3 LEU A 142      -1.244   8.705 -43.919  1.00 74.63           H
ATOM   1843  HG  LEU A 142      -1.844   6.697 -42.642  1.00 83.32           H
ATOM   1844 HD11 LEU A 142      -1.769   7.048 -40.300  1.00 73.29           H
ATOM   1845 HD12 LEU A 142      -0.359   6.749 -40.967  1.00 73.29           H
ATOM   1846 HD13 LEU A 142      -0.754   8.238 -40.580  1.00 73.29           H
ATOM   1847 HD21 LEU A 142      -3.483   8.040 -41.395  1.00 78.20           H
ATOM   1848 HD22 LEU A 142      -2.875   9.250 -42.225  1.00 78.20           H
ATOM   1849 HD23 LEU A 142      -3.559   8.032 -42.981  1.00 78.20           H
ATOM   1850  N   GLU A 143       0.292   7.895 -46.062  1.00 42.95           N
ATOM   1851  CA  GLU A 143       0.020   7.420 -47.413  1.00 54.77           C
ATOM   1852  C   GLU A 143       0.866   6.201 -47.755  1.00 53.40           C
ATOM   1853  O   GLU A 143       0.413   5.309 -48.482  1.00 51.19           O
ATOM   1854  CB  GLU A 143       0.275   8.533 -48.429  1.00 54.58           C
ATOM   1855  CG  GLU A 143       0.690   8.016 -49.792  1.00 60.90           C
ATOM   1856  CD  GLU A 143       0.518   9.048 -50.883  1.00 69.27           C
ATOM   1857  OE1 GLU A 143       0.529  10.256 -50.572  1.00 70.89           O
ATOM   1858  OE2 GLU A 143       0.372   8.651 -52.055  1.00 72.44           O
ATOM   1859  H   GLU A 143       0.505   8.726 -46.007  1.00 51.68           H
ATOM   1860  HA  GLU A 143      -0.916   7.170 -47.471  1.00 65.87           H
ATOM   1861  HB2 GLU A 143      -0.539   9.048 -48.541  1.00 65.64           H
ATOM   1862  HB3 GLU A 143       0.985   9.104 -48.098  1.00 65.64           H
ATOM   1863  HG2 GLU A 143       1.626   7.762 -49.763  1.00 73.22           H
ATOM   1864  HG3 GLU A 143       0.145   7.246 -50.018  1.00 73.22           H
ATOM   1865  N   LYS A 144       2.099   6.150 -47.251  1.00 53.89           N
ATOM   1866  CA  LYS A 144       2.979   5.023 -47.542  1.00 53.72           C
ATOM   1867  C   LYS A 144       2.567   3.785 -46.754  1.00 49.63           C
ATOM   1868  O   LYS A 144       2.541   2.676 -47.300  1.00 50.62           O
ATOM   1869  CB  LYS A 144       4.429   5.406 -47.236  1.00 55.25           C
ATOM   1870  CG  LYS A 144       4.867   6.721 -47.872  1.00 72.31           C
ATOM   1871  CD  LYS A 144       6.062   7.324 -47.149  1.00 83.42           C
ATOM   1872  CE  LYS A 144       6.754   8.391 -48.004  1.00 88.53           C
ATOM   1873  NZ  LYS A 144       6.993   7.932 -49.398  1.00 91.46           N
ATOM   1874  H   LYS A 144       2.447   6.750 -46.743  1.00 64.81           H
ATOM   1875  HA  LYS A 144       2.924   4.806 -48.486  1.00 64.60           H
ATOM   1876  HB2 LYS A 144       4.531   5.494 -46.275  1.00 66.44           H
ATOM   1877  HB3 LYS A 144       5.013   4.707 -47.569  1.00 66.44           H
ATOM   1878  HG2 LYS A 144       5.118   6.563 -48.795  1.00 86.92           H
ATOM   1879  HG3 LYS A 144       4.135   7.356 -47.832  1.00 86.92           H
ATOM   1880  HD2 LYS A 144       5.763   7.739 -46.325  1.00100.25           H
ATOM   1881  HD3 LYS A 144       6.705   6.625 -46.954  1.00100.25           H
ATOM   1882  HE2 LYS A 144       6.193   9.182 -48.039  1.00106.38           H
ATOM   1883  HE3 LYS A 144       7.611   8.609 -47.607  1.00106.38           H
ATOM   1884  HZ1 LYS A 144       7.519   7.214 -49.395  1.00109.89           H
ATOM   1885  HZ2 LYS A 144       7.386   8.577 -49.867  1.00109.89           H
ATOM   1886  HZ3 LYS A 144       6.220   7.722 -49.786  1.00109.89           H
ATOM   1887  N   ILE A 145       2.245   3.957 -45.469  1.00 49.03           N
ATOM   1888  CA  ILE A 145       1.749   2.837 -44.673  1.00 47.45           C
ATOM   1889  C   ILE A 145       0.496   2.255 -45.312  1.00 52.65           C
ATOM   1890  O   ILE A 145       0.329   1.031 -45.391  1.00 52.53           O
ATOM   1891  CB  ILE A 145       1.487   3.281 -43.221  1.00 50.38           C
ATOM   1892  CG1 ILE A 145       2.802   3.700 -42.550  1.00 51.77           C
ATOM   1893  CG2 ILE A 145       0.786   2.171 -42.451  1.00 56.83           C
ATOM   1894  CD1 ILE A 145       2.776   3.708 -41.031  1.00 57.17           C
ATOM   1895  H   ILE A 145       2.304   4.701 -45.042  1.00 58.97           H
ATOM   1896  HA  ILE A 145       2.431   2.148 -44.655  1.00 57.08           H
ATOM   1897  HB  ILE A 145       0.900   4.054 -43.224  1.00 60.59           H
ATOM   1898 HG12 ILE A 145       3.498   3.082 -42.825  1.00 62.26           H
ATOM   1899 HG13 ILE A 145       3.023   4.599 -42.842  1.00 62.26           H
ATOM   1900 HG21 ILE A 145       0.640   2.463 -41.538  1.00 68.34           H
ATOM   1901 HG22 ILE A 145      -0.064   1.979 -42.877  1.00 68.34           H
ATOM   1902 HG23 ILE A 145       1.346   1.379 -42.459  1.00 68.34           H
ATOM   1903 HD11 ILE A 145       3.638   4.005 -40.702  1.00 68.74           H
ATOM   1904 HD12 ILE A 145       2.080   4.314 -40.731  1.00 68.74           H
ATOM   1905 HD13 ILE A 145       2.592   2.810 -40.714  1.00 68.74           H
ATOM   1906  N   ILE A 146      -0.410   3.120 -45.765  1.00 49.44           N
ATOM   1907  CA  ILE A 146      -1.672   2.649 -46.324  1.00 49.33           C
ATOM   1908  C   ILE A 146      -1.431   1.936 -47.648  1.00 48.67           C
ATOM   1909  O   ILE A 146      -1.897   0.811 -47.861  1.00 47.21           O
ATOM   1910  CB  ILE A 146      -2.656   3.821 -46.489  1.00 47.59           C
ATOM   1911  CG1 ILE A 146      -3.047   4.385 -45.124  1.00 40.36           C
ATOM   1912  CG2 ILE A 146      -3.890   3.375 -47.259  1.00 48.30           C
ATOM   1913  CD1 ILE A 146      -3.365   5.861 -45.143  1.00 50.42           C
ATOM   1914  H   ILE A 146      -0.319   3.975 -45.760  1.00 59.47           H
ATOM   1915  HA  ILE A 146      -2.063   2.011 -45.707  1.00 59.33           H
ATOM   1916  HB  ILE A 146      -2.215   4.521 -46.995  1.00 57.25           H
ATOM   1917 HG12 ILE A 146      -3.836   3.917 -44.807  1.00 48.56           H
ATOM   1918 HG13 ILE A 146      -2.311   4.249 -44.507  1.00 48.56           H
ATOM   1919 HG21 ILE A 146      -4.598   4.024 -47.124  1.00 58.10           H
ATOM   1920 HG22 ILE A 146      -3.670   3.318 -48.202  1.00 58.10           H
ATOM   1921 HG23 ILE A 146      -4.170   2.506 -46.931  1.00 58.10           H
ATOM   1922 HD11 ILE A 146      -3.750   6.113 -44.289  1.00 60.64           H
ATOM   1923 HD12 ILE A 146      -2.546   6.359 -45.296  1.00 60.64           H
ATOM   1924 HD13 ILE A 146      -3.998   6.039 -45.856  1.00 60.64           H
ATOM   1925  N   CYS A 147      -0.697   2.578 -48.558  1.00 46.36           N
ATOM   1926  CA  CYS A 147      -0.504   1.995 -49.881  1.00 52.65           C
ATOM   1927  C   CYS A 147       0.204   0.650 -49.797  1.00 51.54           C
ATOM   1928  O   CYS A 147       0.015  -0.203 -50.671  1.00 50.62           O
ATOM   1929  CB  CYS A 147       0.270   2.965 -50.773  1.00 48.78           C
ATOM   1930  SG  CYS A 147      -0.765   4.266 -51.467  1.00 69.23           S
ATOM   1931  H   CYS A 147      -0.308   3.336 -48.436  1.00 55.77           H
ATOM   1932  HA  CYS A 147      -1.370   1.847 -50.292  1.00 63.32           H
ATOM   1933  HB2 CYS A 147       0.968   3.387 -50.247  1.00 58.67           H
ATOM   1934  HB3 CYS A 147       0.663   2.470 -51.509  1.00 58.67           H
ATOM   1935  HG  CYS A 147      -0.081   4.999 -52.127  1.00 83.21           H
ATOM   1936  N   GLN A 148       1.016   0.431 -48.759  1.00 49.56           N
ATOM   1937  CA  GLN A 148       1.694  -0.853 -48.630  1.00 58.07           C
ATOM   1938  C   GLN A 148       0.696  -1.965 -48.339  1.00 54.89           C
ATOM   1939  O   GLN A 148       0.713  -3.016 -48.990  1.00 48.06           O
ATOM   1940  CB  GLN A 148       2.758  -0.788 -47.532  1.00 58.92           C
ATOM   1941  CG  GLN A 148       3.432  -2.128 -47.225  1.00 71.13           C
ATOM   1942  CD  GLN A 148       3.769  -2.961 -48.460  1.00 79.54           C
ATOM   1943  OE1 GLN A 148       3.771  -4.186 -48.403  1.00 83.06           O
ATOM   1944  NE2 GLN A 148       4.070  -2.304 -49.566  1.00 76.43           N
ATOM   1945  H   GLN A 148       1.184   0.997 -48.133  1.00 59.61           H
ATOM   1946  HA  GLN A 148       2.142  -1.052 -49.467  1.00 69.83           H
ATOM   1947  HB2 GLN A 148       3.450  -0.167 -47.809  1.00 70.84           H
ATOM   1948  HB3 GLN A 148       2.340  -0.475 -46.714  1.00 70.84           H
ATOM   1949  HG2 GLN A 148       4.262  -1.956 -46.752  1.00 85.49           H
ATOM   1950  HG3 GLN A 148       2.837  -2.655 -46.669  1.00 85.49           H
ATOM   1951 HE21 GLN A 148       4.070  -1.444 -49.568  1.00 91.86           H
ATOM   1952 HE22 GLN A 148       4.265  -2.736 -50.283  1.00 91.86           H
ATOM   1953  N   GLU A 149      -0.191  -1.749 -47.365  1.00 56.02           N
ATOM   1954  CA  GLU A 149      -1.210  -2.752 -47.066  1.00 47.33           C
ATOM   1955  C   GLU A 149      -2.197  -2.897 -48.218  1.00 45.92           C
ATOM   1956  O   GLU A 149      -2.660  -4.006 -48.511  1.00 46.76           O
ATOM   1957  CB  GLU A 149      -1.947  -2.389 -45.777  1.00 47.67           C
ATOM   1958  CG  GLU A 149      -1.025  -2.182 -44.583  1.00 48.88           C
ATOM   1959  CD  GLU A 149      -0.123  -3.372 -44.340  1.00 62.21           C
ATOM   1960  OE1 GLU A 149      -0.584  -4.513 -44.547  1.00 60.95           O
ATOM   1961  OE2 GLU A 149       1.040  -3.164 -43.944  1.00 64.82           O
ATOM   1962  H   GLU A 149      -0.224  -1.044 -46.874  1.00 67.36           H
ATOM   1963  HA  GLU A 149      -0.772  -3.607 -46.931  1.00 56.93           H
ATOM   1964  HB2 GLU A 149      -2.438  -1.565 -45.920  1.00 57.34           H
ATOM   1965  HB3 GLU A 149      -2.561  -3.107 -45.556  1.00 57.34           H
ATOM   1966  HG2 GLU A 149      -0.464  -1.407 -44.745  1.00 58.80           H
ATOM   1967  HG3 GLU A 149      -1.562  -2.042 -43.787  1.00 58.80           H
ATOM   1968  N   ILE A 150      -2.537  -1.790 -48.881  1.00 45.68           N
ATOM   1969  CA  ILE A 150      -3.449  -1.872 -50.019  1.00 47.65           C
ATOM   1970  C   ILE A 150      -2.841  -2.735 -51.114  1.00 46.68           C
ATOM   1971  O   ILE A 150      -3.537  -3.528 -51.761  1.00 42.19           O
ATOM   1972  CB  ILE A 150      -3.805  -0.463 -50.531  1.00 43.00           C
ATOM   1973  CG1 ILE A 150      -4.587   0.293 -49.454  1.00 42.47           C
ATOM   1974  CG2 ILE A 150      -4.617  -0.551 -51.819  1.00 41.02           C
ATOM   1975  CD1 ILE A 150      -5.187   1.604 -49.907  1.00 48.45           C
ATOM   1976  H   ILE A 150      -2.260  -0.997 -48.696  1.00 54.95           H
ATOM   1977  HA  ILE A 150      -4.272  -2.293 -49.726  1.00 57.32           H
ATOM   1978  HB  ILE A 150      -2.984   0.018 -50.722  1.00 51.74           H
ATOM   1979 HG12 ILE A 150      -5.315  -0.271 -49.149  1.00 51.10           H
ATOM   1980 HG13 ILE A 150      -3.986   0.487 -48.717  1.00 51.10           H
ATOM   1981 HG21 ILE A 150      -4.874   0.344 -52.093  1.00 49.36           H
ATOM   1982 HG22 ILE A 150      -4.073  -0.964 -52.508  1.00 49.36           H
ATOM   1983 HG23 ILE A 150      -5.409  -1.087 -51.658  1.00 49.36           H
ATOM   1984 HD11 ILE A 150      -5.485   2.101 -49.130  1.00 58.28           H
ATOM   1985 HD12 ILE A 150      -4.512   2.112 -50.385  1.00 58.28           H
ATOM   1986 HD13 ILE A 150      -5.939   1.422 -50.492  1.00 58.28           H
ATOM   1987  N   SER A 151      -1.535  -2.588 -51.345  1.00 50.20           N
ATOM   1988  CA  SER A 151      -0.852  -3.456 -52.299  1.00 46.62           C
ATOM   1989  C   SER A 151      -0.995  -4.915 -51.893  1.00 44.41           C
ATOM   1990  O   SER A 151      -1.323  -5.774 -52.718  1.00 41.92           O
ATOM   1991  CB  SER A 151       0.623  -3.069 -52.393  1.00 43.82           C
ATOM   1992  OG  SER A 151       1.235  -3.699 -53.499  1.00 56.77           O
ATOM   1993  H   SER A 151      -1.031  -2.002 -50.968  1.00 60.38           H
ATOM   1994  HA  SER A 151      -1.250  -3.339 -53.176  1.00 56.08           H
ATOM   1995  HB2 SER A 151       0.691  -2.107 -52.499  1.00 52.72           H
ATOM   1996  HB3 SER A 151       1.075  -3.347 -51.581  1.00 52.72           H
ATOM   1997  HG  SER A 151       2.045  -3.480 -53.542  1.00 68.26           H
ATOM   1998  N   THR A 152      -0.743  -5.213 -50.615  1.00 43.51           N
ATOM   1999  CA  THR A 152      -0.942  -6.568 -50.112  1.00 44.39           C
ATOM   2000  C   THR A 152      -2.370  -7.040 -50.367  1.00 44.17           C
ATOM   2001  O   THR A 152      -2.595  -8.164 -50.839  1.00 44.00           O
ATOM   2002  CB  THR A 152      -0.616  -6.621 -48.617  1.00 48.47           C
ATOM   2003  OG1 THR A 152       0.763  -6.285 -48.415  1.00 55.74           O
ATOM   2004  CG2 THR A 152      -0.894  -8.006 -48.053  1.00 47.70           C
ATOM   2005  H   THR A 152      -0.459  -4.654 -50.027  1.00 52.35           H
ATOM   2006  HA  THR A 152      -0.337  -7.168 -50.576  1.00 53.40           H
ATOM   2007  HB  THR A 152      -1.175  -5.987 -48.142  1.00 58.30           H
ATOM   2008  HG1 THR A 152       0.948  -6.311 -47.596  1.00 67.03           H
ATOM   2009 HG21 THR A 152      -0.484  -8.096 -47.178  1.00 57.38           H
ATOM   2010 HG22 THR A 152      -1.850  -8.144 -47.968  1.00 57.38           H
ATOM   2011 HG23 THR A 152      -0.529  -8.685 -48.643  1.00 57.38           H
ATOM   2012  N   LEU A 153      -3.350  -6.183 -50.077  1.00 46.89           N
ATOM   2013  CA  LEU A 153      -4.752  -6.566 -50.243  1.00 45.65           C
ATOM   2014  C   LEU A 153      -5.076  -6.852 -51.702  1.00 46.61           C
ATOM   2015  O   LEU A 153      -5.727  -7.854 -52.020  1.00 47.78           O
ATOM   2016  CB  LEU A 153      -5.663  -5.462 -49.705  1.00 43.12           C
ATOM   2017  CG  LEU A 153      -7.151  -5.576 -50.039  1.00 48.16           C
ATOM   2018  CD1 LEU A 153      -7.800  -6.730 -49.299  1.00 40.45           C
ATOM   2019  CD2 LEU A 153      -7.869  -4.265 -49.711  1.00 46.51           C
ATOM   2020  H   LEU A 153      -3.232  -5.382 -49.786  1.00 56.41           H
ATOM   2021  HA  LEU A 153      -4.914  -7.374 -49.732  1.00 54.92           H
ATOM   2022  HB2 LEU A 153      -5.587  -5.456 -48.738  1.00 51.89           H
ATOM   2023  HB3 LEU A 153      -5.355  -4.616 -50.067  1.00 51.89           H
ATOM   2024  HG  LEU A 153      -7.240  -5.753 -50.988  1.00 57.93           H
ATOM   2025 HD11 LEU A 153      -8.742  -6.760 -49.525  1.00 48.68           H
ATOM   2026 HD12 LEU A 153      -7.369  -7.557 -49.565  1.00 48.68           H
ATOM   2027 HD13 LEU A 153      -7.692  -6.593 -48.344  1.00 48.68           H
ATOM   2028 HD21 LEU A 153      -8.811  -4.359 -49.925  1.00 55.95           H
ATOM   2029 HD22 LEU A 153      -7.762  -4.074 -48.766  1.00 55.95           H
ATOM   2030 HD23 LEU A 153      -7.480  -3.552 -50.240  1.00 55.95           H
ATOM   2031  N   CYS A 154      -4.661  -5.961 -52.603  1.00 45.63           N
ATOM   2032  CA  CYS A 154      -4.991  -6.148 -54.012  1.00 48.19           C
ATOM   2033  C   CYS A 154      -4.369  -7.418 -54.565  1.00 50.65           C
ATOM   2034  O   CYS A 154      -4.956  -8.073 -55.432  1.00 51.83           O
ATOM   2035  CB  CYS A 154      -4.535  -4.938 -54.820  1.00 47.08           C
ATOM   2036  SG  CYS A 154      -5.673  -3.546 -54.707  1.00 59.44           S
ATOM   2037  H   CYS A 154      -4.199  -5.257 -52.429  1.00 54.90           H
ATOM   2038  HA  CYS A 154      -5.954  -6.222 -54.102  1.00 57.97           H
ATOM   2039  HB2 CYS A 154      -3.671  -4.646 -54.489  1.00 56.64           H
ATOM   2040  HB3 CYS A 154      -4.464  -5.191 -55.754  1.00 56.64           H
ATOM   2041  HG  CYS A 154      -5.695  -3.151 -53.574  1.00 71.47           H
ATOM   2042  N   ASP A 155      -3.177  -7.778 -54.085  1.00 50.90           N
ATOM   2043  CA  ASP A 155      -2.555  -9.021 -54.521  1.00 53.65           C
ATOM   2044  C   ASP A 155      -3.389 -10.223 -54.090  1.00 52.53           C
ATOM   2045  O   ASP A 155      -3.729 -11.083 -54.912  1.00 50.33           O
ATOM   2046  CB  ASP A 155      -1.128  -9.110 -53.973  1.00 51.05           C
ATOM   2047  CG  ASP A 155      -0.164  -8.188 -54.712  1.00 61.39           C
ATOM   2048  OD1 ASP A 155      -0.475  -7.796 -55.855  1.00 56.83           O
ATOM   2049  OD2 ASP A 155       0.901  -7.852 -54.153  1.00 59.56           O
ATOM   2050  H   ASP A 155      -2.717  -7.327 -53.516  1.00 61.22           H
ATOM   2051  HA  ASP A 155      -2.499  -9.029 -55.490  1.00 64.51           H
ATOM   2052  HB2 ASP A 155      -1.131  -8.856 -53.037  1.00 61.40           H
ATOM   2053  HB3 ASP A 155      -0.807 -10.021 -54.069  1.00 61.40           H
ATOM   2054  N   MET A 156      -3.749 -10.293 -52.806  1.00 48.03           N
ATOM   2055  CA  MET A 156      -4.587 -11.394 -52.344  1.00 50.15           C
ATOM   2056  C   MET A 156      -5.887 -11.453 -53.138  1.00 54.37           C
ATOM   2057  O   MET A 156      -6.297 -12.524 -53.601  1.00 52.43           O
ATOM   2058  CB  MET A 156      -4.876 -11.255 -50.848  1.00 47.29           C
ATOM   2059  CG  MET A 156      -5.572 -12.471 -50.242  1.00 61.05           C
ATOM   2060  SD  MET A 156      -7.317 -12.183 -49.891  1.00 76.00           S
ATOM   2061  CE  MET A 156      -7.854 -13.813 -49.383  1.00 67.83           C
ATOM   2062  H   MET A 156      -3.525  -9.727 -52.198  1.00 57.77           H
ATOM   2063  HA  MET A 156      -4.098 -12.222 -52.470  1.00 60.32           H
ATOM   2064  HB2 MET A 156      -4.037 -11.130 -50.378  1.00 56.89           H
ATOM   2065  HB3 MET A 156      -5.451 -10.486 -50.711  1.00 56.89           H
ATOM   2066  HG2 MET A 156      -5.510 -13.212 -50.865  1.00 73.40           H
ATOM   2067  HG3 MET A 156      -5.134 -12.702 -49.408  1.00 73.40           H
ATOM   2068  HE1 MET A 156      -8.793 -13.775 -49.144  1.00 81.53           H
ATOM   2069  HE2 MET A 156      -7.724 -14.432 -50.119  1.00 81.53           H
ATOM   2070  HE3 MET A 156      -7.329 -14.094 -48.617  1.00 81.53           H
ATOM   2071  N   LEU A 157      -6.541 -10.304 -53.322  1.00 50.35           N
ATOM   2072  CA  LEU A 157      -7.802 -10.292 -54.057  1.00 48.80           C
ATOM   2073  C   LEU A 157      -7.629 -10.857 -55.461  1.00 48.43           C
ATOM   2074  O   LEU A 157      -8.518 -11.548 -55.974  1.00 44.92           O
ATOM   2075  CB  LEU A 157      -8.356  -8.871 -54.126  1.00 45.14           C
ATOM   2076  CG  LEU A 157      -8.952  -8.318 -52.831  1.00 53.16           C
ATOM   2077  CD1 LEU A 157      -9.530  -6.927 -53.093  1.00 51.00           C
ATOM   2078  CD2 LEU A 157     -10.009  -9.241 -52.257  1.00 54.52           C
ATOM   2079  H   LEU A 157      -6.282  -9.536 -53.036  1.00 60.56           H
ATOM   2080  HA  LEU A 157      -8.442 -10.846 -53.584  1.00 58.70           H
ATOM   2081  HB2 LEU A 157      -7.634  -8.278 -54.386  1.00 54.30           H
ATOM   2082  HB3 LEU A 157      -9.058  -8.853 -54.795  1.00 54.30           H
ATOM   2083  HG  LEU A 157      -8.251  -8.251 -52.164  1.00 63.93           H
ATOM   2084 HD11 LEU A 157      -9.899  -6.577 -52.267  1.00 61.33           H
ATOM   2085 HD12 LEU A 157      -8.822  -6.345 -53.411  1.00 61.33           H
ATOM   2086 HD13 LEU A 157     -10.227  -6.996 -53.764  1.00 61.33           H
ATOM   2087 HD21 LEU A 157     -10.520  -8.759 -51.588  1.00 65.57           H
ATOM   2088 HD22 LEU A 157     -10.594  -9.535 -52.972  1.00 65.57           H
ATOM   2089 HD23 LEU A 157      -9.572 -10.007 -51.851  1.00 65.57           H
ATOM   2090  N   ALA A 158      -6.491 -10.576 -56.100  1.00 37.31           N
ATOM   2091  CA  ALA A 158      -6.297 -10.997 -57.482  1.00 45.10           C
ATOM   2092  C   ALA A 158      -6.234 -12.510 -57.625  1.00 39.35           C
ATOM   2093  O   ALA A 158      -6.529 -13.028 -58.707  1.00 38.19           O
ATOM   2094  CB  ALA A 158      -5.026 -10.366 -58.054  1.00 44.33           C
ATOM   2095  H   ALA A 158      -5.828 -10.148 -55.758  1.00 44.91           H
ATOM   2096  HA  ALA A 158      -7.048 -10.681 -58.008  1.00 54.25           H
ATOM   2097  HB1 ALA A 158      -4.914 -10.658 -58.972  1.00 53.34           H
ATOM   2098  HB2 ALA A 158      -5.111  -9.400 -58.022  1.00 53.34           H
ATOM   2099  HB3 ALA A 158      -4.266 -10.649 -57.521  1.00 53.34           H
ATOM   2100  N   THR A 159      -5.860 -13.235 -56.570  1.00 37.47           N
ATOM   2101  CA  THR A 159      -5.880 -14.692 -56.649  1.00 39.95           C
ATOM   2102  C   THR A 159      -7.298 -15.232 -56.787  1.00 46.38           C
ATOM   2103  O   THR A 159      -7.478 -16.368 -57.242  1.00 45.77           O
ATOM   2104  CB  THR A 159      -5.218 -15.308 -55.414  1.00 42.24           C
ATOM   2105  OG1 THR A 159      -6.103 -15.223 -54.291  1.00 47.88           O
ATOM   2106  CG2 THR A 159      -3.912 -14.597 -55.087  1.00 43.56           C
ATOM   2107  H   THR A 159      -5.596 -12.915 -55.817  1.00 45.10           H
ATOM   2108  HA  THR A 159      -5.367 -14.965 -57.425  1.00 48.07           H
ATOM   2109  HB  THR A 159      -5.019 -16.241 -55.594  1.00 50.83           H
ATOM   2110  HG1 THR A 159      -6.263 -14.418 -54.112  1.00 57.60           H
ATOM   2111 HG21 THR A 159      -3.397 -15.123 -54.455  1.00 52.41           H
ATOM   2112 HG22 THR A 159      -3.389 -14.476 -55.895  1.00 52.41           H
ATOM   2113 HG23 THR A 159      -4.095 -13.728 -54.697  1.00 52.41           H
ATOM   2114  N   HIS A 160      -8.308 -14.446 -56.405  1.00 42.28           N
ATOM   2115  CA  HIS A 160      -9.700 -14.844 -56.519  1.00 40.35           C
ATOM   2116  C   HIS A 160     -10.319 -14.433 -57.857  1.00 43.13           C
ATOM   2117  O   HIS A 160     -11.551 -14.336 -57.959  1.00 41.72           O
ATOM   2118  CB  HIS A 160     -10.516 -14.253 -55.366  1.00 43.17           C
ATOM   2119  CG  HIS A 160     -10.366 -14.991 -54.071  1.00 44.68           C
ATOM   2120  ND1 HIS A 160     -10.862 -16.263 -53.877  1.00 39.91           N
ATOM   2121  CD2 HIS A 160      -9.785 -14.631 -52.901  1.00 42.36           C
ATOM   2122  CE1 HIS A 160     -10.588 -16.657 -52.647  1.00 41.49           C
ATOM   2123  NE2 HIS A 160      -9.935 -15.686 -52.033  1.00 44.27           N
ATOM   2124  H   HIS A 160      -8.202 -13.661 -56.069  1.00 50.88           H
ATOM   2125  HA  HIS A 160      -9.745 -15.811 -56.453  1.00 48.56           H
ATOM   2126  HB2 HIS A 160     -10.229 -13.338 -55.219  1.00 51.94           H
ATOM   2127  HB3 HIS A 160     -11.455 -14.270 -55.608  1.00 51.94           H
ATOM   2128  HD1 HIS A 160     -11.283 -16.727 -54.466  1.00 48.03           H
ATOM   2129  HD2 HIS A 160      -9.364 -13.822 -52.719  1.00 50.97           H
ATOM   2130  HE1 HIS A 160     -10.815 -17.478 -52.276  1.00 49.93           H
ATOM   2131  N   ASN A 161      -9.493 -14.184 -58.871  1.00 44.30           N
ATOM   2132  CA  ASN A 161      -9.984 -13.815 -60.191  1.00 49.30           C
ATOM   2133  C   ASN A 161     -11.085 -14.768 -60.641  1.00 44.78           C
ATOM   2134  O   ASN A 161     -10.917 -15.991 -60.612  1.00 46.62           O
ATOM   2135  CB  ASN A 161      -8.823 -13.827 -61.187  1.00 46.99           C
ATOM   2136  CG  ASN A 161      -9.197 -13.245 -62.536  1.00 52.19           C
ATOM   2137  OD1 ASN A 161      -9.915 -12.248 -62.623  1.00 50.48           O
ATOM   2138  ND2 ASN A 161      -8.697 -13.860 -63.599  1.00 56.87           N
ATOM   2139  H   ASN A 161      -8.635 -14.223 -58.818  1.00 53.30           H
ATOM   2140  HA  ASN A 161     -10.357 -12.920 -60.165  1.00 59.30           H
ATOM   2141  HB2 ASN A 161      -8.092 -13.301 -60.826  1.00 56.52           H
ATOM   2142  HB3 ASN A 161      -8.535 -14.743 -61.326  1.00 56.52           H
ATOM   2143 HD21 ASN A 161      -8.192 -14.549 -63.499  1.00 68.38           H
ATOM   2144 HD22 ASN A 161      -8.879 -13.571 -64.388  1.00 68.38           H
ATOM   2145  N   GLY A 162     -12.220 -14.196 -61.035  1.00 47.69           N
ATOM   2146  CA  GLY A 162     -13.331 -14.970 -61.547  1.00 44.23           C
ATOM   2147  C   GLY A 162     -14.249 -15.564 -60.504  1.00 45.24           C
ATOM   2148  O   GLY A 162     -15.174 -16.302 -60.866  1.00 45.77           O
ATOM   2149  H   GLY A 162     -12.368 -13.349 -61.012  1.00 57.37           H
ATOM   2150  HA2 GLY A 162     -13.867 -14.398 -62.118  1.00 53.22           H
ATOM   2151  HA3 GLY A 162     -12.977 -15.702 -62.077  1.00 53.22           H
ATOM   2152  N   GLN A 163     -14.032 -15.266 -59.226  1.00 39.84           N
ATOM   2153  CA  GLN A 163     -14.817 -15.829 -58.142  1.00 43.79           C
ATOM   2154  C   GLN A 163     -15.604 -14.727 -57.439  1.00 39.73           C
ATOM   2155  O   GLN A 163     -15.240 -13.545 -57.484  1.00 41.56           O
ATOM   2156  CB  GLN A 163     -13.917 -16.558 -57.133  1.00 43.01           C
ATOM   2157  CG  GLN A 163     -13.010 -17.609 -57.755  1.00 42.50           C
ATOM   2158  CD  GLN A 163     -12.360 -18.516 -56.721  1.00 39.97           C
ATOM   2159  OE1 GLN A 163     -11.808 -18.048 -55.727  1.00 42.71           O
ATOM   2160  NE2 GLN A 163     -12.420 -19.821 -56.959  1.00 42.04           N
ATOM   2161  H   GLN A 163     -13.418 -14.727 -58.959  1.00 47.94           H
ATOM   2162  HA  GLN A 163     -15.454 -16.466 -58.501  1.00 52.69           H
ATOM   2163  HB2 GLN A 163     -13.352 -15.904 -56.693  1.00 51.75           H
ATOM   2164  HB3 GLN A 163     -14.480 -17.003 -56.481  1.00 51.75           H
ATOM   2165  HG2 GLN A 163     -13.534 -18.165 -58.353  1.00 51.13           H
ATOM   2166  HG3 GLN A 163     -12.303 -17.164 -58.249  1.00 51.13           H
ATOM   2167 HE21 GLN A 163     -12.812 -20.111 -57.668  1.00 50.59           H
ATOM   2168 HE22 GLN A 163     -12.067 -20.376 -56.405  1.00 50.59           H
ATOM   2169  N   SER A 164     -16.697 -15.127 -56.797  1.00 40.37           N
ATOM   2170  CA  SER A 164     -17.495 -14.242 -55.959  1.00 42.39           C
ATOM   2171  C   SER A 164     -17.108 -14.458 -54.502  1.00 42.52           C
ATOM   2172  O   SER A 164     -17.156 -15.587 -54.001  1.00 42.00           O
ATOM   2173  CB  SER A 164     -18.991 -14.493 -56.154  1.00 41.97           C
ATOM   2174  OG  SER A 164     -19.332 -14.512 -57.530  1.00 46.62           O
ATOM   2175  H   SER A 164     -17.004 -15.930 -56.834  1.00 48.58           H
ATOM   2176  HA  SER A 164     -17.317 -13.319 -56.198  1.00 51.01           H
ATOM   2177  HB2 SER A 164     -19.220 -15.351 -55.762  1.00 50.50           H
ATOM   2178  HB3 SER A 164     -19.488 -13.785 -55.717  1.00 50.50           H
ATOM   2179  HG  SER A 164     -20.158 -14.630 -57.620  1.00 56.08           H
ATOM   2180  N   ILE A 165     -16.729 -13.372 -53.821  1.00 46.21           N
ATOM   2181  CA  ILE A 165     -16.179 -13.446 -52.473  1.00 40.37           C
ATOM   2182  C   ILE A 165     -16.768 -12.343 -51.601  1.00 42.16           C
ATOM   2183  O   ILE A 165     -17.249 -11.317 -52.088  1.00 42.61           O
ATOM   2184  CB  ILE A 165     -14.638 -13.326 -52.475  1.00 44.86           C
ATOM   2185  CG1 ILE A 165     -14.221 -12.032 -53.182  1.00 44.36           C
ATOM   2186  CG2 ILE A 165     -14.005 -14.520 -53.149  1.00 47.10           C
ATOM   2187  CD1 ILE A 165     -12.867 -11.498 -52.752  1.00 45.09           C
ATOM   2188  H   ILE A 165     -16.784 -12.570 -54.128  1.00 55.60           H
ATOM   2189  HA  ILE A 165     -16.440 -14.297 -52.087  1.00 48.58           H
ATOM   2190  HB  ILE A 165     -14.332 -13.302 -51.554  1.00 53.97           H
ATOM   2191 HG12 ILE A 165     -14.182 -12.199 -54.137  1.00 53.38           H
ATOM   2192 HG13 ILE A 165     -14.881 -11.347 -52.991  1.00 53.38           H
ATOM   2193 HG21 ILE A 165     -13.040 -14.425 -53.118  1.00 56.66           H
ATOM   2194 HG22 ILE A 165     -14.273 -15.327 -52.681  1.00 56.66           H
ATOM   2195 HG23 ILE A 165     -14.304 -14.558 -54.071  1.00 56.66           H
ATOM   2196 HD11 ILE A 165     -12.701 -10.656 -53.205  1.00 54.25           H
ATOM   2197 HD12 ILE A 165     -12.872 -11.361 -51.792  1.00 54.25           H
ATOM   2198 HD13 ILE A 165     -12.183 -12.143 -52.991  1.00 54.25           H
ATOM   2199  N   ASP A 166     -16.695 -12.562 -50.290  1.00 33.38           N
ATOM   2200  CA  ASP A 166     -16.978 -11.542 -49.291  1.00 42.18           C
ATOM   2201  C   ASP A 166     -15.655 -10.890 -48.895  1.00 48.48           C
ATOM   2202  O   ASP A 166     -14.771 -11.556 -48.346  1.00 45.23           O
ATOM   2203  CB  ASP A 166     -17.676 -12.156 -48.077  1.00 44.39           C
ATOM   2204  CG  ASP A 166     -17.927 -11.147 -46.969  1.00 56.02           C
ATOM   2205  OD1 ASP A 166     -17.667  -9.942 -47.185  1.00 46.01           O
ATOM   2206  OD2 ASP A 166     -18.391 -11.559 -45.885  1.00 63.25           O
ATOM   2207  H   ASP A 166     -16.475 -13.319 -49.946  1.00 40.19           H
ATOM   2208  HA  ASP A 166     -17.564 -10.861 -49.657  1.00 50.75           H
ATOM   2209  HB2 ASP A 166     -18.533 -12.516 -48.354  1.00 53.41           H
ATOM   2210  HB3 ASP A 166     -17.119 -12.864 -47.717  1.00 53.41           H
ATOM   2211  N   ILE A 167     -15.515  -9.595 -49.189  1.00 52.71           N
ATOM   2212  CA  ILE A 167     -14.238  -8.907 -49.000  1.00 56.36           C
ATOM   2213  C   ILE A 167     -14.122  -8.296 -47.611  1.00 50.61           C
ATOM   2214  O   ILE A 167     -13.222  -7.487 -47.358  1.00 55.72           O
ATOM   2215  CB  ILE A 167     -14.029  -7.822 -50.069  1.00 54.12           C
ATOM   2216  CG1 ILE A 167     -15.210  -6.841 -50.117  1.00 54.22           C
ATOM   2217  CG2 ILE A 167     -13.838  -8.444 -51.450  1.00 53.34           C
ATOM   2218  CD1 ILE A 167     -15.216  -5.807 -49.009  1.00 52.14           C
ATOM   2219  H   ILE A 167     -16.144  -9.096 -49.498  1.00 63.39           H
ATOM   2220  HA  ILE A 167     -13.545  -9.582 -49.073  1.00 67.77           H
ATOM   2221  HB  ILE A 167     -13.228  -7.335 -49.819  1.00 65.08           H
ATOM   2222 HG12 ILE A 167     -15.181  -6.364 -50.962  1.00 65.20           H
ATOM   2223 HG13 ILE A 167     -16.035  -7.347 -50.050  1.00 65.20           H
ATOM   2224 HG21 ILE A 167     -13.702  -7.736 -52.100  1.00 64.15           H
ATOM   2225 HG22 ILE A 167     -13.062  -9.027 -51.429  1.00 64.15           H
ATOM   2226 HG23 ILE A 167     -14.630  -8.955 -51.679  1.00 64.15           H
ATOM   2227 HD11 ILE A 167     -15.701  -5.023 -49.311  1.00 62.70           H
ATOM   2228 HD12 ILE A 167     -15.652  -6.184 -48.228  1.00 62.70           H
ATOM   2229 HD13 ILE A 167     -14.301  -5.568 -48.794  1.00 62.70           H
ATOM   2230  N   SER A 168     -15.016  -8.680 -46.701  1.00 47.22           N
ATOM   2231  CA  SER A 168     -14.977  -8.112 -45.357  1.00 42.59           C
ATOM   2232  C   SER A 168     -13.633  -8.376 -44.679  1.00 47.83           C
ATOM   2233  O   SER A 168     -12.989  -7.449 -44.171  1.00 40.71           O
ATOM   2234  CB  SER A 168     -16.122  -8.675 -44.515  1.00 54.20           C
ATOM   2235  OG  SER A 168     -17.380  -8.285 -45.042  1.00 66.09           O
ATOM   2236  H   SER A 168     -15.641  -9.256 -46.833  1.00 56.81           H
ATOM   2237  HA  SER A 168     -15.095  -7.152 -45.426  1.00 51.25           H
ATOM   2238  HB2 SER A 168     -16.067  -9.644 -44.516  1.00 65.18           H
ATOM   2239  HB3 SER A 168     -16.042  -8.339 -43.609  1.00 65.18           H
ATOM   2240  HG  SER A 168     -17.478  -8.600 -45.815  1.00 79.45           H
ATOM   2241  N   PHE A 169     -13.192  -9.640 -44.655  1.00 42.40           N
ATOM   2242  CA  PHE A 169     -11.986  -9.966 -43.894  1.00 48.25           C
ATOM   2243  C   PHE A 169     -10.728  -9.405 -44.542  1.00 49.19           C
ATOM   2244  O   PHE A 169      -9.900  -8.819 -43.821  1.00 46.22           O
ATOM   2245  CB  PHE A 169     -11.876 -11.481 -43.700  1.00 39.79           C
ATOM   2246  CG  PHE A 169     -10.855 -11.889 -42.665  1.00 44.38           C
ATOM   2247  CD1 PHE A 169     -11.036 -11.568 -41.329  1.00 44.12           C
ATOM   2248  CD2 PHE A 169      -9.714 -12.591 -43.030  1.00 45.93           C
ATOM   2249  CE1 PHE A 169     -10.101 -11.938 -40.375  1.00 45.12           C
ATOM   2250  CE2 PHE A 169      -8.773 -12.964 -42.082  1.00 41.88           C
ATOM   2251  CZ  PHE A 169      -8.968 -12.636 -40.752  1.00 44.94           C
ATOM   2252  H   PHE A 169     -13.561 -10.304 -45.058  1.00 51.02           H
ATOM   2253  HA  PHE A 169     -12.082  -9.556 -43.021  1.00 58.04           H
ATOM   2254  HB2 PHE A 169     -12.739 -11.822 -43.416  1.00 47.89           H
ATOM   2255  HB3 PHE A 169     -11.621 -11.886 -44.544  1.00 47.89           H
ATOM   2256  HD1 PHE A 169     -11.796 -11.099 -41.069  1.00 53.08           H
ATOM   2257  HD2 PHE A 169      -9.578 -12.814 -43.923  1.00 55.25           H
ATOM   2258  HE1 PHE A 169     -10.235 -11.717 -39.482  1.00 54.29           H
ATOM   2259  HE2 PHE A 169      -8.013 -13.433 -42.339  1.00 50.39           H
ATOM   2260  HZ  PHE A 169      -8.340 -12.884 -40.113  1.00 54.07           H
ATOM   2261  N   PRO A 170     -10.494  -9.564 -45.851  1.00 46.34           N
ATOM   2262  CA  PRO A 170      -9.296  -8.943 -46.449  1.00 42.56           C
ATOM   2263  C   PRO A 170      -9.150  -7.466 -46.119  1.00 47.11           C
ATOM   2264  O   PRO A 170      -8.040  -7.004 -45.827  1.00 42.60           O
ATOM   2265  CB  PRO A 170      -9.487  -9.166 -47.955  1.00 46.75           C
ATOM   2266  CG  PRO A 170     -10.395 -10.352 -48.065  1.00 46.54           C
ATOM   2267  CD  PRO A 170     -11.195 -10.468 -46.784  1.00 47.11           C
ATOM   2268  HA  PRO A 170      -8.506  -9.423 -46.153  1.00 51.21           H
ATOM   2269  HB2 PRO A 170      -9.892  -8.381 -48.355  1.00 56.24           H
ATOM   2270  HB3 PRO A 170      -8.630  -9.346 -48.373  1.00 56.24           H
ATOM   2271  HG2 PRO A 170     -10.991 -10.225 -48.819  1.00 55.98           H
ATOM   2272  HG3 PRO A 170      -9.858 -11.149 -48.196  1.00 55.98           H
ATOM   2273  HD2 PRO A 170     -12.109 -10.176 -46.923  1.00 56.67           H
ATOM   2274  HD3 PRO A 170     -11.184 -11.379 -46.453  1.00 56.67           H
ATOM   2275  N   VAL A 171     -10.247  -6.705 -46.160  1.00 47.60           N
ATOM   2276  CA  VAL A 171     -10.181  -5.290 -45.804  1.00 41.47           C
ATOM   2277  C   VAL A 171      -9.885  -5.132 -44.315  1.00 42.25           C
ATOM   2278  O   VAL A 171      -9.016  -4.345 -43.918  1.00 41.16           O
ATOM   2279  CB  VAL A 171     -11.484  -4.576 -46.202  1.00 47.07           C
ATOM   2280  CG1 VAL A 171     -11.560  -3.204 -45.554  1.00 44.11           C
ATOM   2281  CG2 VAL A 171     -11.585  -4.475 -47.722  1.00 50.05           C
ATOM   2282  H   VAL A 171     -11.029  -6.981 -46.387  1.00 57.25           H
ATOM   2283  HA  VAL A 171      -9.455  -4.880 -46.299  1.00 49.90           H
ATOM   2284  HB  VAL A 171     -12.242  -5.092 -45.885  1.00 56.62           H
ATOM   2285 HG11 VAL A 171     -12.220  -2.669 -46.022  1.00 53.07           H
ATOM   2286 HG12 VAL A 171     -11.818  -3.308 -44.624  1.00 53.07           H
ATOM   2287 HG13 VAL A 171     -10.690  -2.779 -45.610  1.00 53.07           H
ATOM   2288 HG21 VAL A 171     -12.411  -4.024 -47.954  1.00 60.20           H
ATOM   2289 HG22 VAL A 171     -10.827  -3.970 -48.056  1.00 60.20           H
ATOM   2290 HG23 VAL A 171     -11.578  -5.369 -48.099  1.00 60.20           H
ATOM   2291  N   PHE A 172     -10.618  -5.868 -43.470  1.00 37.97           N
ATOM   2292  CA  PHE A 172     -10.366  -5.856 -42.032  1.00 44.43           C
ATOM   2293  C   PHE A 172      -8.884  -6.040 -41.726  1.00 43.20           C
ATOM   2294  O   PHE A 172      -8.326  -5.345 -40.869  1.00 38.44           O
ATOM   2295  CB  PHE A 172     -11.215  -6.951 -41.362  1.00 37.54           C
ATOM   2296  CG  PHE A 172     -10.785  -7.306 -39.952  1.00 44.76           C
ATOM   2297  CD1 PHE A 172      -9.839  -8.297 -39.725  1.00 45.40           C
ATOM   2298  CD2 PHE A 172     -11.350  -6.670 -38.854  1.00 51.67           C
ATOM   2299  CE1 PHE A 172      -9.448  -8.627 -38.436  1.00 44.04           C
ATOM   2300  CE2 PHE A 172     -10.961  -7.001 -37.560  1.00 48.84           C
ATOM   2301  CZ  PHE A 172     -10.012  -7.978 -37.354  1.00 42.41           C
ATOM   2302  H   PHE A 172     -11.265  -6.381 -43.708  1.00 45.70           H
ATOM   2303  HA  PHE A 172     -10.632  -5.000 -41.661  1.00 53.45           H
ATOM   2304  HB2 PHE A 172     -12.135  -6.647 -41.319  1.00 45.19           H
ATOM   2305  HB3 PHE A 172     -11.157  -7.758 -41.897  1.00 45.19           H
ATOM   2306  HD1 PHE A 172      -9.463  -8.746 -40.447  1.00 54.61           H
ATOM   2307  HD2 PHE A 172     -11.996  -6.014 -38.986  1.00 62.14           H
ATOM   2308  HE1 PHE A 172      -8.806  -9.286 -38.299  1.00 52.98           H
ATOM   2309  HE2 PHE A 172     -11.341  -6.562 -36.833  1.00 58.75           H
ATOM   2310  HZ  PHE A 172      -9.752  -8.201 -36.489  1.00 51.03           H
ATOM   2311  N   VAL A 173      -8.222  -6.955 -42.434  1.00 46.38           N
ATOM   2312  CA  VAL A 173      -6.810  -7.210 -42.169  1.00 46.14           C
ATOM   2313  C   VAL A 173      -5.958  -6.027 -42.611  1.00 44.82           C
ATOM   2314  O   VAL A 173      -5.003  -5.644 -41.924  1.00 45.18           O
ATOM   2315  CB  VAL A 173      -6.368  -8.514 -42.853  1.00 41.34           C
ATOM   2316  CG1 VAL A 173      -4.849  -8.669 -42.773  1.00 44.44           C
ATOM   2317  CG2 VAL A 173      -7.063  -9.708 -42.224  1.00 47.07           C
ATOM   2318  H   VAL A 173      -8.562  -7.433 -43.063  1.00 55.79           H
ATOM   2319  HA  VAL A 173      -6.693  -7.318 -41.212  1.00 55.51           H
ATOM   2320  HB  VAL A 173      -6.619  -8.479 -43.789  1.00 49.75           H
ATOM   2321 HG11 VAL A 173      -4.615  -9.590 -42.965  1.00 53.47           H
ATOM   2322 HG12 VAL A 173      -4.437  -8.080 -43.424  1.00 53.47           H
ATOM   2323 HG13 VAL A 173      -4.555  -8.433 -41.879  1.00 53.47           H
ATOM   2324 HG21 VAL A 173      -6.768 -10.517 -42.670  1.00 56.62           H
ATOM   2325 HG22 VAL A 173      -6.833  -9.748 -41.282  1.00 56.62           H
ATOM   2326 HG23 VAL A 173      -8.022  -9.606 -42.326  1.00 56.62           H
ATOM   2327  N   ALA A 174      -6.280  -5.432 -43.761  1.00 42.81           N
ATOM   2328  CA  ALA A 174      -5.491  -4.302 -44.245  1.00 44.76           C
ATOM   2329  C   ALA A 174      -5.530  -3.148 -43.252  1.00 51.68           C
ATOM   2330  O   ALA A 174      -4.485  -2.651 -42.816  1.00 40.09           O
ATOM   2331  CB  ALA A 174      -6.002  -3.862 -45.620  1.00 41.39           C
ATOM   2332  H   ALA A 174      -6.936  -5.659 -44.268  1.00 51.51           H
ATOM   2333  HA  ALA A 174      -4.567  -4.578 -44.345  1.00 53.85           H
ATOM   2334  HB1 ALA A 174      -5.477  -3.105 -45.925  1.00 49.81           H
ATOM   2335  HB2 ALA A 174      -5.910  -4.600 -46.242  1.00 49.81           H
ATOM   2336  HB3 ALA A 174      -6.935  -3.608 -45.544  1.00 49.81           H
ATOM   2337  N   VAL A 175      -6.735  -2.709 -42.877  1.00 37.99           N
ATOM   2338  CA  VAL A 175      -6.847  -1.571 -41.968  1.00 42.33           C
ATOM   2339  C   VAL A 175      -6.321  -1.922 -40.585  1.00 29.67           C
ATOM   2340  O   VAL A 175      -5.811  -1.045 -39.870  1.00 44.15           O
ATOM   2341  CB  VAL A 175      -8.303  -1.072 -41.899  1.00 45.72           C
ATOM   2342  CG1 VAL A 175      -8.919  -0.984 -43.297  1.00 42.73           C
ATOM   2343  CG2 VAL A 175      -9.145  -1.956 -41.004  1.00 51.11           C
ATOM   2344  H   VAL A 175      -7.485  -3.046 -43.129  1.00 45.73           H
ATOM   2345  HA  VAL A 175      -6.300  -0.853 -42.322  1.00 50.93           H
ATOM   2346  HB  VAL A 175      -8.296  -0.181 -41.515  1.00 55.00           H
ATOM   2347 HG11 VAL A 175      -9.828  -0.653 -43.222  1.00 51.41           H
ATOM   2348 HG12 VAL A 175      -8.390  -0.377 -43.838  1.00 51.41           H
ATOM   2349 HG13 VAL A 175      -8.921  -1.868 -43.698  1.00 51.41           H
ATOM   2350 HG21 VAL A 175     -10.059  -1.630 -41.008  1.00 61.47           H
ATOM   2351 HG22 VAL A 175      -9.117  -2.865 -41.341  1.00 61.47           H
ATOM   2352 HG23 VAL A 175      -8.787  -1.925 -40.103  1.00 61.47           H
ATOM   2353  N   THR A 176      -6.444  -3.181 -40.168  1.00 36.66           N
ATOM   2354  CA  THR A 176      -5.887  -3.567 -38.876  1.00 44.92           C
ATOM   2355  C   THR A 176      -4.366  -3.443 -38.865  1.00 52.32           C
ATOM   2356  O   THR A 176      -3.772  -3.119 -37.831  1.00 48.06           O
ATOM   2357  CB  THR A 176      -6.280  -4.995 -38.508  1.00 45.72           C
ATOM   2358  OG1 THR A 176      -7.688  -5.069 -38.259  1.00 42.63           O
ATOM   2359  CG2 THR A 176      -5.520  -5.440 -37.258  1.00 47.39           C
ATOM   2360  H   THR A 176      -6.835  -3.813 -40.602  1.00 44.13           H
ATOM   2361  HA  THR A 176      -6.260  -2.974 -38.205  1.00 54.04           H
ATOM   2362  HB  THR A 176      -6.059  -5.592 -39.240  1.00 55.00           H
ATOM   2363  HG1 THR A 176      -8.109  -4.681 -38.874  1.00 51.29           H
ATOM   2364 HG21 THR A 176      -5.981  -6.181 -36.835  1.00 57.01           H
ATOM   2365 HG22 THR A 176      -4.623  -5.722 -37.497  1.00 57.01           H
ATOM   2366 HG23 THR A 176      -5.461  -4.705 -36.627  1.00 57.01           H
ATOM   2367  N   ASN A 177      -3.726  -3.707 -40.007  1.00 40.58           N
ATOM   2368  CA  ASN A 177      -2.272  -3.585 -40.077  1.00 48.63           C
ATOM   2369  C   ASN A 177      -1.850  -2.127 -40.082  1.00 49.51           C
ATOM   2370  O   ASN A 177      -0.849  -1.759 -39.457  1.00 46.81           O
ATOM   2371  CB  ASN A 177      -1.752  -4.295 -41.322  1.00 35.38           C
ATOM   2372  CG  ASN A 177      -1.558  -5.769 -41.100  1.00 48.79           C
ATOM   2373  OD1 ASN A 177      -1.298  -6.209 -39.983  1.00 50.34           O
ATOM   2374  ND2 ASN A 177      -1.689  -6.548 -42.161  1.00 52.27           N
ATOM   2375  H   ASN A 177      -4.103  -3.954 -40.740  1.00 48.83           H
ATOM   2376  HA  ASN A 177      -1.879  -4.013 -39.300  1.00 58.49           H
ATOM   2377  HB2 ASN A 177      -2.390  -4.179 -42.043  1.00 42.60           H
ATOM   2378  HB3 ASN A 177      -0.896  -3.912 -41.572  1.00 42.60           H
ATOM   2379 HD21 ASN A 177      -1.587  -7.398 -42.085  1.00 62.87           H
ATOM   2380 HD22 ASN A 177      -1.875  -6.203 -42.926  1.00 62.87           H
ATOM   2381  N   VAL A 178      -2.597  -1.279 -40.794  1.00 44.77           N
ATOM   2382  CA  VAL A 178      -2.297   0.149 -40.792  1.00 45.39           C
ATOM   2383  C   VAL A 178      -2.398   0.705 -39.379  1.00 53.17           C
ATOM   2384  O   VAL A 178      -1.614   1.577 -38.980  1.00 55.57           O
ATOM   2385  CB  VAL A 178      -3.234   0.897 -41.754  1.00 45.03           C
ATOM   2386  CG1 VAL A 178      -3.113   2.401 -41.549  1.00 52.58           C
ATOM   2387  CG2 VAL A 178      -2.936   0.516 -43.195  1.00 45.62           C
ATOM   2388  H   VAL A 178      -3.272  -1.504 -41.278  1.00 53.86           H
ATOM   2389  HA  VAL A 178      -1.387   0.271 -41.105  1.00 54.61           H
ATOM   2390  HB  VAL A 178      -4.151   0.643 -41.566  1.00 54.18           H
ATOM   2391 HG11 VAL A 178      -3.465   2.856 -42.330  1.00 63.24           H
ATOM   2392 HG12 VAL A 178      -3.620   2.655 -40.762  1.00 63.24           H
ATOM   2393 HG13 VAL A 178      -2.178   2.629 -41.427  1.00 63.24           H
ATOM   2394 HG21 VAL A 178      -3.487   1.054 -43.785  1.00 54.88           H
ATOM   2395 HG22 VAL A 178      -1.997   0.681 -43.378  1.00 54.88           H
ATOM   2396 HG23 VAL A 178      -3.137  -0.424 -43.321  1.00 54.88           H
ATOM   2397  N   ILE A 179      -3.372   0.227 -38.604  1.00 45.39           N
ATOM   2398  CA  ILE A 179      -3.575   0.750 -37.260  1.00 43.42           C
ATOM   2399  C   ILE A 179      -2.532   0.194 -36.296  1.00 39.51           C
ATOM   2400  O   ILE A 179      -2.055   0.903 -35.404  1.00 49.89           O
ATOM   2401  CB  ILE A 179      -5.004   0.447 -36.778  1.00 34.65           C
ATOM   2402  CG1 ILE A 179      -6.022   1.246 -37.593  1.00 55.07           C
ATOM   2403  CG2 ILE A 179      -5.143   0.753 -35.296  1.00 55.12           C
ATOM   2404  CD1 ILE A 179      -6.089   2.716 -37.221  1.00 52.89           C
ATOM   2405  H   ILE A 179      -3.922  -0.394 -38.832  1.00 54.61           H
ATOM   2406  HA  ILE A 179      -3.467   1.714 -37.292  1.00 52.25           H
ATOM   2407  HB  ILE A 179      -5.179  -0.498 -36.912  1.00 41.72           H
ATOM   2408 HG12 ILE A 179      -5.783   1.189 -38.531  1.00 66.22           H
ATOM   2409 HG13 ILE A 179      -6.903   0.864 -37.452  1.00 66.22           H
ATOM   2410 HG21 ILE A 179      -6.081   0.894 -35.089  1.00 66.28           H
ATOM   2411 HG22 ILE A 179      -4.801   0.002 -34.785  1.00 66.28           H
ATOM   2412 HG23 ILE A 179      -4.635   1.553 -35.090  1.00 66.28           H
ATOM   2413 HD11 ILE A 179      -6.576   3.194 -37.911  1.00 63.61           H
ATOM   2414 HD12 ILE A 179      -6.547   2.805 -36.371  1.00 63.61           H
ATOM   2415 HD13 ILE A 179      -5.187   3.065 -37.150  1.00 63.61           H
ATOM   2416  N   SER A 180      -2.182  -1.088 -36.441  1.00 49.38           N
ATOM   2417  CA  SER A 180      -1.141  -1.654 -35.587  1.00 46.85           C
ATOM   2418  C   SER A 180       0.203  -0.978 -35.838  1.00 51.17           C
ATOM   2419  O   SER A 180       1.030  -0.879 -34.924  1.00 46.20           O
ATOM   2420  CB  SER A 180      -1.027  -3.163 -35.813  1.00 51.19           C
ATOM   2421  OG  SER A 180      -0.254  -3.767 -34.790  1.00 54.22           O
ATOM   2422  H   SER A 180      -2.522  -1.635 -37.011  1.00 59.39           H
ATOM   2423  HA  SER A 180      -1.386  -1.515 -34.659  1.00 56.36           H
ATOM   2424  HB2 SER A 180      -1.916  -3.551 -35.808  1.00 61.56           H
ATOM   2425  HB3 SER A 180      -0.600  -3.323 -36.669  1.00 61.56           H
ATOM   2426  HG  SER A 180       0.478  -3.363 -34.706  1.00 65.20           H
ATOM   2427  N   LEU A 181       0.433  -0.522 -37.071  1.00 49.71           N
ATOM   2428  CA  LEU A 181       1.649   0.224 -37.374  1.00 53.21           C
ATOM   2429  C   LEU A 181       1.630   1.593 -36.711  1.00 51.40           C
ATOM   2430  O   LEU A 181       2.668   2.079 -36.246  1.00 58.11           O
ATOM   2431  CB  LEU A 181       1.803   0.362 -38.888  1.00 53.58           C
ATOM   2432  CG  LEU A 181       2.117  -0.938 -39.629  1.00 52.75           C
ATOM   2433  CD1 LEU A 181       1.956  -0.775 -41.131  1.00 47.61           C
ATOM   2434  CD2 LEU A 181       3.528  -1.410 -39.289  1.00 60.38           C
ATOM   2435  H   LEU A 181      -0.095  -0.630 -37.741  1.00 59.79           H
ATOM   2436  HA  LEU A 181       2.416  -0.263 -37.035  1.00 63.99           H
ATOM   2437  HB2 LEU A 181       0.973   0.710 -39.249  1.00 64.43           H
ATOM   2438  HB3 LEU A 181       2.528   0.981 -39.066  1.00 64.43           H
ATOM   2439  HG  LEU A 181       1.485  -1.616 -39.343  1.00 63.44           H
ATOM   2440 HD11 LEU A 181       2.116  -1.630 -41.560  1.00 57.27           H
ATOM   2441 HD12 LEU A 181       1.054  -0.473 -41.321  1.00 57.27           H
ATOM   2442 HD13 LEU A 181       2.598  -0.121 -41.448  1.00 57.27           H
ATOM   2443 HD21 LEU A 181       3.786  -2.108 -39.911  1.00 72.60           H
ATOM   2444 HD22 LEU A 181       4.138  -0.660 -39.361  1.00 72.60           H
ATOM   2445 HD23 LEU A 181       3.535  -1.757 -38.383  1.00 72.60           H
ATOM   2446  N   ILE A 182       0.461   2.232 -36.652  1.00 47.03           N
ATOM   2447  CA  ILE A 182       0.376   3.527 -35.989  1.00 45.65           C
ATOM   2448  C   ILE A 182       0.518   3.370 -34.484  1.00 48.72           C
ATOM   2449  O   ILE A 182       0.998   4.286 -33.801  1.00 51.12           O
ATOM   2450  CB  ILE A 182      -0.943   4.229 -36.352  1.00 44.21           C
ATOM   2451  CG1 ILE A 182      -0.881   4.753 -37.787  1.00 45.55           C
ATOM   2452  CG2 ILE A 182      -1.241   5.362 -35.385  1.00 46.45           C
ATOM   2453  CD1 ILE A 182      -2.210   5.204 -38.308  1.00 57.71           C
ATOM   2454  H   ILE A 182      -0.279   1.942 -36.981  1.00 56.58           H
ATOM   2455  HA  ILE A 182       1.107   4.080 -36.306  1.00 54.92           H
ATOM   2456  HB  ILE A 182      -1.660   3.579 -36.285  1.00 53.19           H
ATOM   2457 HG12 ILE A 182      -0.276   5.511 -37.819  1.00 54.80           H
ATOM   2458 HG13 ILE A 182      -0.558   4.046 -38.367  1.00 54.80           H
ATOM   2459 HG21 ILE A 182      -2.059   5.806 -35.660  1.00 55.88           H
ATOM   2460 HG22 ILE A 182      -1.348   4.996 -34.493  1.00 55.88           H
ATOM   2461 HG23 ILE A 182      -0.503   5.991 -35.398  1.00 55.88           H
ATOM   2462 HD11 ILE A 182      -2.128   5.399 -39.255  1.00 69.39           H
ATOM   2463 HD12 ILE A 182      -2.860   4.497 -38.171  1.00 69.39           H
ATOM   2464 HD13 ILE A 182      -2.483   6.002 -37.829  1.00 69.39           H
ATOM   2465  N   CYS A 183       0.100   2.231 -33.937  1.00 45.19           N
ATOM   2466  CA  CYS A 183       0.069   2.059 -32.490  1.00 49.82           C
ATOM   2467  C   CYS A 183       1.338   1.428 -31.935  1.00 54.31           C
ATOM   2468  O   CYS A 183       1.786   1.800 -30.842  1.00 52.80           O
ATOM   2469  CB  CYS A 183      -1.127   1.196 -32.087  1.00 53.99           C
ATOM   2470  SG  CYS A 183      -2.717   2.021 -32.192  1.00 66.20           S
ATOM   2471  H   CYS A 183      -0.169   1.546 -34.382  1.00 54.37           H
ATOM   2472  HA  CYS A 183      -0.029   2.937 -32.091  1.00 59.92           H
ATOM   2473  HB2 CYS A 183      -1.160   0.422 -32.671  1.00 64.93           H
ATOM   2474  HB3 CYS A 183      -1.006   0.911 -31.167  1.00 64.93           H
ATOM   2475  HG  CYS A 183      -3.575   1.264 -31.831  1.00 79.58           H
ATOM   2476  N   PHE A 184       1.908   0.453 -32.650  1.00 57.37           N
ATOM   2477  CA  PHE A 184       3.065  -0.285 -32.162  1.00 50.89           C
ATOM   2478  C   PHE A 184       4.187  -0.428 -33.182  1.00 43.29           C
ATOM   2479  O   PHE A 184       5.204  -1.051 -32.864  1.00 59.62           O
ATOM   2480  CB  PHE A 184       2.666  -1.700 -31.720  1.00 55.17           C
ATOM   2481  CG  PHE A 184       1.382  -1.769 -30.961  1.00 51.81           C
ATOM   2482  CD1 PHE A 184       1.291  -1.236 -29.688  1.00 53.44           C
ATOM   2483  CD2 PHE A 184       0.268  -2.377 -31.516  1.00 51.02           C
ATOM   2484  CE1 PHE A 184       0.112  -1.301 -28.984  1.00 51.79           C
ATOM   2485  CE2 PHE A 184      -0.913  -2.445 -30.815  1.00 50.64           C
ATOM   2486  CZ  PHE A 184      -0.991  -1.906 -29.548  1.00 59.04           C
ATOM   2487  H   PHE A 184       1.636   0.202 -33.427  1.00 68.98           H
ATOM   2488  HA  PHE A 184       3.406   0.200 -31.394  1.00 61.21           H
ATOM   2489  HB2 PHE A 184       2.570  -2.255 -32.510  1.00 66.35           H
ATOM   2490  HB3 PHE A 184       3.365  -2.055 -31.148  1.00 66.35           H
ATOM   2491  HD1 PHE A 184       2.034  -0.829 -29.305  1.00 64.26           H
ATOM   2492  HD2 PHE A 184       0.320  -2.742 -32.370  1.00 61.36           H
ATOM   2493  HE1 PHE A 184       0.059  -0.938 -28.130  1.00 62.28           H
ATOM   2494  HE2 PHE A 184      -1.657  -2.853 -31.195  1.00 60.91           H
ATOM   2495  HZ  PHE A 184      -1.789  -1.951 -29.072  1.00 70.99           H
ATOM   2496  N   ASN A 185       4.029   0.106 -34.389  1.00 56.22           N
ATOM   2497  CA  ASN A 185       4.981  -0.114 -35.479  1.00 56.55           C
ATOM   2498  C   ASN A 185       5.119  -1.594 -35.832  1.00 58.22           C
ATOM   2499  O   ASN A 185       6.130  -2.009 -36.422  1.00 60.79           O
ATOM   2500  CB  ASN A 185       6.360   0.472 -35.147  1.00 59.85           C
ATOM   2501  CG  ASN A 185       6.386   1.988 -35.190  1.00 63.78           C
ATOM   2502  OD1 ASN A 185       7.076   2.629 -34.397  1.00 62.76           O
ATOM   2503  ND2 ASN A 185       5.636   2.572 -36.121  1.00 67.68           N
ATOM   2504  H   ASN A 185       3.366   0.608 -34.607  1.00 67.61           H
ATOM   2505  HA  ASN A 185       4.642   0.345 -36.264  1.00 68.00           H
ATOM   2506  HB2 ASN A 185       6.614   0.194 -34.253  1.00 71.96           H
ATOM   2507  HB3 ASN A 185       7.006   0.144 -35.793  1.00 71.96           H
ATOM   2508 HD21 ASN A 185       5.619   3.430 -36.184  1.00 81.36           H
ATOM   2509 HD22 ASN A 185       5.169   2.093 -36.661  1.00 81.36           H
ATOM   2510  N   THR A 186       4.132  -2.405 -35.454  1.00 62.82           N
ATOM   2511  CA  THR A 186       4.074  -3.818 -35.796  1.00 58.51           C
ATOM   2512  C   THR A 186       2.949  -4.055 -36.793  1.00 60.48           C
ATOM   2513  O   THR A 186       1.976  -3.299 -36.864  1.00 59.97           O
ATOM   2514  CB  THR A 186       3.849  -4.693 -34.557  1.00 62.55           C
ATOM   2515  OG1 THR A 186       2.474  -4.612 -34.155  1.00 63.70           O
ATOM   2516  CG2 THR A 186       4.744  -4.260 -33.409  1.00 57.82           C
ATOM   2517  H   THR A 186       3.462  -2.146 -34.981  1.00 75.52           H
ATOM   2518  HA  THR A 186       4.918  -4.082 -36.195  1.00 70.35           H
ATOM   2519  HB  THR A 186       4.069  -5.613 -34.772  1.00 75.19           H
ATOM   2520  HG1 THR A 186       2.356  -5.049 -33.447  1.00 76.58           H
ATOM   2521 HG21 THR A 186       4.678  -4.895 -32.679  1.00 69.53           H
ATOM   2522 HG22 THR A 186       5.667  -4.217 -33.706  1.00 69.53           H
ATOM   2523 HG23 THR A 186       4.475  -3.384 -33.090  1.00 69.53           H
ATOM   2524  N   SER A 187       3.091  -5.127 -37.564  1.00 61.30           N
ATOM   2525  CA  SER A 187       2.076  -5.515 -38.527  1.00 55.91           C
ATOM   2526  C   SER A 187       1.961  -7.028 -38.519  1.00 57.27           C
ATOM   2527  O   SER A 187       2.886  -7.743 -38.123  1.00 56.07           O
ATOM   2528  CB  SER A 187       2.408  -5.019 -39.936  1.00 53.70           C
ATOM   2529  OG  SER A 187       3.372  -5.853 -40.553  1.00 62.72           O
ATOM   2530  H   SER A 187       3.774  -5.649 -37.546  1.00 73.70           H
ATOM   2531  HA  SER A 187       1.221  -5.135 -38.271  1.00 67.23           H
ATOM   2532  HB2 SER A 187       1.599  -5.023 -40.470  1.00 64.58           H
ATOM   2533  HB3 SER A 187       2.762  -4.118 -39.877  1.00 64.58           H
ATOM   2534  HG  SER A 187       3.607  -5.523 -41.289  1.00 75.40           H
ATOM   2535  N   TYR A 188       0.813  -7.511 -38.966  1.00 52.05           N
ATOM   2536  CA  TYR A 188       0.569  -8.937 -38.971  1.00 55.16           C
ATOM   2537  C   TYR A 188       1.028  -9.578 -40.269  1.00 55.82           C
ATOM   2538  O   TYR A 188       1.101  -8.937 -41.327  1.00 55.89           O
ATOM   2539  CB  TYR A 188      -0.905  -9.237 -38.747  1.00 51.39           C
ATOM   2540  CG  TYR A 188      -1.336  -9.013 -37.329  1.00 53.18           C
ATOM   2541  CD1 TYR A 188      -1.132  -9.988 -36.361  1.00 50.98           C
ATOM   2542  CD2 TYR A 188      -1.940  -7.826 -36.950  1.00 53.57           C
ATOM   2543  CE1 TYR A 188      -1.522  -9.788 -35.061  1.00 48.90           C
ATOM   2544  CE2 TYR A 188      -2.336  -7.614 -35.649  1.00 47.10           C
ATOM   2545  CZ  TYR A 188      -2.126  -8.599 -34.707  1.00 52.71           C
ATOM   2546  OH  TYR A 188      -2.519  -8.402 -33.403  1.00 54.37           O
ATOM   2547  H   TYR A 188       0.166  -7.034 -39.270  1.00 62.60           H
ATOM   2548  HA  TYR A 188       1.077  -9.334 -38.247  1.00 66.33           H
ATOM   2549  HB2 TYR A 188      -1.435  -8.658 -39.317  1.00 61.81           H
ATOM   2550  HB3 TYR A 188      -1.075 -10.166 -38.969  1.00 61.81           H
ATOM   2551  HD1 TYR A 188      -0.723 -10.789 -36.599  1.00 61.31           H
ATOM   2552  HD2 TYR A 188      -2.081  -7.161 -37.585  1.00 64.43           H
ATOM   2553  HE1 TYR A 188      -1.381 -10.450 -34.423  1.00 58.82           H
ATOM   2554  HE2 TYR A 188      -2.742  -6.814 -35.407  1.00 56.66           H
ATOM   2555  HH  TYR A 188      -2.340  -9.082 -32.943  1.00 65.39           H
ATOM   2556  N   LYS A 189       1.334 -10.859 -40.170  1.00 63.20           N
ATOM   2557  CA  LYS A 189       1.779 -11.692 -41.269  1.00 58.10           C
ATOM   2558  C   LYS A 189       0.596 -12.494 -41.780  1.00 56.91           C
ATOM   2559  O   LYS A 189      -0.267 -12.899 -40.997  1.00 58.43           O
ATOM   2560  CB  LYS A 189       2.899 -12.624 -40.800  1.00 63.00           C
ATOM   2561  CG  LYS A 189       3.736 -12.090 -39.627  1.00 80.86           C
ATOM   2562  CD  LYS A 189       3.068 -12.290 -38.266  1.00 79.22           C
ATOM   2563  CE  LYS A 189       3.873 -11.636 -37.135  1.00 86.47           C
ATOM   2564  NZ  LYS A 189       3.128 -11.612 -35.842  1.00 88.47           N
ATOM   2565  H   LYS A 189       1.288 -11.295 -39.431  1.00 75.98           H
ATOM   2566  HA  LYS A 189       2.126 -11.154 -41.998  1.00 69.86           H
ATOM   2567  HB2 LYS A 189       2.502 -13.463 -40.517  1.00 75.74           H
ATOM   2568  HB3 LYS A 189       3.503 -12.777 -41.543  1.00 75.74           H
ATOM   2569  HG2 LYS A 189       4.587 -12.555 -39.612  1.00 97.17           H
ATOM   2570  HG3 LYS A 189       3.880 -11.139 -39.751  1.00 97.17           H
ATOM   2571  HD2 LYS A 189       2.185 -11.890 -38.281  1.00 95.20           H
ATOM   2572  HD3 LYS A 189       2.999 -13.239 -38.080  1.00 95.20           H
ATOM   2573  HE2 LYS A 189       4.693 -12.135 -37.000  1.00103.90           H
ATOM   2574  HE3 LYS A 189       4.078 -10.720 -37.381  1.00103.90           H
ATOM   2575  HZ1 LYS A 189       2.380 -11.139 -35.930  1.00106.31           H
ATOM   2576  HZ2 LYS A 189       3.631 -11.242 -35.208  1.00106.31           H
ATOM   2577  HZ3 LYS A 189       2.919 -12.442 -35.597  1.00106.31           H
ATOM   2578  N   ASN A 190       0.556 -12.713 -43.095  1.00 60.92           N
ATOM   2579  CA  ASN A 190      -0.538 -13.474 -43.682  1.00 63.88           C
ATOM   2580  C   ASN A 190      -0.796 -14.730 -42.869  1.00 57.93           C
ATOM   2581  O   ASN A 190       0.119 -15.521 -42.612  1.00 58.61           O
ATOM   2582  CB  ASN A 190      -0.212 -13.827 -45.130  1.00 73.27           C
ATOM   2583  CG  ASN A 190      -1.226 -13.258 -46.107  1.00 67.54           C
ATOM   2584  OD1 ASN A 190      -2.136 -12.516 -45.724  1.00 74.30           O
ATOM   2585  ND2 ASN A 190      -1.073 -13.600 -47.377  1.00 76.30           N
ATOM   2586  H   ASN A 190       1.144 -12.435 -43.658  1.00 73.24           H
ATOM   2587  HA  ASN A 190      -1.346 -12.937 -43.684  1.00 76.80           H
ATOM   2588  HB2 ASN A 190       0.660 -13.466 -45.356  1.00 88.07           H
ATOM   2589  HB3 ASN A 190      -0.207 -14.792 -45.228  1.00 88.07           H
ATOM   2590 HD21 ASN A 190      -0.427 -14.118 -47.608  1.00 91.70           H
ATOM   2591 HD22 ASN A 190      -1.621 -13.305 -47.970  1.00 91.70           H
ATOM   2592  N   GLY A 191      -2.040 -14.895 -42.433  1.00 47.75           N
ATOM   2593  CA  GLY A 191      -2.449 -16.089 -41.732  1.00 47.52           C
ATOM   2594  C   GLY A 191      -2.271 -16.066 -40.231  1.00 44.94           C
ATOM   2595  O   GLY A 191      -2.674 -17.029 -39.568  1.00 59.38           O
ATOM   2596  H   GLY A 191      -2.668 -14.317 -42.537  1.00 57.44           H
ATOM   2597  HA2 GLY A 191      -3.390 -16.243 -41.911  1.00 57.16           H
ATOM   2598  HA3 GLY A 191      -1.936 -16.837 -42.074  1.00 57.16           H
ATOM   2599  N   ASP A 192      -1.682 -15.014 -39.669  1.00 47.86           N
ATOM   2600  CA  ASP A 192      -1.513 -14.948 -38.224  1.00 52.75           C
ATOM   2601  C   ASP A 192      -2.872 -15.149 -37.565  1.00 52.31           C
ATOM   2602  O   ASP A 192      -3.768 -14.307 -37.727  1.00 50.10           O
ATOM   2603  CB  ASP A 192      -0.889 -13.616 -37.810  1.00 50.32           C
ATOM   2604  CG  ASP A 192      -0.464 -13.600 -36.356  1.00 58.51           C
ATOM   2605  OD1 ASP A 192      -1.097 -14.302 -35.542  1.00 52.09           O
ATOM   2606  OD2 ASP A 192       0.504 -12.887 -36.023  1.00 63.11           O
ATOM   2607  H   ASP A 192      -1.377 -14.335 -40.099  1.00 57.57           H
ATOM   2608  HA  ASP A 192      -0.913 -15.648 -37.923  1.00 63.44           H
ATOM   2609  HB2 ASP A 192      -0.103 -13.451 -38.355  1.00 60.53           H
ATOM   2610  HB3 ASP A 192      -1.538 -12.907 -37.942  1.00 60.53           H
ATOM   2611  N   PRO A 193      -3.076 -16.244 -36.822  1.00 55.98           N
ATOM   2612  CA  PRO A 193      -4.419 -16.503 -36.273  1.00 55.89           C
ATOM   2613  C   PRO A 193      -4.927 -15.395 -35.373  1.00 53.86           C
ATOM   2614  O   PRO A 193      -6.132 -15.348 -35.093  1.00 52.45           O
ATOM   2615  CB  PRO A 193      -4.245 -17.815 -35.496  1.00 54.58           C
ATOM   2616  CG  PRO A 193      -2.793 -17.875 -35.169  1.00 55.17           C
ATOM   2617  CD  PRO A 193      -2.084 -17.227 -36.339  1.00 56.35           C
ATOM   2618  HA  PRO A 193      -5.048 -16.645 -36.998  1.00 67.20           H
ATOM   2619  HB2 PRO A 193      -4.783 -17.796 -34.689  1.00 65.63           H
ATOM   2620  HB3 PRO A 193      -4.508 -18.566 -36.052  1.00 65.63           H
ATOM   2621  HG2 PRO A 193      -2.621 -17.386 -34.349  1.00 66.35           H
ATOM   2622  HG3 PRO A 193      -2.517 -18.799 -35.068  1.00 66.35           H
ATOM   2623  HD2 PRO A 193      -1.271 -16.784 -36.050  1.00 67.76           H
ATOM   2624  HD3 PRO A 193      -1.880 -17.880 -37.026  1.00 67.76           H
ATOM   2625  N   GLU A 194      -4.054 -14.500 -34.909  1.00 46.50           N
ATOM   2626  CA  GLU A 194      -4.517 -13.403 -34.068  1.00 50.04           C
ATOM   2627  C   GLU A 194      -5.582 -12.576 -34.777  1.00 46.41           C
ATOM   2628  O   GLU A 194      -6.502 -12.059 -34.131  1.00 44.57           O
ATOM   2629  CB  GLU A 194      -3.336 -12.520 -33.655  1.00 53.99           C
ATOM   2630  CG  GLU A 194      -3.604 -11.661 -32.426  1.00 65.98           C
ATOM   2631  CD  GLU A 194      -2.397 -11.527 -31.521  1.00 69.94           C
ATOM   2632  OE1 GLU A 194      -2.186 -12.413 -30.670  1.00 72.06           O
ATOM   2633  OE2 GLU A 194      -1.659 -10.533 -31.655  1.00 61.23           O
ATOM   2634  H   GLU A 194      -3.208 -14.507 -35.063  1.00 55.93           H
ATOM   2635  HA  GLU A 194      -4.908 -13.769 -33.259  1.00 60.18           H
ATOM   2636  HB2 GLU A 194      -2.576 -13.089 -33.457  1.00 64.93           H
ATOM   2637  HB3 GLU A 194      -3.121 -11.924 -34.390  1.00 64.93           H
ATOM   2638  HG2 GLU A 194      -3.862 -10.771 -32.714  1.00 79.31           H
ATOM   2639  HG3 GLU A 194      -4.321 -12.063 -31.911  1.00 79.31           H
ATOM   2640  N   LEU A 195      -5.485 -12.451 -36.103  1.00 46.79           N
ATOM   2641  CA  LEU A 195      -6.436 -11.631 -36.843  1.00 48.78           C
ATOM   2642  C   LEU A 195      -7.839 -12.214 -36.763  1.00 45.06           C
ATOM   2643  O   LEU A 195      -8.825 -11.468 -36.719  1.00 36.11           O
ATOM   2644  CB  LEU A 195      -5.984 -11.501 -38.295  1.00 45.92           C
ATOM   2645  CG  LEU A 195      -4.757 -10.609 -38.496  1.00 50.56           C
ATOM   2646  CD1 LEU A 195      -3.991 -11.024 -39.743  1.00 46.79           C
ATOM   2647  CD2 LEU A 195      -5.167  -9.145 -38.568  1.00 44.37           C
ATOM   2648  H   LEU A 195      -4.884 -12.828 -36.589  1.00 56.29           H
ATOM   2649  HA  LEU A 195      -6.461 -10.742 -36.456  1.00 58.68           H
ATOM   2650  HB2 LEU A 195      -5.763 -12.384 -38.630  1.00 55.24           H
ATOM   2651  HB3 LEU A 195      -6.711 -11.122 -38.813  1.00 55.24           H
ATOM   2652  HG  LEU A 195      -4.162 -10.712 -37.737  1.00 60.82           H
ATOM   2653 HD11 LEU A 195      -3.244 -10.418 -39.871  1.00 56.29           H
ATOM   2654 HD12 LEU A 195      -3.666 -11.930 -39.627  1.00 56.29           H
ATOM   2655 HD13 LEU A 195      -4.586 -10.981 -40.508  1.00 56.29           H
ATOM   2656 HD21 LEU A 195      -4.373  -8.600 -38.685  1.00 53.38           H
ATOM   2657 HD22 LEU A 195      -5.766  -9.022 -39.320  1.00 53.38           H
ATOM   2658 HD23 LEU A 195      -5.617  -8.902 -37.743  1.00 53.38           H
ATOM   2659  N   ASN A 196      -7.951 -13.544 -36.745  1.00 44.53           N
ATOM   2660  CA  ASN A 196      -9.251 -14.177 -36.565  1.00 45.55           C
ATOM   2661  C   ASN A 196      -9.741 -14.039 -35.132  1.00 48.39           C
ATOM   2662  O   ASN A 196     -10.952 -13.943 -34.897  1.00 43.87           O
ATOM   2663  CB  ASN A 196      -9.167 -15.649 -36.963  1.00 47.29           C
ATOM   2664  CG  ASN A 196      -8.424 -15.853 -38.271  1.00 50.58           C
ATOM   2665  OD1 ASN A 196      -7.209 -16.057 -38.285  1.00 59.60           O
ATOM   2666  ND2 ASN A 196      -9.155 -15.796 -39.380  1.00 55.45           N
ATOM   2667  H   ASN A 196      -7.296 -14.093 -36.834  1.00 53.57           H
ATOM   2668  HA  ASN A 196      -9.898 -13.747 -37.144  1.00 54.80           H
ATOM   2669  HB2 ASN A 196      -8.697 -16.139 -36.270  1.00 56.88           H
ATOM   2670  HB3 ASN A 196     -10.065 -16.000 -37.068  1.00 56.88           H
ATOM   2671 HD21 ASN A 196      -8.781 -15.906 -40.147  1.00 66.68           H
ATOM   2672 HD22 ASN A 196     -10.001 -15.650 -39.331  1.00 66.68           H
ATOM   2673  N   VAL A 197      -8.825 -14.017 -34.164  1.00 43.23           N
ATOM   2674  CA  VAL A 197      -9.233 -13.843 -32.775  1.00 40.24           C
ATOM   2675  C   VAL A 197      -9.796 -12.444 -32.555  1.00 45.52           C
ATOM   2676  O   VAL A 197     -10.793 -12.267 -31.840  1.00 48.59           O
ATOM   2677  CB  VAL A 197      -8.056 -14.128 -31.828  1.00 41.73           C
ATOM   2678  CG1 VAL A 197      -8.431 -13.742 -30.402  1.00 43.75           C
ATOM   2679  CG2 VAL A 197      -7.652 -15.592 -31.891  1.00 44.77           C
ATOM   2680  H   VAL A 197      -7.978 -14.099 -34.284  1.00 52.01           H
ATOM   2681  HA  VAL A 197      -9.935 -14.484 -32.583  1.00 48.42           H
ATOM   2682  HB  VAL A 197      -7.293 -13.597 -32.106  1.00 50.21           H
ATOM   2683 HG11 VAL A 197      -7.817 -14.172 -29.787  1.00 52.63           H
ATOM   2684 HG12 VAL A 197      -8.371 -12.778 -30.310  1.00 52.63           H
ATOM   2685 HG13 VAL A 197      -9.338 -14.036 -30.224  1.00 52.63           H
ATOM   2686 HG21 VAL A 197      -6.916 -15.743 -31.278  1.00 53.86           H
ATOM   2687 HG22 VAL A 197      -8.412 -16.140 -31.638  1.00 53.86           H
ATOM   2688 HG23 VAL A 197      -7.378 -15.805 -32.796  1.00 53.86           H
ATOM   2689  N   ILE A 198      -9.172 -11.426 -33.146  1.00 44.10           N
ATOM   2690  CA  ILE A 198      -9.690 -10.069 -32.990  1.00 45.20           C
ATOM   2691  C   ILE A 198     -11.031  -9.936 -33.702  1.00 37.68           C
ATOM   2692  O   ILE A 198     -12.005  -9.428 -33.135  1.00 44.66           O
ATOM   2693  CB  ILE A 198      -8.685  -9.030 -33.509  1.00 36.81           C
ATOM   2694  CG1 ILE A 198      -7.407  -9.061 -32.690  1.00 47.58           C
ATOM   2695  CG2 ILE A 198      -9.312  -7.636 -33.455  1.00 43.65           C
ATOM   2696  CD1 ILE A 198      -6.157  -8.957 -33.536  1.00 46.72           C
ATOM   2697  H   ILE A 198      -8.464 -11.492 -33.631  1.00 53.05           H
ATOM   2698  HA  ILE A 198      -9.821  -9.905 -32.043  1.00 54.38           H
ATOM   2699  HB  ILE A 198      -8.463  -9.248 -34.428  1.00 44.31           H
ATOM   2700 HG12 ILE A 198      -7.412  -8.314 -32.071  1.00 57.24           H
ATOM   2701 HG13 ILE A 198      -7.368  -9.897 -32.201  1.00 57.24           H
ATOM   2702 HG21 ILE A 198      -8.606  -6.971 -33.464  1.00 52.52           H
ATOM   2703 HG22 ILE A 198      -9.887  -7.518 -34.228  1.00 52.52           H
ATOM   2704 HG23 ILE A 198      -9.832  -7.555 -32.640  1.00 52.52           H
ATOM   2705 HD11 ILE A 198      -5.388  -9.196 -32.995  1.00 56.20           H
ATOM   2706 HD12 ILE A 198      -6.233  -9.564 -34.289  1.00 56.20           H
ATOM   2707 HD13 ILE A 198      -6.066  -8.045 -33.855  1.00 56.20           H
ATOM   2708  N   GLN A 199     -11.085 -10.372 -34.957  1.00 40.55           N
ATOM   2709  CA  GLN A 199     -12.332 -10.427 -35.709  1.00 47.14           C
ATOM   2710  C   GLN A 199     -13.432 -11.024 -34.846  1.00 47.63           C
ATOM   2711  O   GLN A 199     -14.567 -10.534 -34.850  1.00 48.36           O
ATOM   2712  CB  GLN A 199     -12.142 -11.250 -36.985  1.00 44.67           C
ATOM   2713  CG  GLN A 199     -13.248 -11.063 -38.016  1.00 45.40           C
ATOM   2714  CD  GLN A 199     -14.563 -11.671 -37.573  1.00 64.32           C
ATOM   2715  OE1 GLN A 199     -14.591 -12.655 -36.832  1.00 59.94           O
ATOM   2716  NE2 GLN A 199     -15.664 -11.083 -38.015  1.00 65.69           N
ATOM   2717  H   GLN A 199     -10.401 -10.645 -35.403  1.00 48.80           H
ATOM   2718  HA  GLN A 199     -12.600  -9.532 -35.969  1.00 56.71           H
ATOM   2719  HB2 GLN A 199     -11.305 -10.990 -37.401  1.00 53.75           H
ATOM   2720  HB3 GLN A 199     -12.116 -12.190 -36.748  1.00 53.75           H
ATOM   2721  HG2 GLN A 199     -13.389 -10.115 -38.162  1.00 54.62           H
ATOM   2722  HG3 GLN A 199     -12.984 -11.491 -38.846  1.00 54.62           H
ATOM   2723 HE21 GLN A 199     -15.607 -10.394 -38.526  1.00 78.97           H
ATOM   2724 HE22 GLN A 199     -16.435 -11.391 -37.791  1.00 78.97           H
ATOM   2725  N   ASN A 200     -13.105 -12.075 -34.087  1.00 43.70           N
ATOM   2726  CA  ASN A 200     -14.142 -12.794 -33.352  1.00 44.56           C
ATOM   2727  C   ASN A 200     -14.664 -11.980 -32.175  1.00 44.86           C
ATOM   2728  O   ASN A 200     -15.871 -11.990 -31.892  1.00 43.11           O
ATOM   2729  CB  ASN A 200     -13.621 -14.146 -32.862  1.00 48.60           C
ATOM   2730  CG  ASN A 200     -14.718 -14.998 -32.244  1.00 45.65           C
ATOM   2731  OD1 ASN A 200     -15.162 -14.745 -31.123  1.00 45.10           O
ATOM   2732  ND2 ASN A 200     -15.162 -16.009 -32.978  1.00 46.27           N
ATOM   2733  H   ASN A 200     -12.308 -12.383 -33.985  1.00 52.58           H
ATOM   2734  HA  ASN A 200     -14.878 -12.958 -33.962  1.00 53.61           H
ATOM   2735  HB2 ASN A 200     -13.246 -14.633 -33.612  1.00 58.45           H
ATOM   2736  HB3 ASN A 200     -12.938 -13.998 -32.189  1.00 58.45           H
ATOM   2737 HD21 ASN A 200     -15.782 -16.521 -32.673  1.00 55.66           H
ATOM   2738 HD22 ASN A 200     -14.830 -16.152 -33.758  1.00 55.66           H
ATOM   2739  N   TYR A 201     -13.780 -11.296 -31.443  1.00 46.47           N
ATOM   2740  CA  TYR A 201     -14.265 -10.528 -30.304  1.00 48.66           C
ATOM   2741  C   TYR A 201     -14.737  -9.128 -30.691  1.00 48.00           C
ATOM   2742  O   TYR A 201     -15.517  -8.532 -29.942  1.00 42.09           O
ATOM   2743  CB  TYR A 201     -13.220 -10.461 -29.172  1.00 46.98           C
ATOM   2744  CG  TYR A 201     -11.921  -9.725 -29.398  1.00 47.62           C
ATOM   2745  CD1 TYR A 201     -11.893  -8.349 -29.601  1.00 48.58           C
ATOM   2746  CD2 TYR A 201     -10.710 -10.405 -29.330  1.00 49.90           C
ATOM   2747  CE1 TYR A 201     -10.696  -7.684 -29.781  1.00 52.16           C
ATOM   2748  CE2 TYR A 201      -9.510  -9.750 -29.498  1.00 52.26           C
ATOM   2749  CZ  TYR A 201      -9.509  -8.391 -29.726  1.00 51.64           C
ATOM   2750  OH  TYR A 201      -8.312  -7.739 -29.899  1.00 49.79           O
ATOM   2751  H   TYR A 201     -12.932 -11.265 -31.583  1.00 55.90           H
ATOM   2752  HA  TYR A 201     -15.025 -10.995 -29.924  1.00 58.53           H
ATOM   2753  HB2 TYR A 201     -13.644 -10.034 -28.411  1.00 56.52           H
ATOM   2754  HB3 TYR A 201     -12.978 -11.373 -28.947  1.00 56.52           H
ATOM   2755  HD1 TYR A 201     -12.690  -7.871 -29.615  1.00 58.44           H
ATOM   2756  HD2 TYR A 201     -10.710 -11.321 -29.168  1.00 60.02           H
ATOM   2757  HE1 TYR A 201     -10.688  -6.767 -29.938  1.00 62.73           H
ATOM   2758  HE2 TYR A 201      -8.709 -10.220 -29.458  1.00 62.85           H
ATOM   2759  HH  TYR A 201      -7.677  -8.285 -29.839  1.00 59.89           H
ATOM   2760  N   ASN A 202     -14.309  -8.603 -31.843  1.00 46.09           N
ATOM   2761  CA  ASN A 202     -14.960  -7.407 -32.378  1.00 43.75           C
ATOM   2762  C   ASN A 202     -16.407  -7.715 -32.752  1.00 44.50           C
ATOM   2763  O   ASN A 202     -17.338  -7.022 -32.315  1.00 48.01           O
ATOM   2764  CB  ASN A 202     -14.188  -6.880 -33.592  1.00 46.42           C
ATOM   2765  CG  ASN A 202     -13.038  -5.951 -33.209  1.00 47.12           C
ATOM   2766  OD1 ASN A 202     -12.513  -5.224 -34.051  1.00 40.68           O
ATOM   2767  ND2 ASN A 202     -12.634  -5.980 -31.948  1.00 52.79           N
ATOM   2768  H   ASN A 202     -13.663  -8.911 -32.319  1.00 55.45           H
ATOM   2769  HA  ASN A 202     -14.954  -6.711 -31.702  1.00 52.64           H
ATOM   2770  HB2 ASN A 202     -13.816  -7.632 -34.079  1.00 55.84           H
ATOM   2771  HB3 ASN A 202     -14.797  -6.384 -34.161  1.00 55.84           H
ATOM   2772 HD21 ASN A 202     -11.989  -5.473 -31.691  1.00 63.49           H
ATOM   2773 HD22 ASN A 202     -13.016  -6.507 -31.386  1.00 63.49           H
ATOM   2774  N   GLU A 203     -16.605  -8.762 -33.555  1.00 46.02           N
ATOM   2775  CA  GLU A 203     -17.949  -9.248 -33.858  1.00 48.87           C
ATOM   2776  C   GLU A 203     -18.778  -9.380 -32.590  1.00 48.66           C
ATOM   2777  O   GLU A 203     -19.896  -8.861 -32.502  1.00 46.44           O
ATOM   2778  CB  GLU A 203     -17.853 -10.603 -34.564  1.00 53.19           C
ATOM   2779  CG  GLU A 203     -18.252 -10.616 -36.025  1.00 69.09           C
ATOM   2780  CD  GLU A 203     -18.656 -11.999 -36.505  1.00 79.47           C
ATOM   2781  OE1 GLU A 203     -17.774 -12.768 -36.935  1.00 77.04           O
ATOM   2782  OE2 GLU A 203     -19.859 -12.321 -36.438  1.00 79.10           O
ATOM   2783  H   GLU A 203     -15.977  -9.208 -33.937  1.00 55.36           H
ATOM   2784  HA  GLU A 203     -18.390  -8.618 -34.449  1.00 58.78           H
ATOM   2785  HB2 GLU A 203     -16.933 -10.906 -34.515  1.00 63.97           H
ATOM   2786  HB3 GLU A 203     -18.433 -11.229 -34.102  1.00 63.97           H
ATOM   2787  HG2 GLU A 203     -19.007 -10.020 -36.153  1.00 83.05           H
ATOM   2788  HG3 GLU A 203     -17.500 -10.319 -36.562  1.00 83.05           H
ATOM   2789  N   GLY A 204     -18.240 -10.088 -31.593  1.00 45.46           N
ATOM   2790  CA  GLY A 204     -19.014 -10.371 -30.397  1.00 45.88           C
ATOM   2791  C   GLY A 204     -19.449  -9.117 -29.667  1.00 43.53           C
ATOM   2792  O   GLY A 204     -20.605  -9.003 -29.243  1.00 47.43           O
ATOM   2793  H   GLY A 204     -17.442 -10.408 -31.589  1.00 54.69           H
ATOM   2794  HA2 GLY A 204     -19.808 -10.872 -30.641  1.00 55.19           H
ATOM   2795  HA3 GLY A 204     -18.478 -10.906 -29.790  1.00 55.19           H
ATOM   2796  N   ILE A 205     -18.539  -8.157 -29.509  1.00 47.00           N
ATOM   2797  CA  ILE A 205     -18.868  -6.967 -28.729  1.00 44.89           C
ATOM   2798  C   ILE A 205     -19.851  -6.085 -29.489  1.00 46.44           C
ATOM   2799  O   ILE A 205     -20.739  -5.471 -28.892  1.00 45.55           O
ATOM   2800  CB  ILE A 205     -17.592  -6.202 -28.346  1.00 41.50           C
ATOM   2801  CG1 ILE A 205     -16.910  -6.920 -27.184  1.00 44.23           C
ATOM   2802  CG2 ILE A 205     -17.925  -4.766 -27.977  1.00 31.42           C
ATOM   2803  CD1 ILE A 205     -15.556  -6.385 -26.851  1.00 49.82           C
ATOM   2804  H   ILE A 205     -17.744  -8.170 -29.835  1.00 56.54           H
ATOM   2805  HA  ILE A 205     -19.297  -7.252 -27.907  1.00 54.01           H
ATOM   2806  HB  ILE A 205     -16.989  -6.180 -29.105  1.00 49.94           H
ATOM   2807 HG12 ILE A 205     -17.465  -6.830 -26.394  1.00 53.21           H
ATOM   2808 HG13 ILE A 205     -16.809  -7.857 -27.413  1.00 53.21           H
ATOM   2809 HG21 ILE A 205     -17.109  -4.310 -27.717  1.00 37.84           H
ATOM   2810 HG22 ILE A 205     -18.319  -4.326 -28.746  1.00 37.84           H
ATOM   2811 HG23 ILE A 205     -18.553  -4.768 -27.239  1.00 37.84           H
ATOM   2812 HD11 ILE A 205     -15.177  -6.912 -26.130  1.00 59.92           H
ATOM   2813 HD12 ILE A 205     -14.991  -6.445 -27.637  1.00 59.92           H
ATOM   2814 HD13 ILE A 205     -15.642  -5.459 -26.575  1.00 59.92           H
ATOM   2815  N   ILE A 206     -19.692  -5.989 -30.809  1.00 44.84           N
ATOM   2816  CA  ILE A 206     -20.595  -5.152 -31.588  1.00 45.28           C
ATOM   2817  C   ILE A 206     -21.986  -5.767 -31.635  1.00 51.88           C
ATOM   2818  O   ILE A 206     -22.986  -5.049 -31.708  1.00 53.30           O
ATOM   2819  CB  ILE A 206     -20.029  -4.928 -32.999  1.00 42.29           C
ATOM   2820  CG1 ILE A 206     -18.781  -4.047 -32.919  1.00 43.89           C
ATOM   2821  CG2 ILE A 206     -21.077  -4.306 -33.901  1.00 49.13           C
ATOM   2822  CD1 ILE A 206     -17.922  -4.097 -34.144  1.00 42.46           C
ATOM   2823  H   ILE A 206     -19.083  -6.389 -31.265  1.00 53.95           H
ATOM   2824  HA  ILE A 206     -20.666  -4.287 -31.154  1.00 54.48           H
ATOM   2825  HB  ILE A 206     -19.781  -5.785 -33.378  1.00 50.89           H
ATOM   2826 HG12 ILE A 206     -19.058  -3.127 -32.789  1.00 52.81           H
ATOM   2827 HG13 ILE A 206     -18.241  -4.340 -32.168  1.00 52.81           H
ATOM   2828 HG21 ILE A 206     -20.635  -3.883 -34.653  1.00 59.10           H
ATOM   2829 HG22 ILE A 206     -21.675  -5.001 -34.217  1.00 59.10           H
ATOM   2830 HG23 ILE A 206     -21.576  -3.645 -33.396  1.00 59.10           H
ATOM   2831 HD11 ILE A 206     -18.325  -3.548 -34.835  1.00 51.09           H
ATOM   2832 HD12 ILE A 206     -17.040  -3.759 -33.925  1.00 51.09           H
ATOM   2833 HD13 ILE A 206     -17.858  -5.016 -34.448  1.00 51.09           H
ATOM   2834  N   ASP A 207     -22.067  -7.099 -31.602  1.00 53.72           N
ATOM   2835  CA  ASP A 207     -23.365  -7.765 -31.629  1.00 53.08           C
ATOM   2836  C   ASP A 207     -24.104  -7.608 -30.304  1.00 52.87           C
ATOM   2837  O   ASP A 207     -25.341  -7.626 -30.282  1.00 57.66           O
ATOM   2838  CB  ASP A 207     -23.183  -9.252 -31.954  1.00 54.38           C
ATOM   2839  CG  ASP A 207     -22.598  -9.495 -33.332  1.00 67.50           C
ATOM   2840  OD1 ASP A 207     -22.122  -8.532 -33.961  1.00 67.24           O
ATOM   2841  OD2 ASP A 207     -22.608 -10.659 -33.781  1.00 69.43           O
ATOM   2842  H   ASP A 207     -21.393  -7.632 -31.563  1.00 64.60           H
ATOM   2843  HA  ASP A 207     -23.907  -7.365 -32.327  1.00 63.84           H
ATOM   2844  HB2 ASP A 207     -22.582  -9.645 -31.302  1.00 65.39           H
ATOM   2845  HB3 ASP A 207     -24.047  -9.691 -31.915  1.00 65.39           H
ATOM   2846  N   ASN A 208     -23.377  -7.452 -29.198  1.00 46.75           N
ATOM   2847  CA  ASN A 208     -23.969  -7.430 -27.870  1.00 48.68           C
ATOM   2848  C   ASN A 208     -24.038  -6.044 -27.235  1.00 49.79           C
ATOM   2849  O   ASN A 208     -24.689  -5.888 -26.197  1.00 57.26           O
ATOM   2850  CB  ASN A 208     -23.171  -8.342 -26.933  1.00 45.90           C
ATOM   2851  CG  ASN A 208     -23.462  -9.802 -27.155  1.00 49.62           C
ATOM   2852  OD1 ASN A 208     -24.566 -10.273 -26.882  1.00 45.59           O
ATOM   2853  ND2 ASN A 208     -22.464 -10.533 -27.647  1.00 48.69           N
ATOM   2854  H   ASN A 208     -22.522  -7.355 -29.195  1.00 56.24           H
ATOM   2855  HA  ASN A 208     -24.877  -7.761 -27.948  1.00 58.56           H
ATOM   2856  HB2 ASN A 208     -22.223  -8.198 -27.083  1.00 55.21           H
ATOM   2857  HB3 ASN A 208     -23.397  -8.127 -26.014  1.00 55.21           H
ATOM   2858 HD21 ASN A 208     -22.578 -11.373 -27.793  1.00 58.57           H
ATOM   2859 HD22 ASN A 208     -21.706 -10.166 -27.819  1.00 58.57           H
ATOM   2860  N   LEU A 209     -23.395  -5.034 -27.817  1.00 47.51           N
ATOM   2861  CA  LEU A 209     -23.337  -3.756 -27.120  1.00 48.46           C
ATOM   2862  C   LEU A 209     -24.653  -2.992 -27.215  1.00 52.46           C
ATOM   2863  O   LEU A 209     -25.117  -2.418 -26.222  1.00 55.01           O
ATOM   2864  CB  LEU A 209     -22.198  -2.901 -27.669  1.00 48.17           C
ATOM   2865  CG  LEU A 209     -21.520  -1.962 -26.672  1.00 50.62           C
ATOM   2866  CD1 LEU A 209     -20.764  -2.724 -25.610  1.00 54.14           C
ATOM   2867  CD2 LEU A 209     -20.593  -1.038 -27.460  1.00 48.85           C
ATOM   2868  H   LEU A 209     -23.001  -5.063 -28.581  1.00 57.15           H
ATOM   2869  HA  LEU A 209     -23.160  -3.934 -26.183  1.00 58.30           H
ATOM   2870  HB2 LEU A 209     -21.514  -3.496 -28.014  1.00 57.95           H
ATOM   2871  HB3 LEU A 209     -22.552  -2.352 -28.386  1.00 57.95           H
ATOM   2872  HG  LEU A 209     -22.183  -1.437 -26.196  1.00 60.88           H
ATOM   2873 HD11 LEU A 209     -20.152  -2.119 -25.161  1.00 65.11           H
ATOM   2874 HD12 LEU A 209     -21.397  -3.088 -24.971  1.00 65.11           H
ATOM   2875 HD13 LEU A 209     -20.268  -3.444 -26.030  1.00 65.11           H
ATOM   2876 HD21 LEU A 209     -20.182  -0.406 -26.850  1.00 58.76           H
ATOM   2877 HD22 LEU A 209     -19.909  -1.572 -27.894  1.00 58.76           H
ATOM   2878 HD23 LEU A 209     -21.114  -0.563 -28.127  1.00 58.76           H
ATOM   2879  N   SER A 210     -25.261  -2.963 -28.395  1.00 50.15           N
ATOM   2880  CA  SER A 210     -26.470  -2.177 -28.591  1.00 56.51           C
ATOM   2881  C   SER A 210     -27.138  -2.623 -29.875  1.00 62.11           C
ATOM   2882  O   SER A 210     -26.475  -3.051 -30.824  1.00 55.44           O
ATOM   2883  CB  SER A 210     -26.162  -0.676 -28.654  1.00 60.78           C
ATOM   2884  OG  SER A 210     -26.647  -0.113 -29.862  1.00 63.54           O
ATOM   2885  H   SER A 210     -24.994  -3.388 -29.093  1.00 60.32           H
ATOM   2886  HA  SER A 210     -27.080  -2.337 -27.854  1.00 67.96           H
ATOM   2887  HB2 SER A 210     -26.591  -0.234 -27.905  1.00 73.08           H
ATOM   2888  HB3 SER A 210     -25.201  -0.549 -28.609  1.00 73.08           H
ATOM   2889  HG  SER A 210     -26.067  -0.184 -30.465  1.00 76.39           H
ATOM   2890  N   LYS A 211     -28.462  -2.497 -29.899  1.00 65.58           N
ATOM   2891  CA  LYS A 211     -29.245  -2.844 -31.072  1.00 62.94           C
ATOM   2892  C   LYS A 211     -29.807  -1.613 -31.769  1.00 62.19           C
ATOM   2893  O   LYS A 211     -30.618  -1.752 -32.690  1.00 60.74           O
ATOM   2894  CB  LYS A 211     -30.367  -3.801 -30.675  1.00 66.38           C
ATOM   2895  CG  LYS A 211     -29.844  -5.112 -30.125  1.00 72.92           C
ATOM   2896  CD  LYS A 211     -30.193  -6.270 -31.039  1.00 69.51           C
ATOM   2897  CE  LYS A 211     -31.544  -6.854 -30.670  1.00 68.94           C
ATOM   2898  NZ  LYS A 211     -32.230  -7.492 -31.828  1.00 62.19           N
ATOM   2899  H   LYS A 211     -28.931  -2.210 -29.238  1.00 78.84           H
ATOM   2900  HA  LYS A 211     -28.679  -3.304 -31.711  1.00 75.67           H
ATOM   2901  HB2 LYS A 211     -30.913  -3.383 -29.991  1.00 79.79           H
ATOM   2902  HB3 LYS A 211     -30.908  -3.996 -31.457  1.00 79.79           H
ATOM   2903  HG2 LYS A 211     -28.878  -5.065 -30.045  1.00 87.64           H
ATOM   2904  HG3 LYS A 211     -30.241  -5.278 -29.256  1.00 87.64           H
ATOM   2905  HD2 LYS A 211     -30.231  -5.960 -31.957  1.00 83.55           H
ATOM   2906  HD3 LYS A 211     -29.522  -6.966 -30.952  1.00 83.55           H
ATOM   2907  HE2 LYS A 211     -31.421  -7.530 -29.985  1.00 82.87           H
ATOM   2908  HE3 LYS A 211     -32.115  -6.144 -30.337  1.00 82.87           H
ATOM   2909  HZ1 LYS A 211     -33.017  -7.820 -31.573  1.00 74.77           H
ATOM   2910  HZ2 LYS A 211     -32.363  -6.892 -32.472  1.00 74.77           H
ATOM   2911  HZ3 LYS A 211     -31.731  -8.155 -32.150  1.00 74.77           H
ATOM   2912  N   ASP A 212     -29.380  -0.414 -31.374  1.00 62.24           N
ATOM   2913  CA  ASP A 212     -29.993   0.787 -31.929  1.00 67.74           C
ATOM   2914  C   ASP A 212     -29.113   2.030 -31.815  1.00 54.04           C
ATOM   2915  O   ASP A 212     -29.513   3.037 -31.222  1.00 59.41           O
ATOM   2916  CB  ASP A 212     -31.337   1.042 -31.233  1.00 70.38           C
ATOM   2917  CG  ASP A 212     -32.520   0.514 -32.016  1.00 78.00           C
ATOM   2918  OD1 ASP A 212     -32.517   0.637 -33.253  1.00 67.77           O
ATOM   2919  OD2 ASP A 212     -33.474   0.006 -31.393  1.00 72.89           O
ATOM   2920  H   ASP A 212     -28.754  -0.276 -30.800  1.00 74.83           H
ATOM   2921  HA  ASP A 212     -30.127   0.635 -32.878  1.00 81.43           H
ATOM   2922  HB2 ASP A 212     -31.332   0.604 -30.367  1.00 84.59           H
ATOM   2923  HB3 ASP A 212     -31.457   1.998 -31.120  1.00 84.59           H
ATOM   2924  N   SER A 213     -27.919   1.977 -32.398  1.00 63.39           N
ATOM   2925  CA  SER A 213     -27.063   3.159 -32.536  1.00 65.79           C
ATOM   2926  C   SER A 213     -26.758   3.790 -31.180  1.00 65.12           C
ATOM   2927  O   SER A 213     -26.671   5.012 -31.050  1.00 63.19           O
ATOM   2928  CB  SER A 213     -27.704   4.193 -33.466  1.00 60.11           C
ATOM   2929  OG  SER A 213     -28.115   3.624 -34.692  1.00 56.77           O
ATOM   2930  H   SER A 213     -27.575   1.260 -32.727  1.00 76.21           H
ATOM   2931  HA  SER A 213     -26.220   2.876 -32.924  1.00 79.08           H
ATOM   2932  HB2 SER A 213     -28.480   4.569 -33.023  1.00 72.27           H
ATOM   2933  HB3 SER A 213     -27.055   4.890 -33.650  1.00 72.27           H
ATOM   2934  HG  SER A 213     -28.354   4.228 -35.224  1.00 68.27           H
ATOM   2935  N   LEU A 214     -26.599   2.951 -30.159  1.00 63.43           N
ATOM   2936  CA  LEU A 214     -26.282   3.362 -28.794  1.00 64.71           C
ATOM   2937  C   LEU A 214     -27.398   4.162 -28.135  1.00 69.70           C
ATOM   2938  O   LEU A 214     -27.213   4.674 -27.022  1.00 72.33           O
ATOM   2939  CB  LEU A 214     -24.990   4.178 -28.734  1.00 59.86           C
ATOM   2940  CG  LEU A 214     -23.700   3.359 -28.728  1.00 58.98           C
ATOM   2941  CD1 LEU A 214     -22.520   4.271 -28.970  1.00 53.88           C
ATOM   2942  CD2 LEU A 214     -23.579   2.612 -27.420  1.00 67.22           C
ATOM   2943  H   LEU A 214     -26.674   2.098 -30.239  1.00 76.25           H
ATOM   2944  HA  LEU A 214     -26.159   2.554 -28.272  1.00 77.79           H
ATOM   2945  HB2 LEU A 214     -24.961   4.760 -29.509  1.00 71.98           H
ATOM   2946  HB3 LEU A 214     -25.001   4.708 -27.922  1.00 71.98           H
ATOM   2947  HG  LEU A 214     -23.708   2.699 -29.439  1.00 70.92           H
ATOM   2948 HD11 LEU A 214     -21.706   3.744 -28.959  1.00 64.80           H
ATOM   2949 HD12 LEU A 214     -22.625   4.700 -29.833  1.00 64.80           H
ATOM   2950 HD13 LEU A 214     -22.491   4.941 -28.269  1.00 64.80           H
ATOM   2951 HD21 LEU A 214     -22.757   2.097 -27.425  1.00 80.80           H
ATOM   2952 HD22 LEU A 214     -23.565   3.251 -26.691  1.00 80.80           H
ATOM   2953 HD23 LEU A 214     -24.341   2.018 -27.324  1.00 80.80           H
ATOM   2954  N   VAL A 215     -28.545   4.296 -28.793  1.00 64.67           N
ATOM   2955  CA  VAL A 215     -29.697   4.970 -28.214  1.00 62.79           C
ATOM   2956  C   VAL A 215     -30.727   3.891 -27.898  1.00 62.87           C
ATOM   2957  O   VAL A 215     -31.503   3.477 -28.764  1.00 65.28           O
ATOM   2958  CB  VAL A 215     -30.251   6.054 -29.156  1.00 55.99           C
ATOM   2959  CG1 VAL A 215     -31.717   6.310 -28.872  1.00 63.21           C
ATOM   2960  CG2 VAL A 215     -29.435   7.333 -28.991  1.00 56.47           C
ATOM   2961  H   VAL A 215     -28.681   4.000 -29.589  1.00 77.74           H
ATOM   2962  HA  VAL A 215     -29.453   5.425 -27.393  1.00 75.49           H
ATOM   2963  HB  VAL A 215     -30.181   5.754 -30.075  1.00 67.33           H
ATOM   2964 HG11 VAL A 215     -32.036   7.007 -29.466  1.00 75.99           H
ATOM   2965 HG12 VAL A 215     -32.215   5.492 -29.024  1.00 75.99           H
ATOM   2966 HG13 VAL A 215     -31.815   6.590 -27.949  1.00 75.99           H
ATOM   2967 HG21 VAL A 215     -29.788   8.012 -29.587  1.00 67.91           H
ATOM   2968 HG22 VAL A 215     -29.502   7.633 -28.071  1.00 67.91           H
ATOM   2969 HG23 VAL A 215     -28.509   7.148 -29.212  1.00 67.91           H
ATOM   2970  N   ASP A 216     -30.715   3.414 -26.659  1.00 68.62           N
ATOM   2971  CA  ASP A 216     -31.566   2.314 -26.213  1.00 75.03           C
ATOM   2972  C   ASP A 216     -32.573   2.916 -25.235  1.00 77.29           C
ATOM   2973  O   ASP A 216     -32.311   3.024 -24.034  1.00 72.99           O
ATOM   2974  CB  ASP A 216     -30.714   1.197 -25.587  1.00 81.14           C
ATOM   2975  CG  ASP A 216     -29.566   0.756 -26.487  1.00 80.87           C
ATOM   2976  OD1 ASP A 216     -28.486   1.378 -26.440  1.00 73.67           O
ATOM   2977  OD2 ASP A 216     -29.735  -0.228 -27.232  1.00 75.30           O
ATOM   2978  H   ASP A 216     -30.206   3.721 -26.038  1.00 82.48           H
ATOM   2979  HA  ASP A 216     -32.055   1.926 -26.956  1.00 90.17           H
ATOM   2980  HB2 ASP A 216     -30.335   1.518 -24.754  1.00 97.51           H
ATOM   2981  HB3 ASP A 216     -31.277   0.426 -25.420  1.00 97.51           H
ATOM   2982  N   LEU A 217     -33.732   3.322 -25.759  1.00 71.71           N
ATOM   2983  CA  LEU A 217     -34.738   3.980 -24.932  1.00 69.41           C
ATOM   2984  C   LEU A 217     -35.106   3.121 -23.723  1.00 69.14           C
ATOM   2985  O   LEU A 217     -34.845   3.495 -22.575  1.00 70.80           O
ATOM   2986  CB  LEU A 217     -35.981   4.288 -25.771  1.00 65.96           C
ATOM   2987  CG  LEU A 217     -36.084   5.697 -26.360  1.00 66.84           C
ATOM   2988  CD1 LEU A 217     -37.325   5.818 -27.233  1.00 67.79           C
ATOM   2989  CD2 LEU A 217     -36.085   6.744 -25.259  1.00 78.96           C
ATOM   2990  H   LEU A 217     -33.956   3.227 -26.584  1.00 86.19           H
ATOM   2991  HA  LEU A 217     -34.373   4.818 -24.606  1.00 83.43           H
ATOM   2992  HB2 LEU A 217     -36.000   3.667 -26.516  1.00 79.29           H
ATOM   2993  HB3 LEU A 217     -36.761   4.157 -25.210  1.00 79.29           H
ATOM   2994  HG  LEU A 217     -35.310   5.865 -26.920  1.00 80.34           H
ATOM   2995 HD11 LEU A 217     -37.364   6.713 -27.604  1.00 81.48           H
ATOM   2996 HD12 LEU A 217     -37.272   5.165 -27.948  1.00 81.48           H
ATOM   2997 HD13 LEU A 217     -38.111   5.650 -26.689  1.00 81.48           H
ATOM   2998 HD21 LEU A 217     -36.370   7.593 -25.630  1.00 94.90           H
ATOM   2999 HD22 LEU A 217     -36.697   6.466 -24.560  1.00 94.90           H
ATOM   3000 HD23 LEU A 217     -35.188   6.825 -24.899  1.00 94.90           H
ATOM   3001  N   VAL A 218     -35.715   1.965 -23.966  1.00 64.13           N
ATOM   3002  CA  VAL A 218     -36.161   1.079 -22.896  1.00 61.74           C
ATOM   3003  C   VAL A 218     -34.976   0.243 -22.420  1.00 62.01           C
ATOM   3004  O   VAL A 218     -34.213  -0.270 -23.253  1.00 62.16           O
ATOM   3005  CB  VAL A 218     -37.318   0.182 -23.367  1.00 61.05           C
ATOM   3006  CG1 VAL A 218     -37.663  -0.853 -22.306  1.00 60.53           C
ATOM   3007  CG2 VAL A 218     -38.546   1.017 -23.708  1.00 61.04           C
ATOM   3008  H   VAL A 218     -35.884   1.667 -24.755  1.00 77.09           H
ATOM   3009  HA  VAL A 218     -36.473   1.615 -22.150  1.00 74.22           H
ATOM   3010  HB  VAL A 218     -37.036  -0.285 -24.169  1.00 73.40           H
ATOM   3011 HG11 VAL A 218     -38.490  -1.295 -22.553  1.00 72.77           H
ATOM   3012 HG12 VAL A 218     -36.944  -1.502 -22.252  1.00 72.77           H
ATOM   3013 HG13 VAL A 218     -37.769  -0.406 -21.452  1.00 72.77           H
ATOM   3014 HG21 VAL A 218     -39.235   0.435 -24.064  1.00 73.39           H
ATOM   3015 HG22 VAL A 218     -38.865   1.453 -22.902  1.00 73.39           H
ATOM   3016 HG23 VAL A 218     -38.301   1.683 -24.369  1.00 73.39           H
ATOM   3017  N   PRO A 219     -34.781   0.083 -21.103  1.00 64.63           N
ATOM   3018  CA  PRO A 219     -33.637  -0.702 -20.587  1.00 56.37           C
ATOM   3019  C   PRO A 219     -33.979  -2.176 -20.400  1.00 55.44           C
ATOM   3020  O   PRO A 219     -33.968  -2.704 -19.283  1.00 57.65           O
ATOM   3021  CB  PRO A 219     -33.338  -0.005 -19.260  1.00 54.52           C
ATOM   3022  CG  PRO A 219     -34.703   0.407 -18.765  1.00 64.80           C
ATOM   3023  CD  PRO A 219     -35.499   0.776 -20.015  1.00 64.81           C
ATOM   3024  HA  PRO A 219     -32.876  -0.618 -21.183  1.00 67.79           H
ATOM   3025  HB2 PRO A 219     -32.911  -0.621 -18.645  1.00 65.57           H
ATOM   3026  HB3 PRO A 219     -32.769   0.767 -19.406  1.00 65.57           H
ATOM   3027  HG2 PRO A 219     -35.120  -0.334 -18.297  1.00 77.89           H
ATOM   3028  HG3 PRO A 219     -34.621   1.169 -18.171  1.00 77.89           H
ATOM   3029  HD2 PRO A 219     -36.413   0.456 -19.948  1.00 77.91           H
ATOM   3030  HD3 PRO A 219     -35.493   1.736 -20.155  1.00 77.91           H
ATOM   3031  N   TRP A 220     -34.267  -2.865 -21.514  1.00 56.52           N
ATOM   3032  CA  TRP A 220     -34.649  -4.271 -21.429  1.00 51.78           C
ATOM   3033  C   TRP A 220     -33.614  -5.087 -20.668  1.00 51.06           C
ATOM   3034  O   TRP A 220     -33.953  -6.097 -20.038  1.00 52.91           O
ATOM   3035  CB  TRP A 220     -34.838  -4.850 -22.831  1.00 49.86           C
ATOM   3036  CG  TRP A 220     -35.803  -4.088 -23.682  1.00 52.06           C
ATOM   3037  CD1 TRP A 220     -35.502  -3.286 -24.746  1.00 47.97           C
ATOM   3038  CD2 TRP A 220     -37.233  -4.056 -23.546  1.00 45.27           C
ATOM   3039  NE1 TRP A 220     -36.653  -2.755 -25.279  1.00 49.47           N
ATOM   3040  CE2 TRP A 220     -37.728  -3.214 -24.563  1.00 46.86           C
ATOM   3041  CE3 TRP A 220     -38.139  -4.659 -22.666  1.00 51.59           C
ATOM   3042  CZ2 TRP A 220     -39.088  -2.957 -24.724  1.00 48.89           C
ATOM   3043  CZ3 TRP A 220     -39.487  -4.403 -22.827  1.00 49.00           C
ATOM   3044  CH2 TRP A 220     -39.950  -3.558 -23.850  1.00 48.53           C
ATOM   3045  H   TRP A 220     -34.249  -2.544 -22.311  1.00 67.96           H
ATOM   3046  HA  TRP A 220     -35.495  -4.336 -20.959  1.00 62.28           H
ATOM   3047  HB2 TRP A 220     -33.981  -4.850 -23.285  1.00 59.97           H
ATOM   3048  HB3 TRP A 220     -35.171  -5.758 -22.750  1.00 59.97           H
ATOM   3049  HD1 TRP A 220     -34.643  -3.122 -25.064  1.00 57.70           H
ATOM   3050  HE1 TRP A 220     -36.692  -2.222 -25.953  1.00 59.50           H
ATOM   3051  HE3 TRP A 220     -37.840  -5.219 -21.987  1.00 62.04           H
ATOM   3052  HZ2 TRP A 220     -39.398  -2.398 -25.399  1.00 58.80           H
ATOM   3053  HZ3 TRP A 220     -40.099  -4.797 -22.248  1.00 58.94           H
ATOM   3054  HH2 TRP A 220     -40.864  -3.405 -23.934  1.00 58.38           H
ATOM   3055  N   LEU A 221     -32.352  -4.661 -20.708  1.00 56.36           N
ATOM   3056  CA  LEU A 221     -31.285  -5.421 -20.067  1.00 56.75           C
ATOM   3057  C   LEU A 221     -31.513  -5.574 -18.571  1.00 55.11           C
ATOM   3058  O   LEU A 221     -31.049  -6.549 -17.969  1.00 53.77           O
ATOM   3059  CB  LEU A 221     -29.949  -4.734 -20.327  1.00 61.32           C
ATOM   3060  CG  LEU A 221     -28.687  -5.582 -20.198  1.00 63.06           C
ATOM   3061  CD1 LEU A 221     -27.768  -5.291 -21.366  1.00 63.18           C
ATOM   3062  CD2 LEU A 221     -28.026  -5.293 -18.868  1.00 70.58           C
ATOM   3063  H   LEU A 221     -32.089  -3.941 -21.097  1.00 67.77           H
ATOM   3064  HA  LEU A 221     -31.260  -6.311 -20.452  1.00 68.24           H
ATOM   3065  HB2 LEU A 221     -29.964  -4.388 -21.233  1.00 73.73           H
ATOM   3066  HB3 LEU A 221     -29.863  -4.003 -19.695  1.00 73.73           H
ATOM   3067  HG  LEU A 221     -28.895  -6.530 -20.221  1.00 75.81           H
ATOM   3068 HD11 LEU A 221     -26.943  -5.788 -21.250  1.00 75.96           H
ATOM   3069 HD12 LEU A 221     -28.205  -5.563 -22.188  1.00 75.96           H
ATOM   3070 HD13 LEU A 221     -27.580  -4.340 -21.390  1.00 75.96           H
ATOM   3071 HD21 LEU A 221     -27.508  -6.066 -18.597  1.00 84.83           H
ATOM   3072 HD22 LEU A 221     -27.445  -4.522 -18.965  1.00 84.83           H
ATOM   3073 HD23 LEU A 221     -28.713  -5.108 -18.208  1.00 84.83           H
ATOM   3074  N   LYS A 222     -32.219  -4.630 -17.956  1.00 54.81           N
ATOM   3075  CA  LYS A 222     -32.407  -4.612 -16.513  1.00 59.91           C
ATOM   3076  C   LYS A 222     -33.791  -5.078 -16.088  1.00 63.52           C
ATOM   3077  O   LYS A 222     -34.053  -5.181 -14.885  1.00 71.08           O
ATOM   3078  CB  LYS A 222     -32.149  -3.198 -15.978  1.00 68.54           C
ATOM   3079  CG  LYS A 222     -30.775  -2.642 -16.336  1.00 66.65           C
ATOM   3080  CD  LYS A 222     -30.035  -2.131 -15.107  1.00 79.17           C
ATOM   3081  CE  LYS A 222     -28.524  -2.124 -15.325  1.00 76.84           C
ATOM   3082  NZ  LYS A 222     -27.895  -3.434 -14.995  1.00 86.77           N
ATOM   3083  H   LYS A 222     -32.606  -3.978 -18.362  1.00 65.92           H
ATOM   3084  HA  LYS A 222     -31.762  -5.211 -16.107  1.00 72.04           H
ATOM   3085  HB2 LYS A 222     -32.816  -2.599 -16.347  1.00 82.38           H
ATOM   3086  HB3 LYS A 222     -32.218  -3.215 -15.010  1.00 82.38           H
ATOM   3087  HG2 LYS A 222     -30.242  -3.342 -16.743  1.00 80.12           H
ATOM   3088  HG3 LYS A 222     -30.881  -1.903 -16.956  1.00 80.12           H
ATOM   3089  HD2 LYS A 222     -30.319  -1.224 -14.914  1.00 95.14           H
ATOM   3090  HD3 LYS A 222     -30.231  -2.708 -14.351  1.00 95.14           H
ATOM   3091  HE2 LYS A 222     -28.339  -1.927 -16.256  1.00 92.35           H
ATOM   3092  HE3 LYS A 222     -28.124  -1.447 -14.757  1.00 92.35           H
ATOM   3093  HZ1 LYS A 222     -27.018  -3.396 -15.139  1.00104.26           H
ATOM   3094  HZ2 LYS A 222     -28.040  -3.634 -14.140  1.00104.26           H
ATOM   3095  HZ3 LYS A 222     -28.244  -4.076 -15.505  1.00104.26           H
ATOM   3096  N   ILE A 223     -34.676  -5.372 -17.035  1.00 60.56           N
ATOM   3097  CA  ILE A 223     -36.045  -5.761 -16.733  1.00 52.42           C
ATOM   3098  C   ILE A 223     -36.216  -7.273 -16.741  1.00 61.33           C
ATOM   3099  O   ILE A 223     -36.858  -7.833 -15.851  1.00 58.19           O
ATOM   3100  CB  ILE A 223     -37.011  -5.095 -17.735  1.00 55.26           C
ATOM   3101  CG1 ILE A 223     -37.085  -3.588 -17.489  1.00 54.44           C
ATOM   3102  CG2 ILE A 223     -38.383  -5.723 -17.638  1.00 56.76           C
ATOM   3103  CD1 ILE A 223     -37.307  -2.781 -18.753  1.00 56.46           C
ATOM   3104  H   ILE A 223     -34.502  -5.353 -17.877  1.00 72.81           H
ATOM   3105  HA  ILE A 223     -36.265  -5.449 -15.841  1.00 63.04           H
ATOM   3106  HB  ILE A 223     -36.670  -5.238 -18.631  1.00 66.45           H
ATOM   3107 HG12 ILE A 223     -37.823  -3.405 -16.886  1.00 65.47           H
ATOM   3108 HG13 ILE A 223     -36.251  -3.295 -17.091  1.00 65.47           H
ATOM   3109 HG21 ILE A 223     -39.033  -5.125 -18.040  1.00 68.25           H
ATOM   3110 HG22 ILE A 223     -38.377  -6.570 -18.109  1.00 68.25           H
ATOM   3111 HG23 ILE A 223     -38.599  -5.865 -16.703  1.00 68.25           H
ATOM   3112 HD11 ILE A 223     -37.335  -1.839 -18.525  1.00 67.89           H
ATOM   3113 HD12 ILE A 223     -36.577  -2.952 -19.369  1.00 67.89           H
ATOM   3114 HD13 ILE A 223     -38.148  -3.049 -19.155  1.00 67.89           H
ATOM   3115  N   PHE A 224     -35.660  -7.941 -17.738  1.00 59.85           N
ATOM   3116  CA  PHE A 224     -35.784  -9.376 -17.903  1.00 58.62           C
ATOM   3117  C   PHE A 224     -34.439 -10.059 -17.722  1.00 61.29           C
ATOM   3118  O   PHE A 224     -33.385  -9.427 -17.848  1.00 60.61           O
ATOM   3119  CB  PHE A 224     -36.338  -9.700 -19.293  1.00 56.09           C
ATOM   3120  CG  PHE A 224     -37.696  -9.119 -19.548  1.00 54.03           C
ATOM   3121  CD1 PHE A 224     -38.765  -9.440 -18.730  1.00 49.10           C
ATOM   3122  CD2 PHE A 224     -37.903  -8.251 -20.607  1.00 52.70           C
ATOM   3123  CE1 PHE A 224     -40.014  -8.910 -18.963  1.00 52.94           C
ATOM   3124  CE2 PHE A 224     -39.154  -7.715 -20.846  1.00 57.98           C
ATOM   3125  CZ  PHE A 224     -40.210  -8.046 -20.023  1.00 53.98           C
ATOM   3126  H   PHE A 224     -35.189  -7.570 -18.354  1.00 71.96           H
ATOM   3127  HA  PHE A 224     -36.395  -9.730 -17.238  1.00 70.49           H
ATOM   3128  HB2 PHE A 224     -35.733  -9.345 -19.962  1.00 67.44           H
ATOM   3129  HB3 PHE A 224     -36.406 -10.664 -19.385  1.00 67.44           H
ATOM   3130  HD1 PHE A 224     -38.638 -10.020 -18.014  1.00 59.05           H
ATOM   3131  HD2 PHE A 224     -37.193  -8.025 -21.163  1.00 63.37           H
ATOM   3132  HE1 PHE A 224     -40.725  -9.133 -18.408  1.00 63.67           H
ATOM   3133  HE2 PHE A 224     -39.283  -7.134 -21.560  1.00 69.72           H
ATOM   3134  HZ  PHE A 224     -41.054  -7.688 -20.181  1.00 64.92           H
ATOM   3135  N   PRO A 225     -34.435 -11.358 -17.420  1.00 63.13           N
ATOM   3136  CA  PRO A 225     -33.157 -12.068 -17.245  1.00 62.06           C
ATOM   3137  C   PRO A 225     -32.491 -12.336 -18.589  1.00 55.06           C
ATOM   3138  O   PRO A 225     -33.104 -12.888 -19.505  1.00 48.40           O
ATOM   3139  CB  PRO A 225     -33.558 -13.367 -16.541  1.00 64.43           C
ATOM   3140  CG  PRO A 225     -34.979 -13.597 -16.958  1.00 63.51           C
ATOM   3141  CD  PRO A 225     -35.602 -12.233 -17.196  1.00 62.11           C
ATOM   3142  HA  PRO A 225     -32.556 -11.560 -16.678  1.00 74.61           H
ATOM   3143  HB2 PRO A 225     -32.986 -14.094 -16.834  1.00 77.46           H
ATOM   3144  HB3 PRO A 225     -33.490 -13.258 -15.579  1.00 77.46           H
ATOM   3145  HG2 PRO A 225     -34.994 -14.124 -17.772  1.00 76.35           H
ATOM   3146  HG3 PRO A 225     -35.450 -14.066 -16.251  1.00 76.35           H
ATOM   3147  HD2 PRO A 225     -36.176 -12.248 -17.978  1.00 74.67           H
ATOM   3148  HD3 PRO A 225     -36.106 -11.944 -16.420  1.00 74.67           H
ATOM   3149  N   ASN A 226     -31.222 -11.950 -18.691  1.00 45.16           N
ATOM   3150  CA  ASN A 226     -30.473 -12.076 -19.930  1.00 49.47           C
ATOM   3151  C   ASN A 226     -29.001 -12.269 -19.595  1.00 49.33           C
ATOM   3152  O   ASN A 226     -28.589 -12.185 -18.436  1.00 51.45           O
ATOM   3153  CB  ASN A 226     -30.665 -10.844 -20.816  1.00 51.44           C
ATOM   3154  CG  ASN A 226     -30.096  -9.589 -20.186  1.00 47.72           C
ATOM   3155  OD1 ASN A 226     -28.969  -9.188 -20.478  1.00 55.37           O
ATOM   3156  ND2 ASN A 226     -30.868  -8.970 -19.303  1.00 52.25           N
ATOM   3157  H   ASN A 226     -30.769 -11.606 -18.046  1.00 54.33           H
ATOM   3158  HA  ASN A 226     -30.781 -12.859 -20.414  1.00 59.50           H
ATOM   3159  HB2 ASN A 226     -30.215 -10.988 -21.663  1.00 61.86           H
ATOM   3160  HB3 ASN A 226     -31.614 -10.705 -20.965  1.00 61.86           H
ATOM   3161 HD21 ASN A 226     -30.590  -8.253 -18.917  1.00 62.83           H
ATOM   3162 HD22 ASN A 226     -31.646  -9.285 -19.116  1.00 62.83           H
ATOM   3163  N   LYS A 227     -28.205 -12.519 -20.635  1.00 50.61           N
ATOM   3164  CA  LYS A 227     -26.771 -12.726 -20.480  1.00 55.68           C
ATOM   3165  C   LYS A 227     -25.961 -11.744 -21.317  1.00 55.93           C
ATOM   3166  O   LYS A 227     -24.788 -11.997 -21.605  1.00 47.62           O
ATOM   3167  CB  LYS A 227     -26.403 -14.165 -20.847  1.00 58.20           C
ATOM   3168  CG  LYS A 227     -27.353 -15.210 -20.287  1.00 70.76           C
ATOM   3169  CD  LYS A 227     -27.018 -16.600 -20.818  1.00 75.63           C
ATOM   3170  CE  LYS A 227     -27.887 -16.963 -22.014  1.00 86.53           C
ATOM   3171  NZ  LYS A 227     -27.371 -16.400 -23.291  1.00 82.11           N
ATOM   3172  H   LYS A 227     -28.479 -12.574 -21.449  1.00 60.87           H
ATOM   3173  HA  LYS A 227     -26.534 -12.582 -19.551  1.00 66.96           H
ATOM   3174  HB2 LYS A 227     -26.408 -14.251 -21.813  1.00 69.98           H
ATOM   3175  HB3 LYS A 227     -25.517 -14.357 -20.501  1.00 69.98           H
ATOM   3176  HG2 LYS A 227     -27.281 -15.226 -19.320  1.00 85.05           H
ATOM   3177  HG3 LYS A 227     -28.262 -14.993 -20.548  1.00 85.05           H
ATOM   3178  HD2 LYS A 227     -26.090 -16.622 -21.098  1.00 90.90           H
ATOM   3179  HD3 LYS A 227     -27.170 -17.256 -20.120  1.00 90.90           H
ATOM   3180  HE2 LYS A 227     -27.917 -17.928 -22.102  1.00103.98           H
ATOM   3181  HE3 LYS A 227     -28.782 -16.615 -21.872  1.00103.98           H
ATOM   3182  HZ1 LYS A 227     -27.904 -16.633 -23.964  1.00 98.67           H
ATOM   3183  HZ2 LYS A 227     -27.340 -15.512 -23.242  1.00 98.67           H
ATOM   3184  HZ3 LYS A 227     -26.552 -16.709 -23.451  1.00 98.67           H
ATOM   3185  N   THR A 228     -26.567 -10.619 -21.699  1.00 50.58           N
ATOM   3186  CA  THR A 228     -25.879  -9.654 -22.552  1.00 45.98           C
ATOM   3187  C   THR A 228     -24.587  -9.169 -21.904  1.00 49.71           C
ATOM   3188  O   THR A 228     -23.526  -9.150 -22.539  1.00 44.56           O
ATOM   3189  CB  THR A 228     -26.799  -8.471 -22.850  1.00 50.68           C
ATOM   3190  OG1 THR A 228     -28.038  -8.946 -23.395  1.00 53.67           O
ATOM   3191  CG2 THR A 228     -26.137  -7.520 -23.838  1.00 46.81           C
ATOM   3192  H   THR A 228     -27.368 -10.394 -21.481  1.00 60.84           H
ATOM   3193  HA  THR A 228     -25.655 -10.086 -23.391  1.00 55.31           H
ATOM   3194  HB  THR A 228     -26.979  -7.984 -22.030  1.00 60.96           H
ATOM   3195  HG1 THR A 228     -28.446  -9.406 -22.823  1.00 64.54           H
ATOM   3196 HG21 THR A 228     -26.779  -6.861 -24.145  1.00 56.31           H
ATOM   3197 HG22 THR A 228     -25.396  -7.062 -23.411  1.00 56.31           H
ATOM   3198 HG23 THR A 228     -25.804  -8.014 -24.602  1.00 56.31           H
ATOM   3199  N   LEU A 229     -24.661  -8.757 -20.637  1.00 49.37           N
ATOM   3200  CA  LEU A 229     -23.470  -8.257 -19.964  1.00 44.98           C
ATOM   3201  C   LEU A 229     -22.453  -9.366 -19.727  1.00 50.51           C
ATOM   3202  O   LEU A 229     -21.242  -9.108 -19.742  1.00 52.67           O
ATOM   3203  CB  LEU A 229     -23.851  -7.589 -18.643  1.00 51.78           C
ATOM   3204  CG  LEU A 229     -24.700  -6.322 -18.790  1.00 57.46           C
ATOM   3205  CD1 LEU A 229     -25.103  -5.799 -17.421  1.00 55.14           C
ATOM   3206  CD2 LEU A 229     -23.960  -5.258 -19.587  1.00 55.69           C
ATOM   3207  H   LEU A 229     -25.374  -8.759 -20.157  1.00 59.39           H
ATOM   3208  HA  LEU A 229     -23.054  -7.585 -20.526  1.00 54.12           H
ATOM   3209  HB2 LEU A 229     -24.360  -8.223 -18.114  1.00 62.27           H
ATOM   3210  HB3 LEU A 229     -23.037  -7.344 -18.176  1.00 62.27           H
ATOM   3211  HG  LEU A 229     -25.508  -6.538 -19.281  1.00 69.09           H
ATOM   3212 HD11 LEU A 229     -25.599  -4.973 -17.532  1.00 66.31           H
ATOM   3213 HD12 LEU A 229     -25.658  -6.461 -16.980  1.00 66.31           H
ATOM   3214 HD13 LEU A 229     -24.303  -5.637 -16.896  1.00 66.31           H
ATOM   3215 HD21 LEU A 229     -24.486  -4.443 -19.591  1.00 66.96           H
ATOM   3216 HD22 LEU A 229     -23.099  -5.093 -19.170  1.00 66.96           H
ATOM   3217 HD23 LEU A 229     -23.833  -5.574 -20.495  1.00 66.96           H
ATOM   3218  N   GLU A 230     -22.917 -10.596 -19.513  1.00 50.26           N
ATOM   3219  CA  GLU A 230     -22.000 -11.710 -19.302  1.00 49.34           C
ATOM   3220  C   GLU A 230     -21.281 -12.082 -20.596  1.00 47.78           C
ATOM   3221  O   GLU A 230     -20.096 -12.436 -20.573  1.00 47.48           O
ATOM   3222  CB  GLU A 230     -22.772 -12.898 -18.729  1.00 50.73           C
ATOM   3223  CG  GLU A 230     -23.112 -12.779 -17.236  1.00 70.54           C
ATOM   3224  CD  GLU A 230     -24.216 -11.778 -16.909  1.00 79.42           C
ATOM   3225  OE1 GLU A 230     -25.174 -11.637 -17.693  1.00 56.00           O
ATOM   3226  OE2 GLU A 230     -24.130 -11.134 -15.842  1.00 81.96           O
ATOM   3227  H   GLU A 230     -23.750 -10.810 -19.485  1.00 60.45           H
ATOM   3228  HA  GLU A 230     -21.320 -11.458 -18.658  1.00 59.34           H
ATOM   3229  HB2 GLU A 230     -23.608 -12.985 -19.213  1.00 61.01           H
ATOM   3230  HB3 GLU A 230     -22.237 -13.699 -18.845  1.00 61.01           H
ATOM   3231  HG2 GLU A 230     -23.401 -13.647 -16.915  1.00 84.79           H
ATOM   3232  HG3 GLU A 230     -22.314 -12.498 -16.760  1.00 84.79           H
ATOM   3233  N   LYS A 231     -21.979 -12.008 -21.734  1.00 45.49           N
ATOM   3234  CA  LYS A 231     -21.314 -12.210 -23.017  1.00 45.90           C
ATOM   3235  C   LYS A 231     -20.304 -11.102 -23.288  1.00 46.54           C
ATOM   3236  O   LYS A 231     -19.187 -11.368 -23.748  1.00 45.63           O
ATOM   3237  CB  LYS A 231     -22.346 -12.266 -24.143  1.00 47.04           C
ATOM   3238  CG  LYS A 231     -23.134 -13.572 -24.244  1.00 47.64           C
ATOM   3239  CD  LYS A 231     -24.110 -13.532 -25.429  1.00 51.92           C
ATOM   3240  CE  LYS A 231     -25.432 -12.881 -25.043  1.00 57.02           C
ATOM   3241  NZ  LYS A 231     -26.392 -12.769 -26.183  1.00 57.23           N
ATOM   3242  H   LYS A 231     -22.821 -11.844 -21.786  1.00 54.72           H
ATOM   3243  HA  LYS A 231     -20.845 -13.059 -22.994  1.00 55.22           H
ATOM   3244  HB2 LYS A 231     -22.987 -11.551 -24.006  1.00 56.58           H
ATOM   3245  HB3 LYS A 231     -21.885 -12.141 -24.987  1.00 56.58           H
ATOM   3246  HG2 LYS A 231     -22.519 -14.311 -24.376  1.00 57.30           H
ATOM   3247  HG3 LYS A 231     -23.644 -13.705 -23.430  1.00 57.30           H
ATOM   3248  HD2 LYS A 231     -23.716 -13.018 -26.152  1.00 62.44           H
ATOM   3249  HD3 LYS A 231     -24.291 -14.438 -25.726  1.00 62.44           H
ATOM   3250  HE2 LYS A 231     -25.854 -13.413 -24.350  1.00 68.56           H
ATOM   3251  HE3 LYS A 231     -25.257 -11.986 -24.713  1.00 68.56           H
ATOM   3252  HZ1 LYS A 231     -26.036 -12.276 -26.833  1.00 68.81           H
ATOM   3253  HZ2 LYS A 231     -26.580 -13.577 -26.504  1.00 68.81           H
ATOM   3254  HZ3 LYS A 231     -27.147 -12.384 -25.909  1.00 68.81           H
ATOM   3255  N   LEU A 232     -20.681  -9.851 -23.005  1.00 44.04           N
ATOM   3256  CA  LEU A 232     -19.791  -8.727 -23.273  1.00 45.42           C
ATOM   3257  C   LEU A 232     -18.497  -8.843 -22.480  1.00 48.57           C
ATOM   3258  O   LEU A 232     -17.422  -8.481 -22.973  1.00 52.09           O
ATOM   3259  CB  LEU A 232     -20.492  -7.413 -22.935  1.00 48.22           C
ATOM   3260  CG  LEU A 232     -21.192  -6.656 -24.061  1.00 49.64           C
ATOM   3261  CD1 LEU A 232     -21.940  -5.451 -23.493  1.00 55.42           C
ATOM   3262  CD2 LEU A 232     -20.202  -6.217 -25.122  1.00 46.55           C
ATOM   3263  H   LEU A 232     -21.438  -9.631 -22.662  1.00 52.98           H
ATOM   3264  HA  LEU A 232     -19.572  -8.727 -24.218  1.00 54.64           H
ATOM   3265  HB2 LEU A 232     -21.169  -7.605 -22.267  1.00 58.00           H
ATOM   3266  HB3 LEU A 232     -19.826  -6.811 -22.569  1.00 58.00           H
ATOM   3267  HG  LEU A 232     -21.833  -7.246 -24.488  1.00 59.70           H
ATOM   3268 HD11 LEU A 232     -22.375  -4.978 -24.219  1.00 66.64           H
ATOM   3269 HD12 LEU A 232     -22.602  -5.762 -22.856  1.00 66.64           H
ATOM   3270 HD13 LEU A 232     -21.305  -4.866 -23.051  1.00 66.64           H
ATOM   3271 HD21 LEU A 232     -20.657  -5.647 -25.762  1.00 56.00           H
ATOM   3272 HD22 LEU A 232     -19.481  -5.726 -24.697  1.00 56.00           H
ATOM   3273 HD23 LEU A 232     -19.849  -7.002 -25.570  1.00 56.00           H
ATOM   3274  N   LYS A 233     -18.582  -9.323 -21.239  1.00 43.89           N
ATOM   3275  CA  LYS A 233     -17.378  -9.497 -20.436  1.00 47.58           C
ATOM   3276  C   LYS A 233     -16.473 -10.566 -21.033  1.00 49.92           C
ATOM   3277  O   LYS A 233     -15.251 -10.389 -21.090  1.00 49.17           O
ATOM   3278  CB  LYS A 233     -17.755  -9.848 -18.996  1.00 44.67           C
ATOM   3279  CG  LYS A 233     -18.400  -8.700 -18.210  1.00 53.53           C
ATOM   3280  CD  LYS A 233     -18.516  -9.045 -16.725  1.00 59.95           C
ATOM   3281  CE  LYS A 233     -19.412  -8.062 -15.982  1.00 65.28           C
ATOM   3282  NZ  LYS A 233     -20.475  -8.756 -15.205  1.00 77.77           N
ATOM   3283  H   LYS A 233     -19.313  -9.552 -20.847  1.00 52.81           H
ATOM   3284  HA  LYS A 233     -16.886  -8.661 -20.418  1.00 57.23           H
ATOM   3285  HB2 LYS A 233     -18.387 -10.584 -19.013  1.00 53.74           H
ATOM   3286  HB3 LYS A 233     -16.951 -10.113 -18.522  1.00 53.74           H
ATOM   3287  HG2 LYS A 233     -17.855  -7.903 -18.298  1.00 64.37           H
ATOM   3288  HG3 LYS A 233     -19.291  -8.533 -18.556  1.00 64.37           H
ATOM   3289  HD2 LYS A 233     -18.896  -9.933 -16.632  1.00 72.08           H
ATOM   3290  HD3 LYS A 233     -17.635  -9.018 -16.320  1.00 72.08           H
ATOM   3291  HE2 LYS A 233     -18.874  -7.544 -15.363  1.00 78.48           H
ATOM   3292  HE3 LYS A 233     -19.841  -7.473 -16.622  1.00 78.48           H
ATOM   3293  HZ1 LYS A 233     -20.985  -8.159 -14.786  1.00 93.46           H
ATOM   3294  HZ2 LYS A 233     -20.986  -9.239 -15.751  1.00 93.46           H
ATOM   3295  HZ3 LYS A 233     -20.108  -9.296 -14.600  1.00 93.46           H
ATOM   3296  N   SER A 234     -17.054 -11.676 -21.498  1.00 45.61           N
ATOM   3297  CA  SER A 234     -16.243 -12.745 -22.080  1.00 51.10           C
ATOM   3298  C   SER A 234     -15.405 -12.227 -23.242  1.00 53.43           C
ATOM   3299  O   SER A 234     -14.207 -12.517 -23.341  1.00 53.47           O
ATOM   3300  CB  SER A 234     -17.137 -13.892 -22.550  1.00 48.06           C
ATOM   3301  OG  SER A 234     -17.482 -14.748 -21.477  1.00 57.82           O
ATOM   3302  H   SER A 234     -17.900 -11.832 -21.488  1.00 54.87           H
ATOM   3303  HA  SER A 234     -15.646 -13.084 -21.396  1.00 61.46           H
ATOM   3304  HB2 SER A 234     -17.950 -13.522 -22.930  1.00 57.81           H
ATOM   3305  HB3 SER A 234     -16.662 -14.406 -23.221  1.00 57.81           H
ATOM   3306  HG  SER A 234     -18.006 -15.347 -21.745  1.00 69.52           H
ATOM   3307  N   HIS A 235     -16.030 -11.471 -24.147  1.00 51.22           N
ATOM   3308  CA  HIS A 235     -15.302 -10.959 -25.303  1.00 51.11           C
ATOM   3309  C   HIS A 235     -14.256  -9.931 -24.887  1.00 53.66           C
ATOM   3310  O   HIS A 235     -13.128  -9.946 -25.392  1.00 51.36           O
ATOM   3311  CB  HIS A 235     -16.276 -10.341 -26.305  1.00 48.19           C
ATOM   3312  CG  HIS A 235     -17.176 -11.332 -26.975  1.00 44.79           C
ATOM   3313  ND1 HIS A 235     -18.506 -11.475 -26.640  1.00 44.99           N
ATOM   3314  CD2 HIS A 235     -16.940 -12.224 -27.966  1.00 45.15           C
ATOM   3315  CE1 HIS A 235     -19.050 -12.415 -27.394  1.00 44.41           C
ATOM   3316  NE2 HIS A 235     -18.121 -12.887 -28.206  1.00 46.24           N
ATOM   3317  H   HIS A 235     -16.859 -11.246 -24.115  1.00 61.60           H
ATOM   3318  HA  HIS A 235     -14.848 -11.699 -25.735  1.00 61.47           H
ATOM   3319  HB2 HIS A 235     -16.838  -9.702 -25.839  1.00 57.96           H
ATOM   3320  HB3 HIS A 235     -15.767  -9.891 -26.997  1.00 57.96           H
ATOM   3321  HD1 HIS A 235     -18.918 -11.023 -26.036  1.00 54.13           H
ATOM   3322  HD2 HIS A 235     -16.131 -12.362 -28.403  1.00 54.31           H
ATOM   3323  HE1 HIS A 235     -19.935 -12.697 -27.358  1.00 53.43           H
ATOM   3324  N   VAL A 236     -14.613  -9.024 -23.975  1.00 49.05           N
ATOM   3325  CA  VAL A 236     -13.683  -7.989 -23.548  1.00 53.37           C
ATOM   3326  C   VAL A 236     -12.521  -8.570 -22.757  1.00 52.96           C
ATOM   3327  O   VAL A 236     -11.449  -7.957 -22.708  1.00 48.45           O
ATOM   3328  CB  VAL A 236     -14.438  -6.922 -22.731  1.00 49.89           C
ATOM   3329  CG1 VAL A 236     -13.531  -6.225 -21.737  1.00 56.89           C
ATOM   3330  CG2 VAL A 236     -15.071  -5.892 -23.671  1.00 53.81           C
ATOM   3331  H   VAL A 236     -15.383  -8.990 -23.593  1.00 59.00           H
ATOM   3332  HA  VAL A 236     -13.306  -7.561 -24.333  1.00 64.19           H
ATOM   3333  HB  VAL A 236     -15.135  -7.370 -22.226  1.00 60.01           H
ATOM   3334 HG11 VAL A 236     -14.032  -5.523 -21.291  1.00 68.41           H
ATOM   3335 HG12 VAL A 236     -13.218  -6.872 -21.086  1.00 68.41           H
ATOM   3336 HG13 VAL A 236     -12.777  -5.842 -22.212  1.00 68.41           H
ATOM   3337 HG21 VAL A 236     -15.507  -5.206 -23.141  1.00 64.71           H
ATOM   3338 HG22 VAL A 236     -14.376  -5.495 -24.219  1.00 64.71           H
ATOM   3339 HG23 VAL A 236     -15.722  -6.338 -24.236  1.00 64.71           H
ATOM   3340  N   LYS A 237     -12.706  -9.735 -22.133  1.00 49.80           N
ATOM   3341  CA  LYS A 237     -11.596 -10.382 -21.441  1.00 46.42           C
ATOM   3342  C   LYS A 237     -10.538 -10.855 -22.429  1.00 51.51           C
ATOM   3343  O   LYS A 237      -9.333 -10.730 -22.172  1.00 49.82           O
ATOM   3344  CB  LYS A 237     -12.104 -11.559 -20.607  1.00 52.61           C
ATOM   3345  CG  LYS A 237     -10.996 -12.381 -19.952  1.00 60.01           C
ATOM   3346  CD  LYS A 237     -11.520 -13.169 -18.761  1.00 67.97           C
ATOM   3347  CE  LYS A 237     -10.428 -13.395 -17.718  1.00 78.18           C
ATOM   3348  NZ  LYS A 237      -9.364 -14.315 -18.208  1.00 77.47           N
ATOM   3349  H   LYS A 237     -13.451 -10.163 -22.097  1.00 59.90           H
ATOM   3350  HA  LYS A 237     -11.190  -9.740 -20.838  1.00 55.84           H
ATOM   3351  HB2 LYS A 237     -12.674 -11.216 -19.901  1.00 63.27           H
ATOM   3352  HB3 LYS A 237     -12.611 -12.153 -21.183  1.00 63.27           H
ATOM   3353  HG2 LYS A 237     -10.636 -13.009 -20.598  1.00 72.15           H
ATOM   3354  HG3 LYS A 237     -10.295 -11.787 -19.641  1.00 72.15           H
ATOM   3355  HD2 LYS A 237     -12.243 -12.677 -18.342  1.00 81.70           H
ATOM   3356  HD3 LYS A 237     -11.838 -14.034 -19.062  1.00 81.70           H
ATOM   3357  HE2 LYS A 237     -10.015 -12.545 -17.499  1.00 93.95           H
ATOM   3358  HE3 LYS A 237     -10.822 -13.787 -16.923  1.00 93.95           H
ATOM   3359  HZ1 LYS A 237      -8.745 -14.427 -17.578  1.00 93.10           H
ATOM   3360  HZ2 LYS A 237      -9.716 -15.106 -18.412  1.00 93.10           H
ATOM   3361  HZ3 LYS A 237      -8.978 -13.974 -18.934  1.00 93.10           H
ATOM   3362  N   ILE A 238     -10.969 -11.411 -23.563  1.00 46.06           N
ATOM   3363  CA  ILE A 238     -10.011 -11.840 -24.573  1.00 46.19           C
ATOM   3364  C   ILE A 238      -9.308 -10.631 -25.175  1.00 48.97           C
ATOM   3365  O   ILE A 238      -8.098 -10.671 -25.451  1.00 39.64           O
ATOM   3366  CB  ILE A 238     -10.719 -12.692 -25.647  1.00 49.42           C
ATOM   3367  CG1 ILE A 238     -11.114 -14.039 -25.041  1.00 53.60           C
ATOM   3368  CG2 ILE A 238      -9.814 -12.882 -26.843  1.00 50.93           C
ATOM   3369  CD1 ILE A 238     -12.532 -14.459 -25.347  1.00 48.63           C
ATOM   3370  H   ILE A 238     -11.794 -11.546 -23.765  1.00 55.41           H
ATOM   3371  HA  ILE A 238      -9.337 -12.396 -24.154  1.00 55.57           H
ATOM   3372  HB  ILE A 238     -11.521 -12.235 -25.946  1.00 59.44           H
ATOM   3373 HG12 ILE A 238     -10.522 -14.723 -25.392  1.00 64.46           H
ATOM   3374 HG13 ILE A 238     -11.024 -13.985 -24.077  1.00 64.46           H
ATOM   3375 HG21 ILE A 238     -10.192 -13.563 -27.421  1.00 61.25           H
ATOM   3376 HG22 ILE A 238      -9.745 -12.042 -27.324  1.00 61.25           H
ATOM   3377 HG23 ILE A 238      -8.937 -13.160 -26.535  1.00 61.25           H
ATOM   3378 HD11 ILE A 238     -12.745 -15.253 -24.832  1.00 58.49           H
ATOM   3379 HD12 ILE A 238     -13.134 -13.737 -25.107  1.00 58.49           H
ATOM   3380 HD13 ILE A 238     -12.607 -14.650 -26.295  1.00 58.49           H
ATOM   3381  N   ARG A 239     -10.040  -9.536 -25.384  1.00 51.53           N
ATOM   3382  CA  ARG A 239      -9.427  -8.329 -25.930  1.00 50.87           C
ATOM   3383  C   ARG A 239      -8.384  -7.768 -24.970  1.00 42.58           C
ATOM   3384  O   ARG A 239      -7.252  -7.474 -25.363  1.00 46.56           O
ATOM   3385  CB  ARG A 239     -10.492  -7.268 -26.212  1.00 52.73           C
ATOM   3386  CG  ARG A 239     -10.007  -6.089 -27.051  1.00 48.69           C
ATOM   3387  CD  ARG A 239      -9.334  -5.000 -26.214  1.00 51.69           C
ATOM   3388  NE  ARG A 239     -10.129  -4.593 -25.063  1.00 47.28           N
ATOM   3389  CZ  ARG A 239     -10.933  -3.538 -25.035  1.00 51.41           C
ATOM   3390  NH1 ARG A 239     -11.088  -2.759 -26.093  1.00 43.40           N
ATOM   3391  NH2 ARG A 239     -11.600  -3.256 -23.923  1.00 53.38           N
ATOM   3392  H   ARG A 239     -10.882  -9.467 -25.219  1.00 61.97           H
ATOM   3393  HA  ARG A 239      -8.995  -8.559 -26.768  1.00 61.19           H
ATOM   3394  HB2 ARG A 239     -11.225  -7.687 -26.691  1.00 63.41           H
ATOM   3395  HB3 ARG A 239     -10.808  -6.916 -25.366  1.00 63.41           H
ATOM   3396  HG2 ARG A 239      -9.362  -6.408 -27.701  1.00 58.56           H
ATOM   3397  HG3 ARG A 239     -10.767  -5.691 -27.504  1.00 58.56           H
ATOM   3398  HD2 ARG A 239      -8.484  -5.334 -25.887  1.00 62.17           H
ATOM   3399  HD3 ARG A 239      -9.191  -4.219 -26.771  1.00 62.17           H
ATOM   3400  HE  ARG A 239     -10.072  -5.070 -24.350  1.00 56.88           H
ATOM   3401 HH11 ARG A 239     -10.662  -2.931 -26.820  1.00 52.22           H
ATOM   3402 HH12 ARG A 239     -11.614  -2.080 -26.054  1.00 52.22           H
ATOM   3403 HH21 ARG A 239     -11.510  -3.756 -23.229  1.00 64.20           H
ATOM   3404 HH22 ARG A 239     -12.124  -2.574 -23.897  1.00 64.20           H
ATOM   3405  N   ASN A 240      -8.772  -7.590 -23.707  1.00 42.07           N
ATOM   3406  CA  ASN A 240      -7.865  -6.996 -22.737  1.00 48.28           C
ATOM   3407  C   ASN A 240      -6.614  -7.850 -22.566  1.00 51.69           C
ATOM   3408  O   ASN A 240      -5.492  -7.328 -22.555  1.00 51.83           O
ATOM   3409  CB  ASN A 240      -8.593  -6.808 -21.405  1.00 49.09           C
ATOM   3410  CG  ASN A 240      -9.559  -5.634 -21.432  1.00 46.75           C
ATOM   3411  OD1 ASN A 240      -9.544  -4.818 -22.357  1.00 46.35           O
ATOM   3412  ND2 ASN A 240     -10.406  -5.545 -20.411  1.00 46.99           N
ATOM   3413  H   ASN A 240      -9.544  -7.801 -23.393  1.00 50.62           H
ATOM   3414  HA  ASN A 240      -7.583  -6.122 -23.049  1.00 58.07           H
ATOM   3415  HB2 ASN A 240      -9.099  -7.610 -21.204  1.00 59.05           H
ATOM   3416  HB3 ASN A 240      -7.940  -6.644 -20.707  1.00 59.05           H
ATOM   3417 HD21 ASN A 240     -10.974  -4.900 -20.378  1.00 56.52           H
ATOM   3418 HD22 ASN A 240     -10.387  -6.133 -19.784  1.00 56.52           H
ATOM   3419  N   ASP A 241      -6.785  -9.171 -22.469  1.00 50.85           N
ATOM   3420  CA  ASP A 241      -5.642 -10.060 -22.278  1.00 49.11           C
ATOM   3421  C   ASP A 241      -4.704 -10.031 -23.481  1.00 54.32           C
ATOM   3422  O   ASP A 241      -3.486 -10.168 -23.320  1.00 54.72           O
ATOM   3423  CB  ASP A 241      -6.130 -11.486 -22.010  1.00 55.06           C
ATOM   3424  CG  ASP A 241      -6.839 -11.623 -20.678  1.00 62.91           C
ATOM   3425  OD1 ASP A 241      -6.973 -10.614 -19.960  1.00 67.87           O
ATOM   3426  OD2 ASP A 241      -7.265 -12.748 -20.350  1.00 73.67           O
ATOM   3427  H   ASP A 241      -7.545  -9.572 -22.510  1.00 61.16           H
ATOM   3428  HA  ASP A 241      -5.138  -9.766 -21.503  1.00 59.08           H
ATOM   3429  HB2 ASP A 241      -6.751 -11.744 -22.708  1.00 66.21           H
ATOM   3430  HB3 ASP A 241      -5.367 -12.086 -22.006  1.00 66.21           H
ATOM   3431  N   LEU A 242      -5.247  -9.862 -24.690  1.00 51.94           N
ATOM   3432  CA  LEU A 242      -4.406  -9.782 -25.882  1.00 52.41           C
ATOM   3433  C   LEU A 242      -3.618  -8.478 -25.908  1.00 55.22           C
ATOM   3434  O   LEU A 242      -2.412  -8.475 -26.187  1.00 58.99           O
ATOM   3435  CB  LEU A 242      -5.273  -9.914 -27.130  1.00 44.72           C
ATOM   3436  CG  LEU A 242      -4.598  -9.804 -28.494  1.00 51.04           C
ATOM   3437  CD1 LEU A 242      -5.464 -10.519 -29.533  1.00 57.74           C
ATOM   3438  CD2 LEU A 242      -4.377  -8.367 -28.909  1.00 55.58           C
ATOM   3439  H   LEU A 242      -6.090  -9.791 -24.844  1.00 62.47           H
ATOM   3440  HA  LEU A 242      -3.771 -10.516 -25.873  1.00 63.03           H
ATOM   3441  HB2 LEU A 242      -5.698 -10.785 -27.100  1.00 53.81           H
ATOM   3442  HB3 LEU A 242      -5.944  -9.215 -27.095  1.00 53.81           H
ATOM   3443  HG  LEU A 242      -3.723 -10.219 -28.444  1.00 61.38           H
ATOM   3444 HD11 LEU A 242      -5.063 -10.407 -30.409  1.00 69.43           H
ATOM   3445 HD12 LEU A 242      -5.513 -11.461 -29.309  1.00 69.43           H
ATOM   3446 HD13 LEU A 242      -6.353 -10.130 -29.524  1.00 69.43           H
ATOM   3447 HD21 LEU A 242      -4.343  -8.320 -29.877  1.00 66.83           H
ATOM   3448 HD22 LEU A 242      -5.111  -7.826 -28.577  1.00 66.83           H
ATOM   3449 HD23 LEU A 242      -3.540  -8.055 -28.533  1.00 66.83           H
ATOM   3450  N   LEU A 243      -4.287  -7.357 -25.643  1.00 54.45           N
ATOM   3451  CA  LEU A 243      -3.591  -6.077 -25.612  1.00 56.04           C
ATOM   3452  C   LEU A 243      -2.556  -6.040 -24.496  1.00 57.03           C
ATOM   3453  O   LEU A 243      -1.477  -5.461 -24.652  1.00 54.16           O
ATOM   3454  CB  LEU A 243      -4.588  -4.942 -25.416  1.00 55.87           C
ATOM   3455  CG  LEU A 243      -5.098  -4.210 -26.651  1.00 62.22           C
ATOM   3456  CD1 LEU A 243      -6.229  -3.284 -26.242  1.00 55.12           C
ATOM   3457  CD2 LEU A 243      -3.972  -3.449 -27.314  1.00 57.82           C
ATOM   3458  H   LEU A 243      -5.131  -7.312 -25.481  1.00 65.47           H
ATOM   3459  HA  LEU A 243      -3.140  -5.953 -26.462  1.00 67.38           H
ATOM   3460  HB2 LEU A 243      -5.366  -5.309 -24.970  1.00 67.18           H
ATOM   3461  HB3 LEU A 243      -4.166  -4.274 -24.853  1.00 67.18           H
ATOM   3462  HG  LEU A 243      -5.438  -4.842 -27.303  1.00 74.80           H
ATOM   3463 HD11 LEU A 243      -6.693  -2.981 -27.039  1.00 66.28           H
ATOM   3464 HD12 LEU A 243      -6.842  -3.768 -25.667  1.00 66.28           H
ATOM   3465 HD13 LEU A 243      -5.859  -2.524 -25.766  1.00 66.28           H
ATOM   3466 HD21 LEU A 243      -4.341  -2.879 -28.006  1.00 69.52           H
ATOM   3467 HD22 LEU A 243      -3.520  -2.909 -26.646  1.00 69.52           H
ATOM   3468 HD23 LEU A 243      -3.349  -4.083 -27.703  1.00 69.52           H
ATOM   3469  N   ASN A 244      -2.896  -6.623 -23.346  1.00 55.33           N
ATOM   3470  CA  ASN A 244      -1.968  -6.636 -22.226  1.00 60.35           C
ATOM   3471  C   ASN A 244      -0.686  -7.377 -22.586  1.00 61.54           C
ATOM   3472  O   ASN A 244       0.412  -6.949 -22.214  1.00 64.11           O
ATOM   3473  CB  ASN A 244      -2.641  -7.263 -21.008  1.00 59.75           C
ATOM   3474  CG  ASN A 244      -2.617  -6.349 -19.806  1.00 72.64           C
ATOM   3475  OD1 ASN A 244      -1.555  -5.892 -19.382  1.00 80.53           O
ATOM   3476  ND2 ASN A 244      -3.789  -6.069 -19.250  1.00 74.61           N
ATOM   3477  H   ASN A 244      -3.648  -7.012 -23.194  1.00 66.53           H
ATOM   3478  HA  ASN A 244      -1.726  -5.725 -21.997  1.00 72.56           H
ATOM   3479  HB2 ASN A 244      -3.568  -7.457 -21.221  1.00 71.83           H
ATOM   3480  HB3 ASN A 244      -2.177  -8.082 -20.774  1.00 71.83           H
ATOM   3481 HD21 ASN A 244      -4.511  -6.405 -19.576  1.00 89.67           H
ATOM   3482 HD22 ASN A 244      -3.827  -5.553 -18.563  1.00 89.67           H
ATOM   3483  N   LYS A 245      -0.805  -8.486 -23.321  1.00 60.48           N
ATOM   3484  CA  LYS A 245       0.388  -9.212 -23.740  1.00 59.73           C
ATOM   3485  C   LYS A 245       1.272  -8.345 -24.629  1.00 58.26           C
ATOM   3486  O   LYS A 245       2.504  -8.397 -24.531  1.00 60.72           O
ATOM   3487  CB  LYS A 245      -0.008 -10.503 -24.463  1.00 62.75           C
ATOM   3488  CG  LYS A 245      -0.263 -11.700 -23.542  1.00 71.24           C
ATOM   3489  CD  LYS A 245       1.006 -12.156 -22.812  1.00 80.01           C
ATOM   3490  CE  LYS A 245       1.053 -11.634 -21.380  1.00 77.22           C
ATOM   3491  NZ  LYS A 245       2.441 -11.576 -20.834  1.00 78.78           N
ATOM   3492  H   LYS A 245      -1.549  -8.830 -23.583  1.00 72.71           H
ATOM   3493  HA  LYS A 245       0.900  -9.458 -22.954  1.00 71.82           H
ATOM   3494  HB2 LYS A 245      -0.823 -10.339 -24.962  1.00 75.43           H
ATOM   3495  HB3 LYS A 245       0.708 -10.749 -25.069  1.00 75.43           H
ATOM   3496  HG2 LYS A 245      -0.922 -11.453 -22.875  1.00 85.62           H
ATOM   3497  HG3 LYS A 245      -0.590 -12.444 -24.071  1.00 85.62           H
ATOM   3498  HD2 LYS A 245       1.028 -13.126 -22.783  1.00 96.15           H
ATOM   3499  HD3 LYS A 245       1.785 -11.821 -23.283  1.00 96.15           H
ATOM   3500  HE2 LYS A 245       0.685 -10.737 -21.358  1.00 92.80           H
ATOM   3501  HE3 LYS A 245       0.531 -12.221 -20.812  1.00 92.80           H
ATOM   3502  HZ1 LYS A 245       2.428 -11.268 -20.000  1.00 94.68           H
ATOM   3503  HZ2 LYS A 245       2.803 -12.390 -20.836  1.00 94.68           H
ATOM   3504  HZ3 LYS A 245       2.943 -11.037 -21.334  1.00 94.68           H
ATOM   3505  N   ILE A 246       0.663  -7.530 -25.494  1.00 54.26           N
ATOM   3506  CA  ILE A 246       1.450  -6.645 -26.350  1.00 61.35           C
ATOM   3507  C   ILE A 246       2.058  -5.514 -25.531  1.00 59.94           C
ATOM   3508  O   ILE A 246       3.225  -5.147 -25.722  1.00 60.14           O
ATOM   3509  CB  ILE A 246       0.591  -6.092 -27.501  1.00 55.81           C
ATOM   3510  CG1 ILE A 246       0.170  -7.216 -28.445  1.00 64.05           C
ATOM   3511  CG2 ILE A 246       1.358  -5.009 -28.257  1.00 52.87           C
ATOM   3512  CD1 ILE A 246      -0.950  -6.829 -29.395  1.00 61.64           C
ATOM   3513  H   ILE A 246      -0.189  -7.473 -25.602  1.00 65.25           H
ATOM   3514  HA  ILE A 246       2.170  -7.167 -26.736  1.00 73.75           H
ATOM   3515  HB  ILE A 246      -0.212  -5.699 -27.125  1.00 67.11           H
ATOM   3516 HG12 ILE A 246       0.935  -7.476 -28.981  1.00 77.00           H
ATOM   3517 HG13 ILE A 246      -0.137  -7.969 -27.916  1.00 77.00           H
ATOM   3518 HG21 ILE A 246       0.940  -4.871 -29.122  1.00 63.58           H
ATOM   3519 HG22 ILE A 246       1.333  -4.187 -27.743  1.00 63.58           H
ATOM   3520 HG23 ILE A 246       2.276  -5.298 -28.376  1.00 63.58           H
ATOM   3521 HD11 ILE A 246      -1.260  -7.623 -29.858  1.00 74.11           H
ATOM   3522 HD12 ILE A 246      -1.677  -6.439 -28.884  1.00 74.11           H
ATOM   3523 HD13 ILE A 246      -0.613  -6.184 -30.035  1.00 74.11           H
ATOM   3524  N   LEU A 247       1.277  -4.928 -24.624  1.00 58.43           N
ATOM   3525  CA  LEU A 247       1.780  -3.795 -23.860  1.00 61.97           C
ATOM   3526  C   LEU A 247       2.908  -4.205 -22.923  1.00 64.32           C
ATOM   3527  O   LEU A 247       3.780  -3.385 -22.612  1.00 65.02           O
ATOM   3528  CB  LEU A 247       0.637  -3.150 -23.082  1.00 64.05           C
ATOM   3529  CG  LEU A 247      -0.028  -1.952 -23.760  1.00 64.66           C
ATOM   3530  CD1 LEU A 247      -0.379  -2.212 -25.212  1.00 63.17           C
ATOM   3531  CD2 LEU A 247      -1.283  -1.555 -22.974  1.00 62.06           C
ATOM   3532  H   LEU A 247       0.472  -5.164 -24.437  1.00 70.25           H
ATOM   3533  HA  LEU A 247       2.135  -3.132 -24.473  1.00 74.50           H
ATOM   3534  HB2 LEU A 247      -0.050  -3.820 -22.939  1.00 77.00           H
ATOM   3535  HB3 LEU A 247       0.985  -2.844 -22.229  1.00 77.00           H
ATOM   3536  HG  LEU A 247       0.608  -1.220 -23.763  1.00 77.73           H
ATOM   3537 HD11 LEU A 247      -0.915  -1.475 -25.544  1.00 75.94           H
ATOM   3538 HD12 LEU A 247       0.440  -2.283 -25.728  1.00 75.94           H
ATOM   3539 HD13 LEU A 247      -0.881  -3.040 -25.273  1.00 75.94           H
ATOM   3540 HD21 LEU A 247      -1.693  -0.787 -23.402  1.00 74.61           H
ATOM   3541 HD22 LEU A 247      -1.902  -2.302 -22.969  1.00 74.61           H
ATOM   3542 HD23 LEU A 247      -1.028  -1.331 -22.065  1.00 74.61           H
ATOM   3543  N   GLU A 248       2.927  -5.464 -22.477  1.00 66.10           N
ATOM   3544  CA  GLU A 248       4.006  -5.917 -21.606  1.00 70.43           C
ATOM   3545  C   GLU A 248       5.268  -6.218 -22.406  1.00 67.15           C
ATOM   3546  O   GLU A 248       6.353  -5.738 -22.063  1.00 68.65           O
ATOM   3547  CB  GLU A 248       3.569  -7.148 -20.808  1.00 63.69           C
ATOM   3548  CG  GLU A 248       3.216  -6.853 -19.341  1.00 78.76           C
ATOM   3549  CD  GLU A 248       4.385  -6.308 -18.527  1.00 94.13           C
ATOM   3550  OE1 GLU A 248       5.386  -5.863 -19.123  1.00 89.24           O
ATOM   3551  OE2 GLU A 248       4.301  -6.320 -17.282  1.00 94.52           O
ATOM   3552  H   GLU A 248       2.338  -6.062 -22.663  1.00 79.46           H
ATOM   3553  HA  GLU A 248       4.208  -5.212 -20.971  1.00 84.66           H
ATOM   3554  HB2 GLU A 248       2.783  -7.528 -21.229  1.00 76.56           H
ATOM   3555  HB3 GLU A 248       4.293  -7.793 -20.812  1.00 76.56           H
ATOM   3556  HG2 GLU A 248       2.506  -6.193 -19.317  1.00 94.65           H
ATOM   3557  HG3 GLU A 248       2.920  -7.675 -18.920  1.00 94.65           H
ATOM   3558  N   ASN A 249       5.147  -6.996 -23.486  1.00 63.57           N
ATOM   3559  CA  ASN A 249       6.300  -7.242 -24.344  1.00 67.59           C
ATOM   3560  C   ASN A 249       6.877  -5.945 -24.898  1.00 66.74           C
ATOM   3561  O   ASN A 249       8.019  -5.939 -25.375  1.00 72.99           O
ATOM   3562  CB  ASN A 249       5.914  -8.182 -25.488  1.00 57.64           C
ATOM   3563  CG  ASN A 249       5.534  -9.568 -25.003  1.00 74.97           C
ATOM   3564  OD1 ASN A 249       5.386  -9.805 -23.805  1.00 72.67           O
ATOM   3565  ND2 ASN A 249       5.373 -10.495 -25.938  1.00 78.61           N
ATOM   3566  H   ASN A 249       4.421  -7.385 -23.735  1.00 76.43           H
ATOM   3567  HA  ASN A 249       6.992  -7.680 -23.825  1.00 81.25           H
ATOM   3568  HB2 ASN A 249       5.153  -7.810 -25.960  1.00 69.31           H
ATOM   3569  HB3 ASN A 249       6.668  -8.271 -26.092  1.00 69.31           H
ATOM   3570 HD21 ASN A 249       5.484 -10.293 -26.767  1.00 94.47           H
ATOM   3571 HD22 ASN A 249       5.157 -11.297 -25.716  1.00 94.47           H
ATOM   3572  N   TYR A 250       6.122  -4.846 -24.841  1.00 61.36           N
ATOM   3573  CA  TYR A 250       6.621  -3.559 -25.307  1.00 67.85           C
ATOM   3574  C   TYR A 250       7.350  -2.773 -24.226  1.00 67.13           C
ATOM   3575  O   TYR A 250       8.095  -1.843 -24.555  1.00 65.66           O
ATOM   3576  CB  TYR A 250       5.470  -2.707 -25.848  1.00 58.84           C
ATOM   3577  CG  TYR A 250       5.929  -1.605 -26.770  1.00 56.63           C
ATOM   3578  CD1 TYR A 250       6.278  -0.358 -26.273  1.00 59.43           C
ATOM   3579  CD2 TYR A 250       6.018  -1.813 -28.139  1.00 54.90           C
ATOM   3580  CE1 TYR A 250       6.703   0.652 -27.115  1.00 60.10           C
ATOM   3581  CE2 TYR A 250       6.439  -0.814 -28.985  1.00 56.69           C
ATOM   3582  CZ  TYR A 250       6.779   0.417 -28.471  1.00 53.83           C
ATOM   3583  OH  TYR A 250       7.202   1.415 -29.320  1.00 55.77           O
ATOM   3584  H   TYR A 250       5.318  -4.823 -24.536  1.00 73.77           H
ATOM   3585  HA  TYR A 250       7.244  -3.719 -26.033  1.00 81.56           H
ATOM   3586  HB2 TYR A 250       4.863  -3.278 -26.344  1.00 70.75           H
ATOM   3587  HB3 TYR A 250       5.004  -2.298 -25.102  1.00 70.75           H
ATOM   3588  HD1 TYR A 250       6.225  -0.198 -25.358  1.00 71.46           H
ATOM   3589  HD2 TYR A 250       5.790  -2.643 -28.490  1.00 66.02           H
ATOM   3590  HE1 TYR A 250       6.936   1.483 -26.770  1.00 72.26           H
ATOM   3591  HE2 TYR A 250       6.494  -0.970 -29.900  1.00 68.17           H
ATOM   3592  HH  TYR A 250       7.617   2.003 -28.888  1.00 67.06           H
ATOM   3593  N   LYS A 251       7.155  -3.115 -22.951  1.00 62.83           N
ATOM   3594  CA  LYS A 251       7.837  -2.398 -21.881  1.00 69.24           C
ATOM   3595  C   LYS A 251       9.346  -2.594 -21.940  1.00 75.60           C
ATOM   3596  O   LYS A 251      10.089  -1.762 -21.410  1.00 71.76           O
ATOM   3597  CB  LYS A 251       7.289  -2.843 -20.522  1.00 64.53           C
ATOM   3598  CG  LYS A 251       5.873  -2.343 -20.245  1.00 75.35           C
ATOM   3599  CD  LYS A 251       5.648  -2.012 -18.772  1.00 76.62           C
ATOM   3600  CE  LYS A 251       4.185  -1.668 -18.499  1.00 69.45           C
ATOM   3601  NZ  LYS A 251       3.983  -0.954 -17.212  1.00 81.13           N
ATOM   3602  H   LYS A 251       6.640  -3.750 -22.685  1.00 75.54           H
ATOM   3603  HA  LYS A 251       7.660  -1.449 -21.970  1.00 83.22           H
ATOM   3604  HB2 LYS A 251       7.274  -3.812 -20.492  1.00 77.57           H
ATOM   3605  HB3 LYS A 251       7.868  -2.499 -19.823  1.00 77.57           H
ATOM   3606  HG2 LYS A 251       5.714  -1.538 -20.762  1.00 90.56           H
ATOM   3607  HG3 LYS A 251       5.239  -3.032 -20.499  1.00 90.56           H
ATOM   3608  HD2 LYS A 251       5.888  -2.779 -18.229  1.00 92.08           H
ATOM   3609  HD3 LYS A 251       6.193  -1.248 -18.527  1.00 92.08           H
ATOM   3610  HE2 LYS A 251       3.857  -1.097 -19.211  1.00 83.47           H
ATOM   3611  HE3 LYS A 251       3.669  -2.489 -18.468  1.00 83.47           H
ATOM   3612  HZ1 LYS A 251       4.264  -1.459 -16.536  1.00 97.49           H
ATOM   3613  HZ2 LYS A 251       4.441  -0.191 -17.212  1.00 97.49           H
ATOM   3614  HZ3 LYS A 251       3.119  -0.772 -17.097  1.00 97.49           H
ATOM   3615  N   GLU A 252       9.815  -3.664 -22.579  1.00 71.96           N
ATOM   3616  CA  GLU A 252      11.243  -3.856 -22.797  1.00 78.11           C
ATOM   3617  C   GLU A 252      11.726  -3.197 -24.081  1.00 76.76           C
ATOM   3618  O   GLU A 252      12.898  -2.808 -24.168  1.00 69.09           O
ATOM   3619  CB  GLU A 252      11.571  -5.352 -22.833  1.00 79.53           C
ATOM   3620  CG  GLU A 252      11.424  -6.042 -21.487  1.00 79.61           C
ATOM   3621  CD  GLU A 252      12.613  -5.792 -20.580  1.00 76.40           C
ATOM   3622  OE1 GLU A 252      13.678  -5.394 -21.094  1.00 75.67           O
ATOM   3623  OE2 GLU A 252      12.485  -5.993 -19.356  1.00 84.76           O
ATOM   3624  H   GLU A 252       9.323  -4.294 -22.897  1.00 86.49           H
ATOM   3625  HA  GLU A 252      11.733  -3.464 -22.057  1.00 93.87           H
ATOM   3626  HB2 GLU A 252      10.969  -5.788 -23.456  1.00 95.58           H
ATOM   3627  HB3 GLU A 252      12.489  -5.463 -23.125  1.00 95.58           H
ATOM   3628  HG2 GLU A 252      10.630  -5.707 -21.042  1.00 95.67           H
ATOM   3629  HG3 GLU A 252      11.347  -6.999 -21.627  1.00 95.67           H
ATOM   3630  N   LYS A 253      10.846  -3.059 -25.075  1.00 75.97           N
ATOM   3631  CA  LYS A 253      11.229  -2.453 -26.342  1.00 75.74           C
ATOM   3632  C   LYS A 253      11.316  -0.938 -26.262  1.00 69.29           C
ATOM   3633  O   LYS A 253      11.923  -0.315 -27.143  1.00 66.13           O
ATOM   3634  CB  LYS A 253      10.225  -2.835 -27.432  1.00 74.20           C
ATOM   3635  CG  LYS A 253      10.024  -4.323 -27.618  1.00 79.63           C
ATOM   3636  CD  LYS A 253      11.066  -4.903 -28.558  1.00 84.21           C
ATOM   3637  CE  LYS A 253      11.125  -6.422 -28.450  1.00 84.55           C
ATOM   3638  NZ  LYS A 253      12.418  -6.873 -27.869  1.00 78.14           N
ATOM   3639  H   LYS A 253      10.024  -3.309 -25.037  1.00 91.30           H
ATOM   3640  HA  LYS A 253      12.100  -2.797 -26.595  1.00 91.03           H
ATOM   3641  HB2 LYS A 253       9.364  -2.450 -27.206  1.00 89.18           H
ATOM   3642  HB3 LYS A 253      10.537  -2.475 -28.278  1.00 89.18           H
ATOM   3643  HG2 LYS A 253      10.102  -4.769 -26.760  1.00 95.69           H
ATOM   3644  HG3 LYS A 253       9.145  -4.485 -27.997  1.00 95.69           H
ATOM   3645  HD2 LYS A 253      10.841  -4.670 -29.472  1.00101.19           H
ATOM   3646  HD3 LYS A 253      11.939  -4.547 -28.330  1.00101.19           H
ATOM   3647  HE2 LYS A 253      10.407  -6.731 -27.876  1.00101.60           H
ATOM   3648  HE3 LYS A 253      11.035  -6.811 -29.334  1.00101.60           H
ATOM   3649  HZ1 LYS A 253      12.433  -7.762 -27.815  1.00 93.91           H
ATOM   3650  HZ2 LYS A 253      13.093  -6.604 -28.382  1.00 93.91           H
ATOM   3651  HZ3 LYS A 253      12.521  -6.532 -27.054  1.00 93.91           H
ATOM   3652  N   PHE A 254      10.736  -0.333 -25.229  1.00 64.93           N
ATOM   3653  CA  PHE A 254      10.560   1.111 -25.242  1.00 71.38           C
ATOM   3654  C   PHE A 254      11.873   1.844 -25.036  1.00 66.27           C
ATOM   3655  O   PHE A 254      12.724   1.433 -24.235  1.00 70.04           O
ATOM   3656  CB  PHE A 254       9.580   1.571 -24.169  1.00 69.80           C
ATOM   3657  CG  PHE A 254       9.409   3.068 -24.140  1.00 68.97           C
ATOM   3658  CD1 PHE A 254       8.810   3.721 -25.205  1.00 62.98           C
ATOM   3659  CD2 PHE A 254       9.880   3.825 -23.075  1.00 71.73           C
ATOM   3660  CE1 PHE A 254       8.654   5.092 -25.203  1.00 68.43           C
ATOM   3661  CE2 PHE A 254       9.725   5.202 -23.069  1.00 74.70           C
ATOM   3662  CZ  PHE A 254       9.113   5.834 -24.134  1.00 73.65           C
ATOM   3663  H   PHE A 254      10.443  -0.730 -24.524  1.00 78.06           H
ATOM   3664  HA  PHE A 254      10.202   1.343 -26.113  1.00 85.80           H
ATOM   3665  HB2 PHE A 254       8.713   1.173 -24.343  1.00 83.90           H
ATOM   3666  HB3 PHE A 254       9.907   1.289 -23.301  1.00 83.90           H
ATOM   3667  HD1 PHE A 254       8.509   3.227 -25.934  1.00 75.72           H
ATOM   3668  HD2 PHE A 254      10.301   3.404 -22.361  1.00 86.22           H
ATOM   3669  HE1 PHE A 254       8.240   5.515 -25.920  1.00 82.26           H
ATOM   3670  HE2 PHE A 254      10.034   5.702 -22.347  1.00 89.78           H
ATOM   3671  HZ  PHE A 254       9.010   6.758 -24.130  1.00 88.52           H
ATOM   3672  N   ARG A 255      12.015   2.966 -25.739  1.00 65.45           N
ATOM   3673  CA  ARG A 255      13.167   3.848 -25.616  1.00 59.17           C
ATOM   3674  C   ARG A 255      12.665   5.280 -25.645  1.00 73.50           C
ATOM   3675  O   ARG A 255      11.994   5.687 -26.600  1.00 72.28           O
ATOM   3676  CB  ARG A 255      14.172   3.601 -26.740  1.00 66.76           C
ATOM   3677  CG  ARG A 255      15.182   2.517 -26.416  1.00 68.73           C
ATOM   3678  CD  ARG A 255      16.089   2.255 -27.604  1.00 75.17           C
ATOM   3679  NE  ARG A 255      17.173   3.224 -27.682  1.00 72.33           N
ATOM   3680  CZ  ARG A 255      18.192   3.282 -26.836  1.00 68.13           C
ATOM   3681  NH1 ARG A 255      18.298   2.432 -25.826  1.00 57.33           N
ATOM   3682  NH2 ARG A 255      19.128   4.207 -27.009  1.00 61.93           N
ATOM   3683  H   ARG A 255      11.438   3.244 -26.312  1.00 78.68           H
ATOM   3684  HA  ARG A 255      13.618   3.694 -24.771  1.00 71.14           H
ATOM   3685  HB2 ARG A 255      13.689   3.330 -27.537  1.00 80.25           H
ATOM   3686  HB3 ARG A 255      14.660   4.422 -26.910  1.00 80.25           H
ATOM   3687  HG2 ARG A 255      15.730   2.798 -25.667  1.00 82.62           H
ATOM   3688  HG3 ARG A 255      14.716   1.695 -26.197  1.00 82.62           H
ATOM   3689  HD2 ARG A 255      16.477   1.371 -27.520  1.00 90.35           H
ATOM   3690  HD3 ARG A 255      15.570   2.314 -28.421  1.00 90.35           H
ATOM   3691  HE  ARG A 255      17.151   3.798 -28.322  1.00 86.93           H
ATOM   3692 HH11 ARG A 255      17.699   1.826 -25.709  1.00 68.94           H
ATOM   3693 HH12 ARG A 255      18.967   2.485 -25.287  1.00 68.94           H
ATOM   3694 HH21 ARG A 255      19.070   4.760 -27.665  1.00 74.46           H
ATOM   3695 HH22 ARG A 255      19.793   4.253 -26.465  1.00 74.46           H
ATOM   3696  N   SER A 256      12.991   6.040 -24.595  1.00 68.18           N
ATOM   3697  CA  SER A 256      12.582   7.433 -24.509  1.00 71.06           C
ATOM   3698  C   SER A 256      13.110   8.267 -25.667  1.00 67.38           C
ATOM   3699  O   SER A 256      12.614   9.375 -25.899  1.00 64.22           O
ATOM   3700  CB  SER A 256      13.076   8.034 -23.197  1.00 75.81           C
ATOM   3701  OG  SER A 256      12.090   7.898 -22.203  1.00 88.28           O
ATOM   3702  H   SER A 256      13.450   5.767 -23.921  1.00 81.96           H
ATOM   3703  HA  SER A 256      11.613   7.469 -24.526  1.00 85.42           H
ATOM   3704  HB2 SER A 256      13.879   7.569 -22.916  1.00 91.11           H
ATOM   3705  HB3 SER A 256      13.267   8.976 -23.330  1.00 91.11           H
ATOM   3706  HG  SER A 256      12.364   8.227 -21.480  1.00106.07           H
ATOM   3707  N   ASP A 257      14.134   7.778 -26.363  1.00 70.81           N
ATOM   3708  CA  ASP A 257      14.674   8.472 -27.519  1.00 71.80           C
ATOM   3709  C   ASP A 257      13.888   8.181 -28.784  1.00 76.50           C
ATOM   3710  O   ASP A 257      13.927   8.988 -29.721  1.00 85.23           O
ATOM   3711  CB  ASP A 257      16.139   8.073 -27.724  1.00 81.99           C
ATOM   3712  CG  ASP A 257      16.293   6.748 -28.439  1.00 90.05           C
ATOM   3713  OD1 ASP A 257      15.620   5.783 -28.061  1.00 89.77           O
ATOM   3714  OD2 ASP A 257      17.092   6.664 -29.386  1.00 89.60           O
ATOM   3715  H   ASP A 257      14.534   7.039 -26.182  1.00 85.11           H
ATOM   3716  HA  ASP A 257      14.648   9.429 -27.364  1.00 86.30           H
ATOM   3717  HB2 ASP A 257      16.580   8.754 -28.256  1.00 98.52           H
ATOM   3718  HB3 ASP A 257      16.570   7.998 -26.858  1.00 98.52           H
ATOM   3719  N   SER A 258      13.160   7.069 -28.813  1.00 73.78           N
ATOM   3720  CA  SER A 258      12.454   6.607 -29.999  1.00 72.87           C
ATOM   3721  C   SER A 258      10.958   6.583 -29.698  1.00 68.94           C
ATOM   3722  O   SER A 258      10.409   5.552 -29.310  1.00 64.95           O
ATOM   3723  CB  SER A 258      12.946   5.234 -30.418  1.00 62.55           C
ATOM   3724  OG  SER A 258      12.422   4.883 -31.684  1.00 73.37           O
ATOM   3725  H   SER A 258      13.059   6.551 -28.135  1.00 88.68           H
ATOM   3726  HA  SER A 258      12.610   7.238 -30.719  1.00 87.59           H
ATOM   3727  HB2 SER A 258      13.915   5.247 -30.469  1.00 75.20           H
ATOM   3728  HB3 SER A 258      12.657   4.580 -29.763  1.00 75.20           H
ATOM   3729  HG  SER A 258      12.403   4.047 -31.765  1.00 88.18           H
ATOM   3730  N   ILE A 259      10.302   7.723 -29.866  1.00 63.55           N
ATOM   3731  CA  ILE A 259       8.849   7.788 -29.854  1.00 66.48           C
ATOM   3732  C   ILE A 259       8.419   7.886 -31.312  1.00 67.23           C
ATOM   3733  O   ILE A 259       8.755   8.844 -32.013  1.00 66.63           O
ATOM   3734  CB  ILE A 259       8.332   8.944 -28.985  1.00 68.88           C
ATOM   3735  CG1 ILE A 259       8.470  10.295 -29.674  1.00 78.23           C
ATOM   3736  CG2 ILE A 259       9.070   8.930 -27.635  1.00 62.43           C
ATOM   3737  CD1 ILE A 259       7.258  10.661 -30.526  1.00 77.87           C
ATOM   3738  H   ILE A 259      10.684   8.483 -29.991  1.00 76.40           H
ATOM   3739  HA  ILE A 259       8.470   6.978 -29.479  1.00 79.92           H
ATOM   3740  HB  ILE A 259       7.382   8.811 -28.840  1.00 82.79           H
ATOM   3741 HG12 ILE A 259       8.578  10.983 -28.999  1.00 94.01           H
ATOM   3742 HG13 ILE A 259       9.247  10.274 -30.254  1.00 94.01           H
ATOM   3743 HG21 ILE A 259       8.742   9.661 -27.088  1.00 75.05           H
ATOM   3744 HG22 ILE A 259       8.901   8.084 -27.192  1.00 75.05           H
ATOM   3745 HG23 ILE A 259      10.021   9.036 -27.793  1.00 75.05           H
ATOM   3746 HD11 ILE A 259       7.409  11.527 -30.935  1.00 93.58           H
ATOM   3747 HD12 ILE A 259       7.141   9.987 -31.214  1.00 93.58           H
ATOM   3748 HD13 ILE A 259       6.472  10.695 -29.959  1.00 93.58           H
ATOM   3749  N   THR A 260       7.721   6.860 -31.781  1.00 57.10           N
ATOM   3750  CA  THR A 260       7.398   6.734 -33.189  1.00 58.95           C
ATOM   3751  C   THR A 260       5.992   6.205 -33.420  1.00 59.75           C
ATOM   3752  O   THR A 260       5.558   6.137 -34.570  1.00 57.83           O
ATOM   3753  CB  THR A 260       8.404   5.806 -33.882  1.00 64.70           C
ATOM   3754  OG1 THR A 260       8.388   4.524 -33.243  1.00 66.03           O
ATOM   3755  CG2 THR A 260       9.798   6.393 -33.776  1.00 67.74           C
ATOM   3756  H   THR A 260       7.420   6.216 -31.296  1.00 68.65           H
ATOM   3757  HA  THR A 260       7.467   7.605 -33.610  1.00 70.88           H
ATOM   3758  HB  THR A 260       8.171   5.704 -34.818  1.00 77.78           H
ATOM   3759  HG1 THR A 260       8.917   4.001 -33.633  1.00 79.37           H
ATOM   3760 HG21 THR A 260      10.435   5.818 -34.230  1.00 81.43           H
ATOM   3761 HG22 THR A 260       9.820   7.272 -34.186  1.00 81.43           H
ATOM   3762 HG23 THR A 260      10.055   6.473 -32.844  1.00 81.43           H
ATOM   3763  N   ASN A 261       5.271   5.841 -32.364  1.00 54.40           N
ATOM   3764  CA  ASN A 261       3.956   5.243 -32.491  1.00 53.84           C
ATOM   3765  C   ASN A 261       3.101   5.730 -31.332  1.00 57.23           C
ATOM   3766  O   ASN A 261       3.562   6.476 -30.462  1.00 57.05           O
ATOM   3767  CB  ASN A 261       4.034   3.716 -32.500  1.00 52.07           C
ATOM   3768  CG  ASN A 261       4.745   3.171 -31.279  1.00 59.19           C
ATOM   3769  OD1 ASN A 261       4.456   3.574 -30.154  1.00 46.41           O
ATOM   3770  ND2 ASN A 261       5.695   2.277 -31.492  1.00 60.13           N
ATOM   3771  H   ASN A 261       5.531   5.933 -31.549  1.00 65.42           H
ATOM   3772  HA  ASN A 261       3.557   5.533 -33.326  1.00 64.75           H
ATOM   3773  HB2 ASN A 261       3.135   3.351 -32.514  1.00 62.63           H
ATOM   3774  HB3 ASN A 261       4.521   3.427 -33.287  1.00 62.63           H
ATOM   3775 HD21 ASN A 261       6.125   1.940 -30.828  1.00 72.29           H
ATOM   3776 HD22 ASN A 261       5.883   2.031 -32.295  1.00 72.29           H
ATOM   3777  N   MET A 262       1.847   5.280 -31.308  1.00 53.96           N
ATOM   3778  CA  MET A 262       0.936   5.741 -30.270  1.00 49.95           C
ATOM   3779  C   MET A 262       1.363   5.239 -28.895  1.00 43.21           C
ATOM   3780  O   MET A 262       1.257   5.971 -27.902  1.00 47.94           O
ATOM   3781  CB  MET A 262      -0.493   5.296 -30.585  1.00 52.27           C
ATOM   3782  CG  MET A 262      -1.522   5.895 -29.649  1.00 54.49           C
ATOM   3783  SD  MET A 262      -3.170   6.024 -30.370  1.00 69.97           S
ATOM   3784  CE  MET A 262      -2.897   7.217 -31.689  1.00 57.86           C
ATOM   3785  H   MET A 262       1.509   4.722 -31.868  1.00 64.89           H
ATOM   3786  HA  MET A 262       0.947   6.711 -30.263  1.00 60.08           H
ATOM   3787  HB2 MET A 262      -0.715   5.570 -31.488  1.00 62.86           H
ATOM   3788  HB3 MET A 262      -0.545   4.330 -30.508  1.00 62.86           H
ATOM   3789  HG2 MET A 262      -1.588   5.337 -28.859  1.00 65.53           H
ATOM   3790  HG3 MET A 262      -1.237   6.788 -29.402  1.00 65.53           H
ATOM   3791  HE1 MET A 262      -3.718   7.323 -32.194  1.00 69.57           H
ATOM   3792  HE2 MET A 262      -2.637   8.065 -31.297  1.00 69.57           H
ATOM   3793  HE3 MET A 262      -2.191   6.890 -32.269  1.00 69.57           H
ATOM   3794  N   LEU A 263       1.844   3.997 -28.809  1.00 52.34           N
ATOM   3795  CA  LEU A 263       2.220   3.459 -27.507  1.00 54.96           C
ATOM   3796  C   LEU A 263       3.390   4.230 -26.914  1.00 56.94           C
ATOM   3797  O   LEU A 263       3.435   4.454 -25.696  1.00 52.23           O
ATOM   3798  CB  LEU A 263       2.558   1.975 -27.625  1.00 55.06           C
ATOM   3799  CG  LEU A 263       2.626   1.207 -26.305  1.00 58.10           C
ATOM   3800  CD1 LEU A 263       1.454   1.522 -25.389  1.00 60.99           C
ATOM   3801  CD2 LEU A 263       2.692  -0.299 -26.580  1.00 55.88           C
ATOM   3802  H   LEU A 263       1.960   3.462 -29.473  1.00 62.94           H
ATOM   3803  HA  LEU A 263       1.464   3.543 -26.905  1.00 66.09           H
ATOM   3804  HB2 LEU A 263       1.878   1.551 -28.171  1.00 66.21           H
ATOM   3805  HB3 LEU A 263       3.425   1.894 -28.052  1.00 66.21           H
ATOM   3806  HG  LEU A 263       3.429   1.486 -25.838  1.00 69.86           H
ATOM   3807 HD11 LEU A 263       1.410   0.851 -24.690  1.00 73.33           H
ATOM   3808 HD12 LEU A 263       1.587   2.400 -24.998  1.00 73.33           H
ATOM   3809 HD13 LEU A 263       0.636   1.512 -25.910  1.00 73.33           H
ATOM   3810 HD21 LEU A 263       2.877  -0.764 -25.749  1.00 67.20           H
ATOM   3811 HD22 LEU A 263       1.840  -0.591 -26.940  1.00 67.20           H
ATOM   3812 HD23 LEU A 263       3.399  -0.472 -27.221  1.00 67.20           H
ATOM   3813  N   ASP A 264       4.345   4.645 -27.749  1.00 52.55           N
ATOM   3814  CA  ASP A 264       5.453   5.459 -27.259  1.00 56.16           C
ATOM   3815  C   ASP A 264       4.933   6.773 -26.685  1.00 55.76           C
ATOM   3816  O   ASP A 264       5.288   7.164 -25.566  1.00 56.88           O
ATOM   3817  CB  ASP A 264       6.454   5.735 -28.385  1.00 58.13           C
ATOM   3818  CG  ASP A 264       7.234   4.508 -28.793  1.00 58.56           C
ATOM   3819  OD1 ASP A 264       7.534   3.667 -27.927  1.00 63.51           O
ATOM   3820  OD2 ASP A 264       7.556   4.394 -29.991  1.00 61.36           O
ATOM   3821  H   ASP A 264       4.373   4.471 -28.590  1.00 63.19           H
ATOM   3822  HA  ASP A 264       5.917   4.970 -26.562  1.00 67.53           H
ATOM   3823  HB2 ASP A 264       5.972   6.055 -29.164  1.00 69.90           H
ATOM   3824  HB3 ASP A 264       7.087   6.406 -28.087  1.00 69.90           H
ATOM   3825  N   THR A 265       4.099   7.474 -27.456  1.00 51.65           N
ATOM   3826  CA  THR A 265       3.519   8.727 -26.995  1.00 47.41           C
ATOM   3827  C   THR A 265       2.943   8.572 -25.593  1.00 55.63           C
ATOM   3828  O   THR A 265       3.216   9.382 -24.703  1.00 57.83           O
ATOM   3829  CB  THR A 265       2.441   9.189 -27.978  1.00 48.87           C
ATOM   3830  OG1 THR A 265       3.054   9.565 -29.220  1.00 52.39           O
ATOM   3831  CG2 THR A 265       1.670  10.363 -27.411  1.00 51.13           C
ATOM   3832  H   THR A 265       3.855   7.244 -28.248  1.00 62.12           H
ATOM   3833  HA  THR A 265       4.210   9.408 -26.964  1.00 57.03           H
ATOM   3834  HB  THR A 265       1.814   8.467 -28.136  1.00 58.79           H
ATOM   3835  HG1 THR A 265       3.370   8.887 -29.602  1.00 63.01           H
ATOM   3836 HG21 THR A 265       1.247  10.859 -28.129  1.00 61.50           H
ATOM   3837 HG22 THR A 265       0.986  10.047 -26.801  1.00 61.50           H
ATOM   3838 HG23 THR A 265       2.271  10.955 -26.932  1.00 61.50           H
ATOM   3839  N   LEU A 266       2.161   7.514 -25.379  1.00 59.25           N
ATOM   3840  CA  LEU A 266       1.523   7.320 -24.082  1.00 59.44           C
ATOM   3841  C   LEU A 266       2.544   6.963 -23.011  1.00 58.47           C
ATOM   3842  O   LEU A 266       2.552   7.554 -21.925  1.00 64.54           O
ATOM   3843  CB  LEU A 266       0.459   6.232 -24.197  1.00 58.33           C
ATOM   3844  CG  LEU A 266      -0.814   6.641 -24.941  1.00 63.44           C
ATOM   3845  CD1 LEU A 266      -1.638   5.405 -25.276  1.00 61.70           C
ATOM   3846  CD2 LEU A 266      -1.620   7.635 -24.126  1.00 60.97           C
ATOM   3847  H   LEU A 266       1.987   6.905 -25.960  1.00 71.24           H
ATOM   3848  HA  LEU A 266       1.091   8.146 -23.815  1.00 71.46           H
ATOM   3849  HB2 LEU A 266       0.843   5.478 -24.671  1.00 70.13           H
ATOM   3850  HB3 LEU A 266       0.199   5.963 -23.302  1.00 70.13           H
ATOM   3851  HG  LEU A 266      -0.576   7.080 -25.772  1.00 76.26           H
ATOM   3852 HD11 LEU A 266      -2.434   5.677 -25.759  1.00 74.18           H
ATOM   3853 HD12 LEU A 266      -1.105   4.810 -25.826  1.00 74.18           H
ATOM   3854 HD13 LEU A 266      -1.888   4.959 -24.452  1.00 74.18           H
ATOM   3855 HD21 LEU A 266      -2.428   7.861 -24.613  1.00 73.30           H
ATOM   3856 HD22 LEU A 266      -1.850   7.232 -23.274  1.00 73.30           H
ATOM   3857 HD23 LEU A 266      -1.087   8.432 -23.982  1.00 73.30           H
ATOM   3858  N   MET A 267       3.413   5.989 -23.295  1.00 63.01           N
ATOM   3859  CA  MET A 267       4.416   5.588 -22.312  1.00 60.02           C
ATOM   3860  C   MET A 267       5.299   6.764 -21.919  1.00 64.10           C
ATOM   3861  O   MET A 267       5.684   6.906 -20.750  1.00 68.17           O
ATOM   3862  CB  MET A 267       5.273   4.455 -22.876  1.00 57.36           C
ATOM   3863  CG  MET A 267       4.770   3.073 -22.523  1.00 66.87           C
ATOM   3864  SD  MET A 267       5.452   1.804 -23.589  1.00 72.88           S
ATOM   3865  CE  MET A 267       6.416   0.875 -22.403  1.00 80.05           C
ATOM   3866  H   MET A 267       3.442   5.554 -24.036  1.00 75.75           H
ATOM   3867  HA  MET A 267       3.959   5.257 -21.522  1.00 72.16           H
ATOM   3868  HB2 MET A 267       5.286   4.527 -23.843  1.00 68.98           H
ATOM   3869  HB3 MET A 267       6.173   4.541 -22.525  1.00 68.98           H
ATOM   3870  HG2 MET A 267       5.023   2.867 -21.609  1.00 80.38           H
ATOM   3871  HG3 MET A 267       3.804   3.055 -22.612  1.00 80.38           H
ATOM   3872  HE1 MET A 267       6.865   0.148 -22.862  1.00 96.20           H
ATOM   3873  HE2 MET A 267       7.070   1.464 -21.997  1.00 96.20           H
ATOM   3874  HE3 MET A 267       5.823   0.520 -21.723  1.00 96.20           H
ATOM   3875  N   GLN A 268       5.640   7.609 -22.888  1.00 57.96           N
ATOM   3876  CA  GLN A 268       6.446   8.787 -22.600  1.00 60.30           C
ATOM   3877  C   GLN A 268       5.766   9.679 -21.568  1.00 66.69           C
ATOM   3878  O   GLN A 268       6.363  10.044 -20.553  1.00 70.24           O
ATOM   3879  CB  GLN A 268       6.702   9.561 -23.888  1.00 60.85           C
ATOM   3880  CG  GLN A 268       7.408  10.880 -23.676  1.00 63.56           C
ATOM   3881  CD  GLN A 268       7.606  11.625 -24.971  1.00 59.54           C
ATOM   3882  OE1 GLN A 268       8.696  12.116 -25.254  1.00 66.03           O
ATOM   3883  NE2 GLN A 268       6.552  11.698 -25.780  1.00 79.46           N
ATOM   3884  H   GLN A 268       5.418   7.523 -23.714  1.00 69.68           H
ATOM   3885  HA  GLN A 268       7.299   8.502 -22.237  1.00 72.50           H
ATOM   3886  HB2 GLN A 268       7.256   9.020 -24.472  1.00 73.16           H
ATOM   3887  HB3 GLN A 268       5.851   9.746 -24.315  1.00 73.16           H
ATOM   3888  HG2 GLN A 268       6.876  11.435 -23.085  1.00 76.41           H
ATOM   3889  HG3 GLN A 268       8.279  10.717 -23.283  1.00 76.41           H
ATOM   3890 HE21 GLN A 268       5.809  11.331 -25.551  1.00 95.50           H
ATOM   3891 HE22 GLN A 268       6.615  12.112 -26.531  1.00 95.50           H
ATOM   3892  N   ALA A 269       4.516  10.070 -21.832  1.00 62.44           N
ATOM   3893  CA  ALA A 269       3.833  10.974 -20.914  1.00 58.66           C
ATOM   3894  C   ALA A 269       3.781  10.386 -19.509  1.00 65.09           C
ATOM   3895  O   ALA A 269       3.879  11.117 -18.516  1.00 69.36           O
ATOM   3896  CB  ALA A 269       2.426  11.283 -21.427  1.00 64.26           C
ATOM   3897  H   ALA A 269       4.056   9.832 -22.518  1.00 75.06           H
ATOM   3898  HA  ALA A 269       4.322  11.811 -20.872  1.00 70.53           H
ATOM   3899  HB1 ALA A 269       1.988  11.886 -20.805  1.00 77.26           H
ATOM   3900  HB2 ALA A 269       2.493  11.700 -22.300  1.00 77.26           H
ATOM   3901  HB3 ALA A 269       1.925  10.455 -21.494  1.00 77.26           H
ATOM   3902  N   LYS A 270       3.633   9.062 -19.405  1.00 54.84           N
ATOM   3903  CA  LYS A 270       3.652   8.415 -18.097  1.00 61.64           C
ATOM   3904  C   LYS A 270       4.978   8.656 -17.389  1.00 70.32           C
ATOM   3905  O   LYS A 270       5.009   8.945 -16.186  1.00 73.89           O
ATOM   3906  CB  LYS A 270       3.397   6.915 -18.250  1.00 60.44           C
ATOM   3907  CG  LYS A 270       2.545   6.312 -17.148  1.00 64.94           C
ATOM   3908  CD  LYS A 270       3.274   5.181 -16.429  1.00 68.75           C
ATOM   3909  CE  LYS A 270       2.478   4.702 -15.222  1.00 77.51           C
ATOM   3910  NZ  LYS A 270       3.192   3.640 -14.460  1.00 73.70           N
ATOM   3911  H   LYS A 270       3.522   8.525 -20.068  1.00 65.95           H
ATOM   3912  HA  LYS A 270       2.942   8.788 -17.552  1.00 74.11           H
ATOM   3913  HB2 LYS A 270       2.940   6.763 -19.091  1.00 72.67           H
ATOM   3914  HB3 LYS A 270       4.250   6.454 -18.247  1.00 72.67           H
ATOM   3915  HG2 LYS A 270       2.331   6.998 -16.496  1.00 78.07           H
ATOM   3916  HG3 LYS A 270       1.730   5.953 -17.532  1.00 78.07           H
ATOM   3917  HD2 LYS A 270       3.391   4.434 -17.037  1.00 82.64           H
ATOM   3918  HD3 LYS A 270       4.138   5.497 -16.122  1.00 82.64           H
ATOM   3919  HE2 LYS A 270       2.324   5.450 -14.624  1.00 93.15           H
ATOM   3920  HE3 LYS A 270       1.630   4.339 -15.523  1.00 93.15           H
ATOM   3921  HZ1 LYS A 270       2.695   3.371 -13.773  1.00 88.58           H
ATOM   3922  HZ2 LYS A 270       3.355   2.943 -14.990  1.00 88.58           H
ATOM   3923  HZ3 LYS A 270       3.965   3.955 -14.151  1.00 88.58           H
ATOM   3924  N   MET A 271       6.088   8.537 -18.122  1.00 76.09           N
ATOM   3925  CA  MET A 271       7.402   8.783 -17.536  1.00 80.78           C
ATOM   3926  C   MET A 271       7.558  10.248 -17.146  1.00 84.38           C
ATOM   3927  O   MET A 271       8.019  10.557 -16.043  1.00 89.75           O
ATOM   3928  CB  MET A 271       8.493   8.337 -18.519  1.00 82.19           C
ATOM   3929  CG  MET A 271       9.090   9.420 -19.395  1.00 93.33           C
ATOM   3930  SD  MET A 271      10.649   8.941 -20.175  1.00115.68           S
ATOM   3931  CE  MET A 271      10.680  10.058 -21.570  1.00 82.54           C
ATOM   3932  H   MET A 271       6.105   8.317 -18.953  1.00 91.45           H
ATOM   3933  HA  MET A 271       7.501   8.249 -16.733  1.00 97.07           H
ATOM   3934  HB2 MET A 271       9.221   7.951 -18.007  1.00 98.76           H
ATOM   3935  HB3 MET A 271       8.112   7.669 -19.110  1.00 98.76           H
ATOM   3936  HG2 MET A 271       8.460   9.635 -20.100  1.00112.13           H
ATOM   3937  HG3 MET A 271       9.260  10.205 -18.851  1.00112.13           H
ATOM   3938  HE1 MET A 271      11.522   9.953 -22.041  1.00 99.18           H
ATOM   3939  HE2 MET A 271       9.942   9.845 -22.162  1.00 99.18           H
ATOM   3940  HE3 MET A 271      10.593  10.969 -21.248  1.00 99.18           H
ATOM   3941  N   ASN A 272       7.162  11.167 -18.032  1.00 80.66           N
ATOM   3942  CA  ASN A 272       7.343  12.588 -17.760  1.00 76.06           C
ATOM   3943  C   ASN A 272       6.462  13.076 -16.615  1.00 86.33           C
ATOM   3944  O   ASN A 272       6.747  14.134 -16.043  1.00 95.38           O
ATOM   3945  CB  ASN A 272       7.058  13.408 -19.020  1.00 75.21           C
ATOM   3946  CG  ASN A 272       7.928  13.001 -20.193  1.00 82.71           C
ATOM   3947  OD1 ASN A 272       9.072  12.583 -20.020  1.00 83.62           O
ATOM   3948  ND2 ASN A 272       7.388  13.123 -21.397  1.00 85.84           N
ATOM   3949  H   ASN A 272       6.790  10.993 -18.787  1.00 96.93           H
ATOM   3950  HA  ASN A 272       8.269  12.736 -17.509  1.00 91.42           H
ATOM   3951  HB2 ASN A 272       6.131  13.283 -19.276  1.00 90.40           H
ATOM   3952  HB3 ASN A 272       7.226  14.345 -18.833  1.00 90.40           H
ATOM   3953 HD21 ASN A 272       6.586  13.420 -21.480  1.00103.15           H
ATOM   3954 HD22 ASN A 272       7.840  12.905 -22.095  1.00103.15           H
ATOM   3955  N   SER A 273       5.403  12.345 -16.279  1.00 76.26           N
ATOM   3956  CA  SER A 273       4.552  12.691 -15.144  1.00 86.45           C
ATOM   3957  C   SER A 273       5.232  12.282 -13.839  1.00 85.74           C
ATOM   3958  O   SER A 273       4.821  11.317 -13.189  1.00 92.84           O
ATOM   3959  CB  SER A 273       3.187  12.012 -15.258  1.00 83.71           C
ATOM   3960  OG  SER A 273       2.427  12.551 -16.324  1.00 89.71           O
ATOM   3961  H   SER A 273       5.153  11.636 -16.696  1.00 91.65           H
ATOM   3962  HA  SER A 273       4.401  13.650 -15.135  1.00103.88           H
ATOM   3963  HB2 SER A 273       3.321  11.065 -15.416  1.00100.59           H
ATOM   3964  HB3 SER A 273       2.701  12.145 -14.429  1.00100.59           H
ATOM   3965  HG  SER A 273       1.741  12.083 -16.452  1.00107.79           H
ATOM   3966  N   ASP A 283      -0.523  13.509 -15.925  1.00 80.02           N
ATOM   3967  CA  ASP A 283      -0.210  12.820 -14.678  1.00 86.59           C
ATOM   3968  C   ASP A 283      -0.105  11.305 -14.870  1.00 88.75           C
ATOM   3969  O   ASP A 283      -0.519  10.773 -15.898  1.00 88.62           O
ATOM   3970  CB  ASP A 283      -1.280  13.133 -13.624  1.00 89.05           C
ATOM   3971  CG  ASP A 283      -0.900  14.286 -12.721  1.00100.04           C
ATOM   3972  OD1 ASP A 283      -0.244  15.230 -13.201  1.00 88.43           O
ATOM   3973  OD2 ASP A 283      -1.263  14.245 -11.527  1.00101.13           O
ATOM   3974  HA  ASP A 283       0.652  13.134 -14.361  1.00104.04           H
ATOM   3975  HB2 ASP A 283      -2.107  13.366 -14.074  1.00107.00           H
ATOM   3976  HB3 ASP A 283      -1.413  12.349 -13.068  1.00107.00           H
ATOM   3977  N   SER A 284       0.453  10.619 -13.869  1.00 92.91           N
ATOM   3978  CA  SER A 284       0.614   9.170 -13.927  1.00 89.41           C
ATOM   3979  C   SER A 284      -0.614   8.415 -13.438  1.00 85.61           C
ATOM   3980  O   SER A 284      -0.754   7.226 -13.746  1.00 77.27           O
ATOM   3981  CB  SER A 284       1.831   8.739 -13.104  1.00 84.32           C
ATOM   3982  OG  SER A 284       1.614   8.943 -11.721  1.00 87.20           O
ATOM   3983  H   SER A 284       0.746  10.974 -13.142  1.00111.63           H
ATOM   3984  HA  SER A 284       0.773   8.914 -14.849  1.00107.43           H
ATOM   3985  HB2 SER A 284       1.997   7.796 -13.260  1.00101.32           H
ATOM   3986  HB3 SER A 284       2.599   9.261 -13.382  1.00101.32           H
ATOM   3987  HG  SER A 284       2.307   8.746 -11.289  1.00104.78           H
ATOM   3988  N   GLU A 285      -1.488   9.067 -12.669  1.00 85.71           N
ATOM   3989  CA  GLU A 285      -2.781   8.472 -12.358  1.00 84.94           C
ATOM   3990  C   GLU A 285      -3.601   8.270 -13.625  1.00 82.17           C
ATOM   3991  O   GLU A 285      -4.303   7.262 -13.771  1.00 80.42           O
ATOM   3992  CB  GLU A 285      -3.535   9.364 -11.368  1.00 81.82           C
ATOM   3993  CG  GLU A 285      -3.826  10.772 -11.885  1.00 88.23           C
ATOM   3994  CD  GLU A 285      -3.197  11.874 -11.036  1.00 95.97           C
ATOM   3995  OE1 GLU A 285      -2.068  11.682 -10.538  1.00 95.70           O
ATOM   3996  OE2 GLU A 285      -3.830  12.940 -10.877  1.00 93.48           O
ATOM   3997  H   GLU A 285      -1.357   9.843 -12.322  1.00102.99           H
ATOM   3998  HA  GLU A 285      -2.645   7.607 -11.941  1.00102.07           H
ATOM   3999  HB2 GLU A 285      -4.385   8.946 -11.160  1.00 98.32           H
ATOM   4000  HB3 GLU A 285      -3.002   9.451 -10.562  1.00 98.32           H
ATOM   4001  HG2 GLU A 285      -3.475  10.855 -12.785  1.00106.02           H
ATOM   4002  HG3 GLU A 285      -4.786  10.912 -11.889  1.00106.02           H
ATOM   4003  N   LEU A 286      -3.501   9.213 -14.564  1.00 78.99           N
ATOM   4004  CA  LEU A 286      -4.299   9.161 -15.781  1.00 75.20           C
ATOM   4005  C   LEU A 286      -3.733   8.173 -16.787  1.00 69.63           C
ATOM   4006  O   LEU A 286      -4.495   7.552 -17.536  1.00 67.98           O
ATOM   4007  CB  LEU A 286      -4.372  10.550 -16.415  1.00 74.16           C
ATOM   4008  CG  LEU A 286      -4.384  11.748 -15.467  1.00 75.29           C
ATOM   4009  CD1 LEU A 286      -4.391  13.054 -16.254  1.00 66.00           C
ATOM   4010  CD2 LEU A 286      -5.587  11.681 -14.544  1.00 72.84           C
ATOM   4011  H   LEU A 286      -2.977   9.893 -14.517  1.00 94.93           H
ATOM   4012  HA  LEU A 286      -5.199   8.881 -15.552  1.00 90.37           H
ATOM   4013  HB2 LEU A 286      -3.601  10.654 -16.993  1.00 89.13           H
ATOM   4014  HB3 LEU A 286      -5.188  10.596 -16.938  1.00 89.13           H
ATOM   4015  HG  LEU A 286      -3.581  11.728 -14.924  1.00 90.49           H
ATOM   4016 HD11 LEU A 286      -4.462  13.796 -15.633  1.00 79.34           H
ATOM   4017 HD12 LEU A 286      -3.565  13.123 -16.758  1.00 79.34           H
ATOM   4018 HD13 LEU A 286      -5.149  13.054 -16.858  1.00 79.34           H
ATOM   4019 HD21 LEU A 286      -5.512  12.381 -13.876  1.00 87.54           H
ATOM   4020 HD22 LEU A 286      -6.394  11.807 -15.067  1.00 87.54           H
ATOM   4021 HD23 LEU A 286      -5.606  10.812 -14.112  1.00 87.54           H
ATOM   4022  N   LEU A 287      -2.409   8.017 -16.818  1.00 69.36           N
ATOM   4023  CA  LEU A 287      -1.733   7.129 -17.754  1.00 58.20           C
ATOM   4024  C   LEU A 287      -1.403   5.779 -17.129  1.00 64.57           C
ATOM   4025  O   LEU A 287      -0.375   5.178 -17.453  1.00 64.02           O
ATOM   4026  CB  LEU A 287      -0.467   7.793 -18.280  1.00 57.13           C
ATOM   4027  CG  LEU A 287      -0.712   9.158 -18.927  1.00 67.71           C
ATOM   4028  CD1 LEU A 287       0.493  10.063 -18.791  1.00 63.44           C
ATOM   4029  CD2 LEU A 287      -1.089   8.957 -20.393  1.00 63.05           C
ATOM   4030  H   LEU A 287      -1.869   8.429 -16.290  1.00 83.37           H
ATOM   4031  HA  LEU A 287      -2.323   6.965 -18.507  1.00 69.98           H
ATOM   4032  HB2 LEU A 287       0.148   7.921 -17.540  1.00 68.69           H
ATOM   4033  HB3 LEU A 287      -0.066   7.215 -18.948  1.00 68.69           H
ATOM   4034  HG  LEU A 287      -1.443   9.605 -18.471  1.00 81.39           H
ATOM   4035 HD11 LEU A 287       0.290  10.921 -19.195  1.00 76.27           H
ATOM   4036 HD12 LEU A 287       0.695  10.180 -17.850  1.00 76.27           H
ATOM   4037 HD13 LEU A 287       1.247   9.654 -19.243  1.00 76.27           H
ATOM   4038 HD21 LEU A 287      -1.233   9.824 -20.803  1.00 75.80           H
ATOM   4039 HD22 LEU A 287      -0.365   8.494 -20.844  1.00 75.80           H
ATOM   4040 HD23 LEU A 287      -1.900   8.429 -20.440  1.00 75.80           H
ATOM   4041  N   SER A 288      -2.255   5.294 -16.230  1.00 61.98           N
ATOM   4042  CA  SER A 288      -2.132   3.937 -15.716  1.00 59.29           C
ATOM   4043  C   SER A 288      -2.123   2.941 -16.871  1.00 61.50           C
ATOM   4044  O   SER A 288      -2.446   3.300 -18.010  1.00 59.29           O
ATOM   4045  CB  SER A 288      -3.277   3.630 -14.750  1.00 62.69           C
ATOM   4046  OG  SER A 288      -4.396   3.114 -15.453  1.00 62.67           O
ATOM   4047  H   SER A 288      -2.916   5.734 -15.901  1.00 74.52           H
ATOM   4048  HA  SER A 288      -1.299   3.847 -15.228  1.00 71.28           H
ATOM   4049  HB2 SER A 288      -2.978   2.971 -14.103  1.00 75.36           H
ATOM   4050  HB3 SER A 288      -3.536   4.446 -14.295  1.00 75.36           H
ATOM   4051  HG  SER A 288      -4.526   3.560 -16.152  1.00 75.34           H
ATOM   4052  N   ASP A 289      -1.771   1.685 -16.587  1.00 64.52           N
ATOM   4053  CA  ASP A 289      -1.620   0.702 -17.656  1.00 59.86           C
ATOM   4054  C   ASP A 289      -2.972   0.311 -18.246  1.00 58.68           C
ATOM   4055  O   ASP A 289      -3.082   0.074 -19.454  1.00 56.78           O
ATOM   4056  CB  ASP A 289      -0.875  -0.527 -17.126  1.00 72.08           C
ATOM   4057  CG  ASP A 289       0.472  -0.176 -16.507  1.00 87.45           C
ATOM   4058  OD1 ASP A 289       1.269   0.525 -17.160  1.00 74.17           O
ATOM   4059  OD2 ASP A 289       0.734  -0.606 -15.365  1.00 90.24           O
ATOM   4060  H   ASP A 289      -1.618   1.383 -15.797  1.00 77.56           H
ATOM   4061  HA  ASP A 289      -1.089   1.088 -18.370  1.00 71.98           H
ATOM   4062  HB2 ASP A 289      -1.416  -0.955 -16.444  1.00 86.63           H
ATOM   4063  HB3 ASP A 289      -0.717  -1.142 -17.859  1.00 86.63           H
ATOM   4064  N   ASN A 290      -4.014   0.239 -17.415  1.00 49.76           N
ATOM   4065  CA  ASN A 290      -5.348  -0.030 -17.944  1.00 56.93           C
ATOM   4066  C   ASN A 290      -5.861   1.143 -18.766  1.00 53.78           C
ATOM   4067  O   ASN A 290      -6.517   0.948 -19.798  1.00 60.43           O
ATOM   4068  CB  ASN A 290      -6.312  -0.337 -16.804  1.00 55.92           C
ATOM   4069  CG  ASN A 290      -6.570  -1.817 -16.651  1.00 70.80           C
ATOM   4070  OD1 ASN A 290      -6.401  -2.590 -17.593  1.00 79.22           O
ATOM   4071  ND2 ASN A 290      -6.978  -2.225 -15.459  1.00 74.90           N
ATOM   4072  H   ASN A 290      -3.975   0.340 -16.562  1.00 59.85           H
ATOM   4073  HA  ASN A 290      -5.302  -0.809 -18.520  1.00 68.46           H
ATOM   4074  HB2 ASN A 290      -5.934  -0.010 -15.972  1.00 67.25           H
ATOM   4075  HB3 ASN A 290      -7.159   0.100 -16.978  1.00 67.25           H
ATOM   4076 HD21 ASN A 290      -7.082  -1.656 -14.822  1.00 90.02           H
ATOM   4077 HD22 ASN A 290      -7.139  -3.058 -15.321  1.00 90.02           H
ATOM   4078  N   HIS A 291      -5.586   2.371 -18.318  1.00 51.77           N
ATOM   4079  CA  HIS A 291      -5.956   3.542 -19.104  1.00 49.17           C
ATOM   4080  C   HIS A 291      -5.287   3.510 -20.472  1.00 49.36           C
ATOM   4081  O   HIS A 291      -5.928   3.788 -21.493  1.00 54.23           O
ATOM   4082  CB  HIS A 291      -5.580   4.823 -18.353  1.00 56.13           C
ATOM   4083  CG  HIS A 291      -6.558   5.210 -17.284  1.00 59.50           C
ATOM   4084  ND1 HIS A 291      -6.299   5.045 -15.940  1.00 58.61           N
ATOM   4085  CD2 HIS A 291      -7.792   5.762 -17.362  1.00 62.08           C
ATOM   4086  CE1 HIS A 291      -7.331   5.472 -15.237  1.00 53.10           C
ATOM   4087  NE2 HIS A 291      -8.252   5.911 -16.075  1.00 66.98           N
ATOM   4088  H   HIS A 291      -5.192   2.547 -17.574  1.00 62.26           H
ATOM   4089  HA  HIS A 291      -6.917   3.543 -19.232  1.00 59.14           H
ATOM   4090  HB2 HIS A 291      -4.716   4.695 -17.931  1.00 67.50           H
ATOM   4091  HB3 HIS A 291      -5.534   5.554 -18.989  1.00 67.50           H
ATOM   4092  HD2 HIS A 291      -8.244   5.996 -18.140  1.00 74.63           H
ATOM   4093  HE1 HIS A 291      -7.399   5.464 -14.309  1.00 63.86           H
ATOM   4094  HE2 HIS A 291      -9.016   6.238 -15.852  1.00 80.51           H
ATOM   4095  N   ILE A 292      -4.001   3.160 -20.515  1.00 54.85           N
ATOM   4096  CA  ILE A 292      -3.290   3.092 -21.788  1.00 56.22           C
ATOM   4097  C   ILE A 292      -3.879   1.991 -22.662  1.00 53.86           C
ATOM   4098  O   ILE A 292      -4.154   2.194 -23.850  1.00 55.38           O
ATOM   4099  CB  ILE A 292      -1.784   2.874 -21.545  1.00 54.92           C
ATOM   4100  CG1 ILE A 292      -1.156   4.130 -20.939  1.00 62.77           C
ATOM   4101  CG2 ILE A 292      -1.086   2.499 -22.845  1.00 46.76           C
ATOM   4102  CD1 ILE A 292       0.097   3.856 -20.120  1.00 62.00           C
ATOM   4103  H   ILE A 292      -3.523   2.959 -19.829  1.00 65.96           H
ATOM   4104  HA  ILE A 292      -3.402   3.936 -22.252  1.00 67.61           H
ATOM   4105  HB  ILE A 292      -1.677   2.143 -20.917  1.00 66.04           H
ATOM   4106 HG12 ILE A 292      -0.913   4.735 -21.658  1.00 75.46           H
ATOM   4107 HG13 ILE A 292      -1.805   4.553 -20.355  1.00 75.46           H
ATOM   4108 HG21 ILE A 292      -0.137   2.674 -22.756  1.00 56.26           H
ATOM   4109 HG22 ILE A 292      -1.234   1.557 -23.023  1.00 56.26           H
ATOM   4110 HG23 ILE A 292      -1.454   3.034 -23.566  1.00 56.26           H
ATOM   4111 HD11 ILE A 292       0.451   4.698 -19.793  1.00 74.53           H
ATOM   4112 HD12 ILE A 292      -0.133   3.282 -19.373  1.00 74.53           H
ATOM   4113 HD13 ILE A 292       0.754   3.418 -20.683  1.00 74.53           H
ATOM   4114  N   LEU A 293      -4.084   0.808 -22.079  1.00 51.60           N
ATOM   4115  CA  LEU A 293      -4.640  -0.317 -22.822  1.00 52.15           C
ATOM   4116  C   LEU A 293      -5.981   0.042 -23.445  1.00 51.43           C
ATOM   4117  O   LEU A 293      -6.207  -0.189 -24.638  1.00 44.73           O
ATOM   4118  CB  LEU A 293      -4.787  -1.514 -21.886  1.00 53.69           C
ATOM   4119  CG  LEU A 293      -5.575  -2.738 -22.352  1.00 62.22           C
ATOM   4120  CD1 LEU A 293      -4.919  -3.993 -21.777  1.00 53.81           C
ATOM   4121  CD2 LEU A 293      -7.028  -2.651 -21.941  1.00 54.81           C
ATOM   4122  H   LEU A 293      -3.908   0.633 -21.256  1.00 62.06           H
ATOM   4123  HA  LEU A 293      -4.034  -0.554 -23.541  1.00 62.72           H
ATOM   4124  HB2 LEU A 293      -3.893  -1.829 -21.678  1.00 64.56           H
ATOM   4125  HB3 LEU A 293      -5.224  -1.199 -21.080  1.00 64.56           H
ATOM   4126  HG  LEU A 293      -5.565  -2.783 -23.321  1.00 74.80           H
ATOM   4127 HD11 LEU A 293      -5.451  -4.767 -22.021  1.00 64.71           H
ATOM   4128 HD12 LEU A 293      -4.025  -4.077 -22.143  1.00 64.71           H
ATOM   4129 HD13 LEU A 293      -4.876  -3.912 -20.812  1.00 64.71           H
ATOM   4130 HD21 LEU A 293      -7.455  -3.505 -22.112  1.00 65.91           H
ATOM   4131 HD22 LEU A 293      -7.077  -2.440 -20.996  1.00 65.91           H
ATOM   4132 HD23 LEU A 293      -7.461  -1.955 -22.459  1.00 65.91           H
ATOM   4133  N   THR A 294      -6.892   0.600 -22.646  1.00 51.59           N
ATOM   4134  CA  THR A 294      -8.221   0.912 -23.154  1.00 53.64           C
ATOM   4135  C   THR A 294      -8.164   1.988 -24.231  1.00 50.56           C
ATOM   4136  O   THR A 294      -8.916   1.929 -25.214  1.00 49.98           O
ATOM   4137  CB  THR A 294      -9.132   1.345 -22.008  1.00 52.18           C
ATOM   4138  OG1 THR A 294      -9.058   0.383 -20.949  1.00 59.56           O
ATOM   4139  CG2 THR A 294     -10.574   1.464 -22.480  1.00 54.69           C
ATOM   4140  H   THR A 294      -6.765   0.804 -21.820  1.00 62.04           H
ATOM   4141  HA  THR A 294      -8.599   0.111 -23.551  1.00 64.51           H
ATOM   4142  HB  THR A 294      -8.847   2.213 -21.681  1.00 62.75           H
ATOM   4143  HG1 THR A 294      -8.285   0.375 -20.621  1.00 71.61           H
ATOM   4144 HG21 THR A 294     -11.149   1.691 -21.733  1.00 65.77           H
ATOM   4145 HG22 THR A 294     -10.646   2.157 -23.155  1.00 65.77           H
ATOM   4146 HG23 THR A 294     -10.869   0.622 -22.860  1.00 65.77           H
ATOM   4147  N   THR A 295      -7.273   2.972 -24.083  1.00 41.71           N
ATOM   4148  CA  THR A 295      -7.163   3.997 -25.114  1.00 35.81           C
ATOM   4149  C   THR A 295      -6.657   3.404 -26.421  1.00 42.91           C
ATOM   4150  O   THR A 295      -7.087   3.823 -27.506  1.00 45.20           O
ATOM   4151  CB  THR A 295      -6.254   5.137 -24.655  1.00 48.98           C
ATOM   4152  OG1 THR A 295      -6.909   5.888 -23.624  1.00 50.63           O
ATOM   4153  CG2 THR A 295      -5.939   6.063 -25.823  1.00 44.01           C
ATOM   4154  H   THR A 295      -6.739   3.063 -23.415  1.00 50.19           H
ATOM   4155  HA  THR A 295      -8.045   4.372 -25.267  1.00 43.11           H
ATOM   4156  HB  THR A 295      -5.423   4.773 -24.312  1.00 58.91           H
ATOM   4157  HG1 THR A 295      -7.087   5.388 -22.973  1.00 60.90           H
ATOM   4158 HG21 THR A 295      -5.624   6.919 -25.492  1.00 52.95           H
ATOM   4159 HG22 THR A 295      -5.250   5.669 -26.381  1.00 52.95           H
ATOM   4160 HG23 THR A 295      -6.735   6.205 -26.358  1.00 52.95           H
ATOM   4161  N   ILE A 296      -5.752   2.424 -26.354  1.00 48.53           N
ATOM   4162  CA  ILE A 296      -5.295   1.768 -27.577  1.00 47.10           C
ATOM   4163  C   ILE A 296      -6.425   0.945 -28.183  1.00 46.44           C
ATOM   4164  O   ILE A 296      -6.602   0.911 -29.408  1.00 41.89           O
ATOM   4165  CB  ILE A 296      -4.054   0.896 -27.310  1.00 48.61           C
ATOM   4166  CG1 ILE A 296      -2.880   1.752 -26.833  1.00 52.62           C
ATOM   4167  CG2 ILE A 296      -3.689   0.127 -28.577  1.00 50.76           C
ATOM   4168  CD1 ILE A 296      -2.072   2.357 -27.951  1.00 49.21           C
ATOM   4169  H   ILE A 296      -5.396   2.128 -25.629  1.00 58.37           H
ATOM   4170  HA  ILE A 296      -5.037   2.459 -28.208  1.00 56.66           H
ATOM   4171  HB  ILE A 296      -4.262   0.263 -26.604  1.00 58.47           H
ATOM   4172 HG12 ILE A 296      -3.224   2.479 -26.291  1.00 63.28           H
ATOM   4173 HG13 ILE A 296      -2.284   1.198 -26.305  1.00 63.28           H
ATOM   4174 HG21 ILE A 296      -2.757  -0.136 -28.529  1.00 61.05           H
ATOM   4175 HG22 ILE A 296      -4.253  -0.660 -28.642  1.00 61.05           H
ATOM   4176 HG23 ILE A 296      -3.832   0.701 -29.346  1.00 61.05           H
ATOM   4177 HD11 ILE A 296      -1.566   3.108 -27.604  1.00 59.19           H
ATOM   4178 HD12 ILE A 296      -1.467   1.685 -28.303  1.00 59.19           H
ATOM   4179 HD13 ILE A 296      -2.674   2.658 -28.649  1.00 59.19           H
ATOM   4180  N   GLY A 297      -7.186   0.252 -27.338  1.00 47.00           N
ATOM   4181  CA  GLY A 297      -8.290  -0.553 -27.840  1.00 53.63           C
ATOM   4182  C   GLY A 297      -9.308   0.267 -28.607  1.00 36.12           C
ATOM   4183  O   GLY A 297      -9.837  -0.186 -29.623  1.00 50.08           O
ATOM   4184  H   GLY A 297      -7.085   0.233 -26.485  1.00 56.54           H
ATOM   4185  HA2 GLY A 297      -7.942  -1.239 -28.431  1.00 64.50           H
ATOM   4186  HA3 GLY A 297      -8.740  -0.978 -27.093  1.00 64.50           H
ATOM   4187  N   ASP A 298      -9.593   1.484 -28.130  1.00 44.74           N
ATOM   4188  CA  ASP A 298     -10.526   2.368 -28.825  1.00 50.27           C
ATOM   4189  C   ASP A 298     -10.018   2.715 -30.221  1.00 49.26           C
ATOM   4190  O   ASP A 298     -10.759   2.626 -31.207  1.00 53.98           O
ATOM   4191  CB  ASP A 298     -10.736   3.651 -28.015  1.00 52.17           C
ATOM   4192  CG  ASP A 298     -11.846   3.540 -26.993  1.00 61.87           C
ATOM   4193  OD1 ASP A 298     -12.379   2.433 -26.803  1.00 62.10           O
ATOM   4194  OD2 ASP A 298     -12.184   4.568 -26.371  1.00 61.93           O
ATOM   4195  H   ASP A 298      -9.261   1.817 -27.411  1.00 53.82           H
ATOM   4196  HA  ASP A 298     -11.377   1.911 -28.909  1.00 60.46           H
ATOM   4197  HB2 ASP A 298      -9.916   3.862 -27.541  1.00 62.74           H
ATOM   4198  HB3 ASP A 298     -10.963   4.373 -28.622  1.00 62.74           H
ATOM   4199  N   ILE A 299      -8.759   3.150 -30.312  1.00 46.88           N
ATOM   4200  CA  ILE A 299      -8.185   3.491 -31.609  1.00 44.87           C
ATOM   4201  C   ILE A 299      -8.291   2.300 -32.552  1.00 38.54           C
ATOM   4202  O   ILE A 299      -8.671   2.438 -33.718  1.00 51.80           O
ATOM   4203  CB  ILE A 299      -6.724   3.952 -31.447  1.00 50.52           C
ATOM   4204  CG1 ILE A 299      -6.670   5.441 -31.102  1.00 50.73           C
ATOM   4205  CG2 ILE A 299      -5.939   3.668 -32.716  1.00 44.08           C
ATOM   4206  CD1 ILE A 299      -6.991   5.739 -29.655  1.00 56.25           C
ATOM   4207  H   ILE A 299      -8.226   3.255 -29.646  1.00 56.39           H
ATOM   4208  HA  ILE A 299      -8.689   4.227 -31.989  1.00 53.99           H
ATOM   4209  HB  ILE A 299      -6.323   3.454 -30.717  1.00 60.76           H
ATOM   4210 HG12 ILE A 299      -5.776   5.771 -31.281  1.00 61.02           H
ATOM   4211 HG13 ILE A 299      -7.315   5.912 -31.652  1.00 61.02           H
ATOM   4212 HG21 ILE A 299      -5.100   4.153 -32.684  1.00 53.03           H
ATOM   4213 HG22 ILE A 299      -5.768   2.715 -32.776  1.00 53.03           H
ATOM   4214 HG23 ILE A 299      -6.461   3.959 -33.481  1.00 53.03           H
ATOM   4215 HD11 ILE A 299      -7.075   6.699 -29.541  1.00 67.64           H
ATOM   4216 HD12 ILE A 299      -7.826   5.305 -29.420  1.00 67.64           H
ATOM   4217 HD13 ILE A 299      -6.274   5.402 -29.096  1.00 67.64           H
ATOM   4218  N   PHE A 300      -7.953   1.111 -32.054  1.00 42.88           N
ATOM   4219  CA  PHE A 300      -8.010  -0.080 -32.891  1.00 50.02           C
ATOM   4220  C   PHE A 300      -9.433  -0.359 -33.361  1.00 50.79           C
ATOM   4221  O   PHE A 300      -9.693  -0.503 -34.559  1.00 49.67           O
ATOM   4222  CB  PHE A 300      -7.474  -1.286 -32.111  1.00 50.31           C
ATOM   4223  CG  PHE A 300      -6.161  -1.791 -32.615  1.00 56.09           C
ATOM   4224  CD1 PHE A 300      -4.979  -1.270 -32.133  1.00 58.53           C
ATOM   4225  CD2 PHE A 300      -6.109  -2.790 -33.573  1.00 59.44           C
ATOM   4226  CE1 PHE A 300      -3.766  -1.726 -32.589  1.00 62.74           C
ATOM   4227  CE2 PHE A 300      -4.893  -3.252 -34.038  1.00 67.29           C
ATOM   4228  CZ  PHE A 300      -3.721  -2.722 -33.544  1.00 59.49           C
ATOM   4229  H   PHE A 300      -7.692   0.971 -31.247  1.00 51.59           H
ATOM   4230  HA  PHE A 300      -7.451   0.065 -33.670  1.00 60.16           H
ATOM   4231  HB2 PHE A 300      -7.357  -1.030 -31.182  1.00 60.51           H
ATOM   4232  HB3 PHE A 300      -8.116  -2.010 -32.177  1.00 60.51           H
ATOM   4233  HD1 PHE A 300      -5.003  -0.599 -31.489  1.00 70.37           H
ATOM   4234  HD2 PHE A 300      -6.899  -3.152 -33.905  1.00 71.47           H
ATOM   4235  HE1 PHE A 300      -2.977  -1.366 -32.255  1.00 75.42           H
ATOM   4236  HE2 PHE A 300      -4.865  -3.921 -34.685  1.00 80.89           H
ATOM   4237  HZ  PHE A 300      -2.902  -3.034 -33.854  1.00 71.52           H
ATOM   4238  N   GLY A 301     -10.366  -0.478 -32.416  1.00 38.38           N
ATOM   4239  CA  GLY A 301     -11.744  -0.744 -32.796  1.00 51.37           C
ATOM   4240  C   GLY A 301     -12.314   0.345 -33.682  1.00 50.09           C
ATOM   4241  O   GLY A 301     -13.000   0.065 -34.665  1.00 53.27           O
ATOM   4242  H   GLY A 301     -10.228  -0.410 -31.570  1.00 46.19           H
ATOM   4243  HA2 GLY A 301     -11.788  -1.585 -33.277  1.00 61.78           H
ATOM   4244  HA3 GLY A 301     -12.291  -0.808 -31.998  1.00 61.78           H
ATOM   4245  N   ALA A 302     -12.018   1.603 -33.348  1.00 46.50           N
ATOM   4246  CA  ALA A 302     -12.511   2.720 -34.136  1.00 46.51           C
ATOM   4247  C   ALA A 302     -11.920   2.709 -35.539  1.00 51.69           C
ATOM   4248  O   ALA A 302     -12.622   2.985 -36.516  1.00 49.48           O
ATOM   4249  CB  ALA A 302     -12.183   4.041 -33.437  1.00 47.69           C
ATOM   4250  H   ALA A 302     -11.537   1.831 -32.672  1.00 55.94           H
ATOM   4251  HA  ALA A 302     -13.475   2.645 -34.209  1.00 55.95           H
ATOM   4252  HB1 ALA A 302     -12.676   4.757 -33.868  1.00 57.36           H
ATOM   4253  HB2 ALA A 302     -12.441   3.977 -32.504  1.00 57.36           H
ATOM   4254  HB3 ALA A 302     -11.230   4.207 -33.507  1.00 57.36           H
ATOM   4255  N   GLY A 303     -10.626   2.396 -35.651  1.00 50.80           N
ATOM   4256  CA  GLY A 303      -9.960   2.487 -36.935  1.00 51.05           C
ATOM   4257  C   GLY A 303     -10.291   1.357 -37.881  1.00 52.64           C
ATOM   4258  O   GLY A 303     -10.215   1.526 -39.099  1.00 55.31           O
ATOM   4259  H   GLY A 303     -10.125   2.132 -35.004  1.00 61.10           H
ATOM   4260  HA2 GLY A 303     -10.215   3.320 -37.362  1.00 61.40           H
ATOM   4261  HA3 GLY A 303      -9.001   2.487 -36.792  1.00 61.40           H
ATOM   4262  N   VAL A 304     -10.649   0.194 -37.345  1.00 48.74           N
ATOM   4263  CA  VAL A 304     -10.913  -0.966 -38.184  1.00 48.17           C
ATOM   4264  C   VAL A 304     -12.383  -1.061 -38.563  1.00 47.17           C
ATOM   4265  O   VAL A 304     -12.726  -1.225 -39.733  1.00 45.57           O
ATOM   4266  CB  VAL A 304     -10.443  -2.251 -37.468  1.00 48.31           C
ATOM   4267  CG1 VAL A 304     -10.784  -3.477 -38.308  1.00 46.60           C
ATOM   4268  CG2 VAL A 304      -8.952  -2.195 -37.185  1.00 47.74           C
ATOM   4269  H   VAL A 304     -10.746   0.054 -36.502  1.00 58.63           H
ATOM   4270  HA  VAL A 304     -10.402  -0.868 -39.003  1.00 57.94           H
ATOM   4271  HB  VAL A 304     -10.905  -2.322 -36.618  1.00 58.11           H
ATOM   4272 HG11 VAL A 304     -10.166  -4.192 -38.089  1.00 56.06           H
ATOM   4273 HG12 VAL A 304     -11.693  -3.753 -38.110  1.00 56.06           H
ATOM   4274 HG13 VAL A 304     -10.705  -3.248 -39.248  1.00 56.06           H
ATOM   4275 HG21 VAL A 304      -8.722  -2.903 -36.563  1.00 57.43           H
ATOM   4276 HG22 VAL A 304      -8.468  -2.317 -38.017  1.00 57.43           H
ATOM   4277 HG23 VAL A 304      -8.735  -1.332 -36.800  1.00 57.43           H
ATOM   4278  N   GLU A 305     -13.273  -0.941 -37.573  1.00 43.39           N
ATOM   4279  CA  GLU A 305     -14.688  -1.202 -37.814  1.00 50.11           C
ATOM   4280  C   GLU A 305     -15.319  -0.117 -38.676  1.00 45.12           C
ATOM   4281  O   GLU A 305     -16.074  -0.416 -39.604  1.00 46.02           O
ATOM   4282  CB  GLU A 305     -15.422  -1.340 -36.482  1.00 45.64           C
ATOM   4283  CG  GLU A 305     -15.073  -2.619 -35.723  1.00 51.41           C
ATOM   4284  CD  GLU A 305     -15.174  -3.871 -36.582  1.00 63.99           C
ATOM   4285  OE1 GLU A 305     -16.122  -3.978 -37.386  1.00 64.34           O
ATOM   4286  OE2 GLU A 305     -14.306  -4.756 -36.452  1.00 54.45           O
ATOM   4287  H   GLU A 305     -13.083  -0.712 -36.765  1.00 52.21           H
ATOM   4288  HA  GLU A 305     -14.776  -2.041 -38.294  1.00 60.28           H
ATOM   4289  HB2 GLU A 305     -15.188  -0.587 -35.917  1.00 54.91           H
ATOM   4290  HB3 GLU A 305     -16.377  -1.345 -36.650  1.00 54.91           H
ATOM   4291  HG2 GLU A 305     -14.162  -2.554 -35.397  1.00 61.83           H
ATOM   4292  HG3 GLU A 305     -15.685  -2.719 -34.977  1.00 61.83           H
ATOM   4293  N   THR A 306     -15.030   1.152 -38.378  1.00 41.92           N
ATOM   4294  CA  THR A 306     -15.584   2.239 -39.182  1.00 43.35           C
ATOM   4295  C   THR A 306     -15.129   2.117 -40.632  1.00 45.43           C
ATOM   4296  O   THR A 306     -15.943   2.061 -41.560  1.00 44.41           O
ATOM   4297  CB  THR A 306     -15.153   3.592 -38.612  1.00 45.66           C
ATOM   4298  OG1 THR A 306     -13.734   3.740 -38.759  1.00 50.09           O
ATOM   4299  CG2 THR A 306     -15.534   3.702 -37.150  1.00 49.71           C
ATOM   4300  H   THR A 306     -14.527   1.405 -37.728  1.00 50.44           H
ATOM   4301  HA  THR A 306     -16.552   2.189 -39.148  1.00 52.16           H
ATOM   4302  HB  THR A 306     -15.601   4.307 -39.091  1.00 54.93           H
ATOM   4303  HG1 THR A 306     -13.339   3.361 -38.122  1.00 60.25           H
ATOM   4304 HG21 THR A 306     -15.083   4.460 -36.746  1.00 59.79           H
ATOM   4305 HG22 THR A 306     -16.492   3.824 -37.065  1.00 59.79           H
ATOM   4306 HG23 THR A 306     -15.276   2.895 -36.678  1.00 59.79           H
ATOM   4307  N   THR A 307     -13.810   2.073 -40.835  1.00 47.99           N
ATOM   4308  CA  THR A 307     -13.261   2.075 -42.184  1.00 44.95           C
ATOM   4309  C   THR A 307     -13.747   0.871 -42.976  1.00 31.12           C
ATOM   4310  O   THR A 307     -14.097   0.994 -44.156  1.00 37.91           O
ATOM   4311  CB  THR A 307     -11.734   2.092 -42.124  1.00 45.75           C
ATOM   4312  OG1 THR A 307     -11.302   3.109 -41.210  1.00 50.10           O
ATOM   4313  CG2 THR A 307     -11.154   2.359 -43.495  1.00 54.69           C
ATOM   4314  H   THR A 307     -13.218   2.042 -40.211  1.00 57.73           H
ATOM   4315  HA  THR A 307     -13.557   2.877 -42.642  1.00 54.08           H
ATOM   4316  HB  THR A 307     -11.408   1.230 -41.820  1.00 55.04           H
ATOM   4317  HG1 THR A 307     -11.523   2.904 -40.426  1.00 60.26           H
ATOM   4318 HG21 THR A 307     -10.189   2.446 -43.436  1.00 65.76           H
ATOM   4319 HG22 THR A 307     -11.367   1.627 -44.094  1.00 65.76           H
ATOM   4320 HG23 THR A 307     -11.523   3.180 -43.857  1.00 65.76           H
ATOM   4321  N   THR A 308     -13.754  -0.309 -42.354  1.00 33.97           N
ATOM   4322  CA  THR A 308     -14.194  -1.505 -43.063  1.00 40.66           C
ATOM   4323  C   THR A 308     -15.670  -1.415 -43.427  1.00 41.83           C
ATOM   4324  O   THR A 308     -16.077  -1.854 -44.512  1.00 36.49           O
ATOM   4325  CB  THR A 308     -13.925  -2.747 -42.213  1.00 47.41           C
ATOM   4326  OG1 THR A 308     -12.534  -2.798 -41.868  1.00 42.97           O
ATOM   4327  CG2 THR A 308     -14.309  -4.002 -42.978  1.00 47.31           C
ATOM   4328  H   THR A 308     -13.514  -0.439 -41.539  1.00 40.90           H
ATOM   4329  HA  THR A 308     -13.685  -1.588 -43.884  1.00 48.93           H
ATOM   4330  HB  THR A 308     -14.455  -2.712 -41.401  1.00 57.03           H
ATOM   4331  HG1 THR A 308     -12.317  -2.104 -41.448  1.00 51.71           H
ATOM   4332 HG21 THR A 308     -13.938  -4.784 -42.539  1.00 56.91           H
ATOM   4333 HG22 THR A 308     -15.274  -4.088 -43.011  1.00 56.91           H
ATOM   4334 HG23 THR A 308     -13.965  -3.957 -43.884  1.00 56.91           H
ATOM   4335  N   SER A 309     -16.493  -0.848 -42.542  1.00 37.69           N
ATOM   4336  CA  SER A 309     -17.913  -0.722 -42.848  1.00 40.63           C
ATOM   4337  C   SER A 309     -18.136   0.199 -44.045  1.00 42.27           C
ATOM   4338  O   SER A 309     -18.933  -0.110 -44.938  1.00 36.38           O
ATOM   4339  CB  SER A 309     -18.675  -0.200 -41.629  1.00 42.98           C
ATOM   4340  OG  SER A 309     -20.063  -0.111 -41.907  1.00 50.54           O
ATOM   4341  H   SER A 309     -16.257  -0.536 -41.776  1.00 45.37           H
ATOM   4342  HA  SER A 309     -18.262  -1.600 -43.066  1.00 48.89           H
ATOM   4343  HB2 SER A 309     -18.540  -0.809 -40.886  1.00 51.71           H
ATOM   4344  HB3 SER A 309     -18.341   0.681 -41.400  1.00 51.71           H
ATOM   4345  HG  SER A 309     -20.493  -0.015 -41.192  1.00 60.79           H
ATOM   4346  N   VAL A 310     -17.420   1.324 -44.084  1.00 41.24           N
ATOM   4347  CA  VAL A 310     -17.661   2.324 -45.121  1.00 40.84           C
ATOM   4348  C   VAL A 310     -17.212   1.812 -46.484  1.00 40.39           C
ATOM   4349  O   VAL A 310     -17.843   2.101 -47.506  1.00 41.96           O
ATOM   4350  CB  VAL A 310     -16.962   3.646 -44.756  1.00 43.39           C
ATOM   4351  CG1 VAL A 310     -17.085   4.651 -45.891  1.00 43.78           C
ATOM   4352  CG2 VAL A 310     -17.541   4.224 -43.469  1.00 41.55           C
ATOM   4353  H   VAL A 310     -16.796   1.529 -43.529  1.00 49.63           H
ATOM   4354  HA  VAL A 310     -18.616   2.489 -45.168  1.00 49.14           H
ATOM   4355  HB  VAL A 310     -16.019   3.466 -44.611  1.00 52.21           H
ATOM   4356 HG11 VAL A 310     -16.841   5.530 -45.562  1.00 52.67           H
ATOM   4357 HG12 VAL A 310     -16.489   4.390 -46.611  1.00 52.67           H
ATOM   4358 HG13 VAL A 310     -18.002   4.659 -46.207  1.00 52.67           H
ATOM   4359 HG21 VAL A 310     -17.094   5.061 -43.270  1.00 50.00           H
ATOM   4360 HG22 VAL A 310     -18.491   4.378 -43.592  1.00 50.00           H
ATOM   4361 HG23 VAL A 310     -17.399   3.592 -42.747  1.00 50.00           H
ATOM   4362  N   VAL A 311     -16.111   1.057 -46.531  1.00 34.27           N
ATOM   4363  CA  VAL A 311     -15.713   0.436 -47.791  1.00 35.44           C
ATOM   4364  C   VAL A 311     -16.815  -0.492 -48.286  1.00 38.69           C
ATOM   4365  O   VAL A 311     -17.223  -0.444 -49.454  1.00 41.13           O
ATOM   4366  CB  VAL A 311     -14.381  -0.319 -47.627  1.00 38.11           C
ATOM   4367  CG1 VAL A 311     -14.144  -1.218 -48.835  1.00 39.46           C
ATOM   4368  CG2 VAL A 311     -13.223   0.650 -47.459  1.00 35.90           C
ATOM   4369  H   VAL A 311     -15.593   0.895 -45.864  1.00 41.26           H
ATOM   4370  HA  VAL A 311     -15.582   1.135 -48.450  1.00 42.67           H
ATOM   4371  HB  VAL A 311     -14.429  -0.867 -46.827  1.00 45.87           H
ATOM   4372 HG11 VAL A 311     -13.202  -1.443 -48.881  1.00 47.50           H
ATOM   4373 HG12 VAL A 311     -14.673  -2.025 -48.736  1.00 47.50           H
ATOM   4374 HG13 VAL A 311     -14.411  -0.744 -49.638  1.00 47.50           H
ATOM   4375 HG21 VAL A 311     -12.402   0.145 -47.347  1.00 43.22           H
ATOM   4376 HG22 VAL A 311     -13.162   1.210 -48.249  1.00 43.22           H
ATOM   4377 HG23 VAL A 311     -13.382   1.200 -46.675  1.00 43.22           H
ATOM   4378  N   LYS A 312     -17.314  -1.355 -47.400  1.00 37.13           N
ATOM   4379  CA  LYS A 312     -18.366  -2.294 -47.779  1.00 42.85           C
ATOM   4380  C   LYS A 312     -19.603  -1.558 -48.283  1.00 35.36           C
ATOM   4381  O   LYS A 312     -20.185  -1.933 -49.308  1.00 33.10           O
ATOM   4382  CB  LYS A 312     -18.715  -3.186 -46.588  1.00 39.26           C
ATOM   4383  CG  LYS A 312     -17.769  -4.373 -46.422  1.00 42.89           C
ATOM   4384  CD  LYS A 312     -17.742  -4.872 -44.988  1.00 48.48           C
ATOM   4385  CE  LYS A 312     -19.006  -5.646 -44.653  1.00 54.59           C
ATOM   4386  NZ  LYS A 312     -18.844  -6.417 -43.390  1.00 64.25           N
ATOM   4387  H   LYS A 312     -17.063  -1.416 -46.580  1.00 44.69           H
ATOM   4388  HA  LYS A 312     -18.041  -2.858 -48.498  1.00 51.56           H
ATOM   4389  HB2 LYS A 312     -18.672  -2.656 -45.776  1.00 47.25           H
ATOM   4390  HB3 LYS A 312     -19.611  -3.535 -46.709  1.00 47.25           H
ATOM   4391  HG2 LYS A 312     -18.064  -5.100 -46.991  1.00 51.60           H
ATOM   4392  HG3 LYS A 312     -16.870  -4.103 -46.667  1.00 51.60           H
ATOM   4393  HD2 LYS A 312     -16.981  -5.461 -44.865  1.00 58.32           H
ATOM   4394  HD3 LYS A 312     -17.676  -4.116 -44.384  1.00 58.32           H
ATOM   4395  HE2 LYS A 312     -19.744  -5.026 -44.542  1.00 65.65           H
ATOM   4396  HE3 LYS A 312     -19.202  -6.269 -45.370  1.00 65.65           H
ATOM   4397  HZ1 LYS A 312     -18.171  -6.995 -43.470  1.00 77.24           H
ATOM   4398  HZ2 LYS A 312     -18.669  -5.863 -42.715  1.00 77.24           H
ATOM   4399  HZ3 LYS A 312     -19.591  -6.866 -43.209  1.00 77.24           H
ATOM   4400  N   TRP A 313     -20.016  -0.504 -47.582  1.00 35.40           N
ATOM   4401  CA  TRP A 313     -21.157   0.278 -48.039  1.00 33.28           C
ATOM   4402  C   TRP A 313     -20.909   0.859 -49.426  1.00 38.86           C
ATOM   4403  O   TRP A 313     -21.825   0.926 -50.258  1.00 36.13           O
ATOM   4404  CB  TRP A 313     -21.456   1.406 -47.055  1.00 36.40           C
ATOM   4405  CG  TRP A 313     -22.381   1.044 -45.948  1.00 34.32           C
ATOM   4406  CD1 TRP A 313     -22.071   0.954 -44.621  1.00 38.47           C
ATOM   4407  CD2 TRP A 313     -23.779   0.742 -46.056  1.00 34.20           C
ATOM   4408  NE1 TRP A 313     -23.191   0.610 -43.894  1.00 36.97           N
ATOM   4409  CE2 TRP A 313     -24.251   0.474 -44.753  1.00 42.13           C
ATOM   4410  CE3 TRP A 313     -24.677   0.670 -47.129  1.00 36.28           C
ATOM   4411  CZ2 TRP A 313     -25.576   0.141 -44.495  1.00 34.91           C
ATOM   4412  CZ3 TRP A 313     -25.991   0.338 -46.872  1.00 36.81           C
ATOM   4413  CH2 TRP A 313     -26.429   0.079 -45.565  1.00 35.93           C
ATOM   4414  H   TRP A 313     -19.658  -0.226 -46.851  1.00 42.62           H
ATOM   4415  HA  TRP A 313     -21.930  -0.308 -48.081  1.00 40.08           H
ATOM   4416  HB2 TRP A 313     -20.621   1.694 -46.655  1.00 43.81           H
ATOM   4417  HB3 TRP A 313     -21.860   2.140 -47.544  1.00 43.81           H
ATOM   4418  HD1 TRP A 313     -21.227   1.102 -44.260  1.00 46.30           H
ATOM   4419  HE1 TRP A 313     -23.219   0.499 -43.042  1.00 44.51           H
ATOM   4420  HE3 TRP A 313     -24.392   0.842 -47.998  1.00 43.68           H
ATOM   4421  HZ2 TRP A 313     -25.872  -0.033 -43.631  1.00 42.03           H
ATOM   4422  HZ3 TRP A 313     -26.596   0.286 -47.577  1.00 44.31           H
ATOM   4423  HH2 TRP A 313     -27.321  -0.141 -45.421  1.00 43.26           H
ATOM   4424  N   THR A 314     -19.678   1.293 -49.696  1.00 40.19           N
ATOM   4425  CA  THR A 314     -19.389   1.921 -50.980  1.00 38.71           C
ATOM   4426  C   THR A 314     -19.474   0.904 -52.112  1.00 43.02           C
ATOM   4427  O   THR A 314     -20.088   1.169 -53.153  1.00 34.64           O
ATOM   4428  CB  THR A 314     -18.014   2.589 -50.947  1.00 39.14           C
ATOM   4429  OG1 THR A 314     -17.931   3.468 -49.817  1.00 39.32           O
ATOM   4430  CG2 THR A 314     -17.792   3.394 -52.217  1.00 45.66           C
ATOM   4431  H   THR A 314     -19.006   1.237 -49.162  1.00 48.37           H
ATOM   4432  HA  THR A 314     -20.047   2.614 -51.147  1.00 46.59           H
ATOM   4433  HB  THR A 314     -17.324   1.910 -50.880  1.00 47.10           H
ATOM   4434  HG1 THR A 314     -18.018   3.030 -49.105  1.00 47.32           H
ATOM   4435 HG21 THR A 314     -16.971   3.905 -52.146  1.00 54.93           H
ATOM   4436 HG22 THR A 314     -17.728   2.799 -52.980  1.00 54.93           H
ATOM   4437 HG23 THR A 314     -18.532   4.005 -52.355  1.00 54.93           H
ATOM   4438  N   LEU A 315     -18.856  -0.265 -51.934  1.00 38.53           N
ATOM   4439  CA  LEU A 315     -19.033  -1.342 -52.903  1.00 39.68           C
ATOM   4440  C   LEU A 315     -20.515  -1.601 -53.153  1.00 45.72           C
ATOM   4441  O   LEU A 315     -20.962  -1.685 -54.303  1.00 45.76           O
ATOM   4442  CB  LEU A 315     -18.340  -2.613 -52.400  1.00 45.40           C
ATOM   4443  CG  LEU A 315     -16.912  -2.884 -52.885  1.00 65.03           C
ATOM   4444  CD1 LEU A 315     -15.890  -2.170 -52.017  1.00 54.55           C
ATOM   4445  CD2 LEU A 315     -16.640  -4.387 -52.919  1.00 65.72           C
ATOM   4446  H   LEU A 315     -18.338  -0.454 -51.274  1.00 46.38           H
ATOM   4447  HA  LEU A 315     -18.620  -1.088 -53.743  1.00 47.76           H
ATOM   4448  HB2 LEU A 315     -18.303  -2.566 -51.432  1.00 54.62           H
ATOM   4449  HB3 LEU A 315     -18.878  -3.372 -52.676  1.00 54.62           H
ATOM   4450  HG  LEU A 315     -16.818  -2.537 -53.786  1.00 78.17           H
ATOM   4451 HD11 LEU A 315     -15.000  -2.377 -52.342  1.00 65.60           H
ATOM   4452 HD12 LEU A 315     -16.046  -1.214 -52.068  1.00 65.60           H
ATOM   4453 HD13 LEU A 315     -15.987  -2.473 -51.101  1.00 65.60           H
ATOM   4454 HD21 LEU A 315     -15.721  -4.535 -53.193  1.00 79.00           H
ATOM   4455 HD22 LEU A 315     -16.784  -4.754 -52.033  1.00 79.00           H
ATOM   4456 HD23 LEU A 315     -17.245  -4.803 -53.552  1.00 79.00           H
ATOM   4457  N   ALA A 316     -21.301  -1.702 -52.077  1.00 35.33           N
ATOM   4458  CA  ALA A 316     -22.717  -2.037 -52.208  1.00 41.11           C
ATOM   4459  C   ALA A 316     -23.448  -1.032 -53.091  1.00 40.32           C
ATOM   4460  O   ALA A 316     -24.246  -1.413 -53.956  1.00 39.08           O
ATOM   4461  CB  ALA A 316     -23.367  -2.109 -50.825  1.00 35.24           C
ATOM   4462  H   ALA A 316     -21.039  -1.582 -51.267  1.00 42.54           H
ATOM   4463  HA  ALA A 316     -22.790  -2.909 -52.626  1.00 49.47           H
ATOM   4464  HB1 ALA A 316     -24.307  -2.327 -50.929  1.00 42.43           H
ATOM   4465  HB2 ALA A 316     -22.924  -2.796 -50.303  1.00 42.43           H
ATOM   4466  HB3 ALA A 316     -23.274  -1.248 -50.388  1.00 42.43           H
ATOM   4467  N   PHE A 317     -23.196   0.262 -52.881  1.00 36.19           N
ATOM   4468  CA  PHE A 317     -23.881   1.282 -53.671  1.00 40.74           C
ATOM   4469  C   PHE A 317     -23.443   1.256 -55.129  1.00 39.80           C
ATOM   4470  O   PHE A 317     -24.228   1.601 -56.015  1.00 39.16           O
ATOM   4471  CB  PHE A 317     -23.630   2.669 -53.076  1.00 44.35           C
ATOM   4472  CG  PHE A 317     -24.570   3.032 -51.960  1.00 39.74           C
ATOM   4473  CD1 PHE A 317     -25.929   3.167 -52.195  1.00 36.76           C
ATOM   4474  CD2 PHE A 317     -24.091   3.243 -50.678  1.00 41.60           C
ATOM   4475  CE1 PHE A 317     -26.795   3.499 -51.171  1.00 39.42           C
ATOM   4476  CE2 PHE A 317     -24.950   3.578 -49.650  1.00 33.41           C
ATOM   4477  CZ  PHE A 317     -26.302   3.707 -49.895  1.00 34.05           C
ATOM   4478  H   PHE A 317     -22.642   0.569 -52.299  1.00 43.56           H
ATOM   4479  HA  PHE A 317     -24.834   1.106 -53.638  1.00 49.03           H
ATOM   4480  HB2 PHE A 317     -22.727   2.697 -52.723  1.00 53.35           H
ATOM   4481  HB3 PHE A 317     -23.733   3.332 -53.777  1.00 53.35           H
ATOM   4482  HD1 PHE A 317     -26.263   3.032 -53.053  1.00 44.25           H
ATOM   4483  HD2 PHE A 317     -23.181   3.159 -50.508  1.00 50.06           H
ATOM   4484  HE1 PHE A 317     -27.705   3.583 -51.339  1.00 47.44           H
ATOM   4485  HE2 PHE A 317     -24.617   3.717 -48.793  1.00 40.23           H
ATOM   4486  HZ  PHE A 317     -26.881   3.934 -49.204  1.00 41.00           H
ATOM   4487  N   LEU A 318     -22.195   0.866 -55.400  1.00 44.33           N
ATOM   4488  CA  LEU A 318     -21.731   0.802 -56.783  1.00 41.31           C
ATOM   4489  C   LEU A 318     -22.298  -0.407 -57.514  1.00 36.48           C
ATOM   4490  O   LEU A 318     -22.520  -0.348 -58.731  1.00 41.26           O
ATOM   4491  CB  LEU A 318     -20.202   0.783 -56.826  1.00 45.05           C
ATOM   4492  CG  LEU A 318     -19.548   2.056 -56.288  1.00 48.26           C
ATOM   4493  CD1 LEU A 318     -18.031   1.959 -56.340  1.00 36.83           C
ATOM   4494  CD2 LEU A 318     -20.038   3.287 -57.049  1.00 42.76           C
ATOM   4495  H   LEU A 318     -21.610   0.637 -54.812  1.00 53.34           H
ATOM   4496  HA  LEU A 318     -22.026   1.598 -57.252  1.00 49.71           H
ATOM   4497  HB2 LEU A 318     -19.886   0.039 -56.289  1.00 54.20           H
ATOM   4498  HB3 LEU A 318     -19.919   0.672 -57.747  1.00 54.20           H
ATOM   4499  HG  LEU A 318     -19.804   2.160 -55.359  1.00 58.05           H
ATOM   4500 HD11 LEU A 318     -17.650   2.777 -55.984  1.00 44.33           H
ATOM   4501 HD12 LEU A 318     -17.744   1.202 -55.806  1.00 44.33           H
ATOM   4502 HD13 LEU A 318     -17.753   1.839 -57.261  1.00 44.33           H
ATOM   4503 HD21 LEU A 318     -19.447   4.032 -56.857  1.00 51.45           H
ATOM   4504 HD22 LEU A 318     -20.030   3.095 -58.000  1.00 51.45           H
ATOM   4505 HD23 LEU A 318     -20.940   3.498 -56.761  1.00 51.45           H
ATOM   4506  N   LEU A 319     -22.543  -1.508 -56.797  1.00 39.52           N
ATOM   4507  CA  LEU A 319     -23.248  -2.633 -57.399  1.00 44.18           C
ATOM   4508  C   LEU A 319     -24.668  -2.249 -57.792  1.00 45.42           C
ATOM   4509  O   LEU A 319     -25.197  -2.756 -58.789  1.00 45.66           O
ATOM   4510  CB  LEU A 319     -23.272  -3.812 -56.427  1.00 46.20           C
ATOM   4511  CG  LEU A 319     -21.949  -4.545 -56.211  1.00 44.98           C
ATOM   4512  CD1 LEU A 319     -22.126  -5.668 -55.202  1.00 46.06           C
ATOM   4513  CD2 LEU A 319     -21.421  -5.078 -57.534  1.00 49.98           C
ATOM   4514  H   LEU A 319     -22.314  -1.623 -55.976  1.00 47.57           H
ATOM   4515  HA  LEU A 319     -22.775  -2.911 -58.199  1.00 53.16           H
ATOM   4516  HB2 LEU A 319     -23.560  -3.481 -55.561  1.00 55.58           H
ATOM   4517  HB3 LEU A 319     -23.908  -4.464 -56.761  1.00 55.58           H
ATOM   4518  HG  LEU A 319     -21.291  -3.927 -55.856  1.00 54.11           H
ATOM   4519 HD11 LEU A 319     -21.276  -6.118 -55.078  1.00 55.41           H
ATOM   4520 HD12 LEU A 319     -22.428  -5.292 -54.361  1.00 55.41           H
ATOM   4521 HD13 LEU A 319     -22.785  -6.295 -55.540  1.00 55.41           H
ATOM   4522 HD21 LEU A 319     -20.716  -5.721 -57.356  1.00 60.11           H
ATOM   4523 HD22 LEU A 319     -22.147  -5.507 -58.013  1.00 60.11           H
ATOM   4524 HD23 LEU A 319     -21.071  -4.339 -58.055  1.00 60.11           H
ATOM   4525  N   HIS A 320     -25.301  -1.367 -57.016  1.00 43.93           N
ATOM   4526  CA  HIS A 320     -26.647  -0.889 -57.315  1.00 47.28           C
ATOM   4527  C   HIS A 320     -26.660   0.243 -58.334  1.00 47.89           C
ATOM   4528  O   HIS A 320     -27.740   0.623 -58.799  1.00 41.95           O
ATOM   4529  CB  HIS A 320     -27.334  -0.402 -56.034  1.00 42.01           C
ATOM   4530  CG  HIS A 320     -27.878  -1.502 -55.179  1.00 50.91           C
ATOM   4531  ND1 HIS A 320     -29.200  -1.886 -55.217  1.00 44.74           N
ATOM   4532  CD2 HIS A 320     -27.279  -2.296 -54.261  1.00 48.41           C
ATOM   4533  CE1 HIS A 320     -29.392  -2.874 -54.362  1.00 48.71           C
ATOM   4534  NE2 HIS A 320     -28.243  -3.141 -53.768  1.00 52.22           N
ATOM   4535  H   HIS A 320     -24.965  -1.027 -56.301  1.00 52.85           H
ATOM   4536  HA  HIS A 320     -27.158  -1.631 -57.672  1.00 56.88           H
ATOM   4537  HB2 HIS A 320     -26.689   0.092 -55.504  1.00 50.55           H
ATOM   4538  HB3 HIS A 320     -28.074   0.175 -56.278  1.00 50.55           H
ATOM   4539  HD2 HIS A 320     -26.383  -2.274 -54.011  1.00 58.23           H
ATOM   4540  HE1 HIS A 320     -30.200  -3.307 -54.204  1.00 58.59           H
ATOM   4541  HE2 HIS A 320     -28.119  -3.746 -53.169  1.00 62.80           H
ATOM   4542  N   ASN A 321     -25.499   0.794 -58.682  1.00 47.02           N
ATOM   4543  CA  ASN A 321     -25.409   1.966 -59.555  1.00 47.93           C
ATOM   4544  C   ASN A 321     -24.246   1.784 -60.512  1.00 48.78           C
ATOM   4545  O   ASN A 321     -23.218   2.468 -60.413  1.00 51.59           O
ATOM   4546  CB  ASN A 321     -25.249   3.241 -58.729  1.00 46.17           C
ATOM   4547  CG  ASN A 321     -26.464   3.532 -57.883  1.00 50.03           C
ATOM   4548  OD1 ASN A 321     -27.430   4.132 -58.352  1.00 53.74           O
ATOM   4549  ND2 ASN A 321     -26.431   3.095 -56.631  1.00 40.95           N
ATOM   4550  H   ASN A 321     -24.733   0.502 -58.420  1.00 56.57           H
ATOM   4551  HA  ASN A 321     -26.223   2.036 -60.078  1.00 57.66           H
ATOM   4552  HB2 ASN A 321     -24.487   3.142 -58.138  1.00 55.55           H
ATOM   4553  HB3 ASN A 321     -25.111   3.991 -59.328  1.00 55.55           H
ATOM   4554 HD21 ASN A 321     -25.742   2.670 -56.341  1.00 49.28           H
ATOM   4555 HD22 ASN A 321     -27.100   3.237 -56.108  1.00 49.28           H
ATOM   4556  N   PRO A 322     -24.377   0.856 -61.463  1.00 47.71           N
ATOM   4557  CA  PRO A 322     -23.282   0.650 -62.428  1.00 52.03           C
ATOM   4558  C   PRO A 322     -22.985   1.879 -63.265  1.00 50.58           C
ATOM   4559  O   PRO A 322     -21.853   2.023 -63.742  1.00 48.47           O
ATOM   4560  CB  PRO A 322     -23.778  -0.520 -63.291  1.00 51.95           C
ATOM   4561  CG  PRO A 322     -25.268  -0.530 -63.113  1.00 48.96           C
ATOM   4562  CD  PRO A 322     -25.534  -0.020 -61.721  1.00 50.05           C
ATOM   4563  HA  PRO A 322     -22.476   0.374 -61.965  1.00 62.58           H
ATOM   4564  HB2 PRO A 322     -23.540  -0.370 -64.219  1.00 62.48           H
ATOM   4565  HB3 PRO A 322     -23.385  -1.351 -62.978  1.00 62.48           H
ATOM   4566  HG2 PRO A 322     -25.677   0.051 -63.773  1.00 58.89           H
ATOM   4567  HG3 PRO A 322     -25.601  -1.435 -63.215  1.00 58.89           H
ATOM   4568  HD2 PRO A 322     -26.363   0.482 -61.689  1.00 60.20           H
ATOM   4569  HD3 PRO A 322     -25.564  -0.751 -61.084  1.00 60.20           H
ATOM   4570  N   GLN A 323     -23.960   2.774 -63.453  1.00 52.02           N
ATOM   4571  CA  GLN A 323     -23.705   4.002 -64.202  1.00 50.66           C
ATOM   4572  C   GLN A 323     -22.661   4.860 -63.498  1.00 48.35           C
ATOM   4573  O   GLN A 323     -21.769   5.426 -64.143  1.00 51.92           O
ATOM   4574  CB  GLN A 323     -25.017   4.768 -64.400  1.00 53.05           C
ATOM   4575  CG  GLN A 323     -25.630   5.382 -63.140  1.00 64.02           C
ATOM   4576  CD  GLN A 323     -26.494   4.417 -62.342  1.00 71.49           C
ATOM   4577  OE1 GLN A 323     -26.788   3.311 -62.785  1.00 58.61           O
ATOM   4578  NE2 GLN A 323     -26.906   4.842 -61.153  1.00 60.76           N
ATOM   4579  H   GLN A 323     -24.765   2.694 -63.160  1.00 62.57           H
ATOM   4580  HA  GLN A 323     -23.358   3.782 -65.081  1.00 60.93           H
ATOM   4581  HB2 GLN A 323     -24.853   5.494 -65.022  1.00 63.80           H
ATOM   4582  HB3 GLN A 323     -25.672   4.156 -64.769  1.00 63.80           H
ATOM   4583  HG2 GLN A 323     -24.914   5.686 -62.560  1.00 76.97           H
ATOM   4584  HG3 GLN A 323     -26.188   6.132 -63.399  1.00 76.97           H
ATOM   4585 HE21 GLN A 323     -26.681   5.625 -60.875  1.00 73.05           H
ATOM   4586 HE22 GLN A 323     -27.396   4.335 -60.661  1.00 73.05           H
ATOM   4587  N   VAL A 324     -22.751   4.968 -62.171  1.00 44.47           N
ATOM   4588  CA  VAL A 324     -21.714   5.669 -61.425  1.00 49.13           C
ATOM   4589  C   VAL A 324     -20.413   4.882 -61.481  1.00 49.01           C
ATOM   4590  O   VAL A 324     -19.321   5.459 -61.576  1.00 48.58           O
ATOM   4591  CB  VAL A 324     -22.164   5.917 -59.975  1.00 49.55           C
ATOM   4592  CG1 VAL A 324     -21.021   6.493 -59.155  1.00 48.01           C
ATOM   4593  CG2 VAL A 324     -23.375   6.841 -59.956  1.00 54.28           C
ATOM   4594  H   VAL A 324     -23.391   4.651 -61.692  1.00 53.50           H
ATOM   4595  HA  VAL A 324     -21.566   6.534 -61.838  1.00 59.10           H
ATOM   4596  HB  VAL A 324     -22.421   5.075 -59.568  1.00 59.60           H
ATOM   4597 HG11 VAL A 324     -21.367   6.796 -58.301  1.00 57.75           H
ATOM   4598 HG12 VAL A 324     -20.353   5.804 -59.016  1.00 57.75           H
ATOM   4599 HG13 VAL A 324     -20.631   7.239 -59.638  1.00 57.75           H
ATOM   4600 HG21 VAL A 324     -23.630   7.009 -59.035  1.00 65.27           H
ATOM   4601 HG22 VAL A 324     -23.141   7.676 -60.391  1.00 65.27           H
ATOM   4602 HG23 VAL A 324     -24.106   6.414 -60.429  1.00 65.27           H
ATOM   4603  N   LYS A 325     -20.507   3.551 -61.430  1.00 50.99           N
ATOM   4604  CA  LYS A 325     -19.306   2.720 -61.445  1.00 50.83           C
ATOM   4605  C   LYS A 325     -18.554   2.861 -62.761  1.00 51.28           C
ATOM   4606  O   LYS A 325     -17.320   2.939 -62.776  1.00 52.82           O
ATOM   4607  CB  LYS A 325     -19.681   1.259 -61.197  1.00 50.84           C
ATOM   4608  CG  LYS A 325     -18.494   0.363 -60.864  1.00 50.95           C
ATOM   4609  CD  LYS A 325     -18.944  -1.048 -60.487  1.00 46.55           C
ATOM   4610  CE  LYS A 325     -19.468  -1.812 -61.697  1.00 46.49           C
ATOM   4611  NZ  LYS A 325     -20.836  -2.361 -61.453  1.00 60.96           N
ATOM   4612  H   LYS A 325     -21.245   3.112 -61.387  1.00 61.32           H
ATOM   4613  HA  LYS A 325     -18.718   3.008 -60.730  1.00 61.14           H
ATOM   4614  HB2 LYS A 325     -20.300   1.219 -60.452  1.00 61.15           H
ATOM   4615  HB3 LYS A 325     -20.102   0.907 -61.997  1.00 61.15           H
ATOM   4616  HG2 LYS A 325     -17.912   0.300 -61.637  1.00 61.28           H
ATOM   4617  HG3 LYS A 325     -18.009   0.739 -60.112  1.00 61.28           H
ATOM   4618  HD2 LYS A 325     -18.191  -1.538 -60.121  1.00 56.00           H
ATOM   4619  HD3 LYS A 325     -19.655  -0.993 -59.830  1.00 56.00           H
ATOM   4620  HE2 LYS A 325     -19.512  -1.214 -62.459  1.00 55.93           H
ATOM   4621  HE3 LYS A 325     -18.873  -2.553 -61.891  1.00 55.93           H
ATOM   4622  HZ1 LYS A 325     -21.120  -2.802 -62.172  1.00 73.29           H
ATOM   4623  HZ2 LYS A 325     -20.821  -2.918 -60.759  1.00 73.29           H
ATOM   4624  HZ3 LYS A 325     -21.403  -1.698 -61.278  1.00 73.29           H
ATOM   4625  N   LYS A 326     -19.281   2.883 -63.879  1.00 51.44           N
ATOM   4626  CA  LYS A 326     -18.646   3.070 -65.178  1.00 52.52           C
ATOM   4627  C   LYS A 326     -17.901   4.398 -65.229  1.00 56.13           C
ATOM   4628  O   LYS A 326     -16.753   4.463 -65.680  1.00 50.22           O
ATOM   4629  CB  LYS A 326     -19.703   2.993 -66.279  1.00 51.20           C
ATOM   4630  CG  LYS A 326     -19.154   2.901 -67.690  1.00 63.64           C
ATOM   4631  CD  LYS A 326     -20.285   2.778 -68.709  1.00 65.64           C
ATOM   4632  CE  LYS A 326     -19.793   3.009 -70.133  1.00 71.93           C
ATOM   4633  NZ  LYS A 326     -20.291   4.289 -70.706  1.00 74.60           N
ATOM   4634  H   LYS A 326     -20.136   2.792 -63.911  1.00 61.87           H
ATOM   4635  HA  LYS A 326     -18.001   2.361 -65.327  1.00 63.17           H
ATOM   4636  HB2 LYS A 326     -20.247   2.204 -66.127  1.00 61.58           H
ATOM   4637  HB3 LYS A 326     -20.254   3.790 -66.232  1.00 61.58           H
ATOM   4638  HG2 LYS A 326     -18.644   3.702 -67.891  1.00 76.50           H
ATOM   4639  HG3 LYS A 326     -18.585   2.119 -67.766  1.00 76.50           H
ATOM   4640  HD2 LYS A 326     -20.665   1.887 -68.660  1.00 78.90           H
ATOM   4641  HD3 LYS A 326     -20.966   3.440 -68.513  1.00 78.90           H
ATOM   4642  HE2 LYS A 326     -18.824   3.036 -70.133  1.00 86.45           H
ATOM   4643  HE3 LYS A 326     -20.106   2.285 -70.697  1.00 86.45           H
ATOM   4644  HZ1 LYS A 326     -21.181   4.291 -70.719  1.00 89.66           H
ATOM   4645  HZ2 LYS A 326     -20.007   4.973 -70.214  1.00 89.66           H
ATOM   4646  HZ3 LYS A 326     -19.990   4.387 -71.538  1.00 89.66           H
ATOM   4647  N   LYS A 327     -18.538   5.470 -64.746  1.00 53.67           N
ATOM   4648  CA  LYS A 327     -17.907   6.785 -64.774  1.00 46.97           C
ATOM   4649  C   LYS A 327     -16.660   6.832 -63.899  1.00 47.65           C
ATOM   4650  O   LYS A 327     -15.726   7.588 -64.192  1.00 52.88           O
ATOM   4651  CB  LYS A 327     -18.913   7.853 -64.334  1.00 51.05           C
ATOM   4652  CG  LYS A 327     -19.905   8.268 -65.424  1.00 54.72           C
ATOM   4653  CD  LYS A 327     -21.122   8.991 -64.844  1.00 64.10           C
ATOM   4654  CE  LYS A 327     -22.297   9.019 -65.826  1.00 72.88           C
ATOM   4655  NZ  LYS A 327     -23.563   8.480 -65.249  1.00 60.21           N
ATOM   4656  H   LYS A 327     -19.326   5.460 -64.402  1.00 64.54           H
ATOM   4657  HA  LYS A 327     -17.635   6.984 -65.684  1.00 56.50           H
ATOM   4658  HB2 LYS A 327     -19.425   7.507 -63.586  1.00 61.40           H
ATOM   4659  HB3 LYS A 327     -18.424   8.646 -64.063  1.00 61.40           H
ATOM   4660  HG2 LYS A 327     -19.464   8.869 -66.045  1.00 65.81           H
ATOM   4661  HG3 LYS A 327     -20.216   7.477 -65.891  1.00 65.81           H
ATOM   4662  HD2 LYS A 327     -21.412   8.532 -64.039  1.00 77.06           H
ATOM   4663  HD3 LYS A 327     -20.880   9.906 -64.635  1.00 77.06           H
ATOM   4664  HE2 LYS A 327     -22.460   9.936 -66.095  1.00 87.59           H
ATOM   4665  HE3 LYS A 327     -22.071   8.481 -66.602  1.00 87.59           H
ATOM   4666  HZ1 LYS A 327     -24.212   8.510 -65.856  1.00 72.40           H
ATOM   4667  HZ2 LYS A 327     -23.445   7.635 -64.994  1.00 72.40           H
ATOM   4668  HZ3 LYS A 327     -23.805   8.964 -64.542  1.00 72.40           H
ATOM   4669  N   LEU A 328     -16.625   6.043 -62.822  1.00 52.30           N
ATOM   4670  CA  LEU A 328     -15.435   6.012 -61.973  1.00 54.27           C
ATOM   4671  C   LEU A 328     -14.278   5.292 -62.650  1.00 50.37           C
ATOM   4672  O   LEU A 328     -13.113   5.656 -62.440  1.00 49.53           O
ATOM   4673  CB  LEU A 328     -15.746   5.338 -60.642  1.00 50.94           C
ATOM   4674  CG  LEU A 328     -16.657   6.089 -59.674  1.00 55.37           C
ATOM   4675  CD1 LEU A 328     -17.114   5.167 -58.549  1.00 50.41           C
ATOM   4676  CD2 LEU A 328     -15.944   7.305 -59.104  1.00 52.57           C
ATOM   4677  H   LEU A 328     -17.263   5.526 -62.567  1.00 62.90           H
ATOM   4678  HA  LEU A 328     -15.167   6.927 -61.796  1.00 65.26           H
ATOM   4679  HB2 LEU A 328     -16.176   4.489 -60.832  1.00 61.26           H
ATOM   4680  HB3 LEU A 328     -14.907   5.188 -60.180  1.00 61.26           H
ATOM   4681  HG  LEU A 328     -17.442   6.396 -60.153  1.00 66.58           H
ATOM   4682 HD11 LEU A 328     -17.685   5.666 -57.944  1.00 60.63           H
ATOM   4683 HD12 LEU A 328     -17.606   4.423 -58.931  1.00 60.63           H
ATOM   4684 HD13 LEU A 328     -16.335   4.839 -58.073  1.00 60.63           H
ATOM   4685 HD21 LEU A 328     -16.505   7.710 -58.425  1.00 63.23           H
ATOM   4686 HD22 LEU A 328     -15.102   7.023 -58.712  1.00 63.23           H
ATOM   4687 HD23 LEU A 328     -15.780   7.939 -59.819  1.00 63.23           H
ATOM   4688  N   TYR A 329     -14.570   4.256 -63.441  1.00 50.16           N
ATOM   4689  CA  TYR A 329     -13.510   3.598 -64.199  1.00 56.45           C
ATOM   4690  C   TYR A 329     -12.968   4.520 -65.283  1.00 58.90           C
ATOM   4691  O   TYR A 329     -11.773   4.490 -65.595  1.00 54.94           O
ATOM   4692  CB  TYR A 329     -14.025   2.308 -64.833  1.00 50.46           C
ATOM   4693  CG  TYR A 329     -14.208   1.148 -63.891  1.00 54.07           C
ATOM   4694  CD1 TYR A 329     -13.135   0.620 -63.180  1.00 52.48           C
ATOM   4695  CD2 TYR A 329     -15.453   0.559 -63.737  1.00 52.01           C
ATOM   4696  CE1 TYR A 329     -13.308  -0.446 -62.327  1.00 51.73           C
ATOM   4697  CE2 TYR A 329     -15.637  -0.508 -62.893  1.00 47.83           C
ATOM   4698  CZ  TYR A 329     -14.562  -1.009 -62.189  1.00 49.83           C
ATOM   4699  OH  TYR A 329     -14.748  -2.075 -61.342  1.00 53.75           O
ATOM   4700  H   TYR A 329     -15.355   3.925 -63.553  1.00 60.34           H
ATOM   4701  HA  TYR A 329     -12.792   3.369 -63.588  1.00 67.88           H
ATOM   4702  HB2 TYR A 329     -14.888   2.491 -65.237  1.00 60.69           H
ATOM   4703  HB3 TYR A 329     -13.392   2.030 -65.514  1.00 60.69           H
ATOM   4704  HD1 TYR A 329     -12.289   0.993 -63.282  1.00 63.11           H
ATOM   4705  HD2 TYR A 329     -16.178   0.893 -64.215  1.00 62.55           H
ATOM   4706  HE1 TYR A 329     -12.586  -0.786 -61.849  1.00 62.22           H
ATOM   4707  HE2 TYR A 329     -16.479  -0.890 -62.796  1.00 57.54           H
ATOM   4708  HH  TYR A 329     -14.030  -2.254 -60.943  1.00 64.64           H
ATOM   4709  N   GLU A 330     -13.841   5.328 -65.889  1.00 52.60           N
ATOM   4710  CA  GLU A 330     -13.384   6.258 -66.917  1.00 54.30           C
ATOM   4711  C   GLU A 330     -12.525   7.362 -66.311  1.00 53.57           C
ATOM   4712  O   GLU A 330     -11.473   7.713 -66.859  1.00 56.04           O
ATOM   4713  CB  GLU A 330     -14.586   6.847 -67.660  1.00 57.22           C
ATOM   4714  CG  GLU A 330     -15.267   5.854 -68.591  1.00 63.03           C
ATOM   4715  CD  GLU A 330     -16.594   6.356 -69.132  1.00 72.54           C
ATOM   4716  OE1 GLU A 330     -17.065   7.421 -68.681  1.00 64.54           O
ATOM   4717  OE2 GLU A 330     -17.170   5.679 -70.011  1.00 68.52           O
ATOM   4718  H   GLU A 330     -14.685   5.356 -65.726  1.00 63.26           H
ATOM   4719  HA  GLU A 330     -12.843   5.777 -67.562  1.00 65.30           H
ATOM   4720  HB2 GLU A 330     -15.241   7.145 -67.010  1.00 68.80           H
ATOM   4721  HB3 GLU A 330     -14.285   7.598 -68.195  1.00 68.80           H
ATOM   4722  HG2 GLU A 330     -14.684   5.679 -69.346  1.00 75.78           H
ATOM   4723  HG3 GLU A 330     -15.436   5.032 -68.104  1.00 75.78           H
ATOM   4724  N   GLU A 331     -12.949   7.906 -65.168  1.00 52.17           N
ATOM   4725  CA  GLU A 331     -12.166   8.945 -64.506  1.00 59.32           C
ATOM   4726  C   GLU A 331     -10.795   8.423 -64.094  1.00 55.05           C
ATOM   4727  O   GLU A 331      -9.780   9.098 -64.301  1.00 55.52           O
ATOM   4728  CB  GLU A 331     -12.932   9.481 -63.292  1.00 58.12           C
ATOM   4729  CG  GLU A 331     -12.229  10.586 -62.516  1.00 64.43           C
ATOM   4730  CD  GLU A 331     -12.946  10.957 -61.223  1.00 69.89           C
ATOM   4731  OE1 GLU A 331     -12.976  10.127 -60.293  1.00 65.85           O
ATOM   4732  OE2 GLU A 331     -13.462  12.088 -61.126  1.00 62.47           O
ATOM   4733  H   GLU A 331     -13.677   7.694 -64.761  1.00 62.74           H
ATOM   4734  HA  GLU A 331     -12.031   9.681 -65.124  1.00 71.33           H
ATOM   4735  HB2 GLU A 331     -13.781   9.837 -63.599  1.00 69.88           H
ATOM   4736  HB3 GLU A 331     -13.083   8.746 -62.677  1.00 69.88           H
ATOM   4737  HG2 GLU A 331     -11.334  10.290 -62.287  1.00 77.46           H
ATOM   4738  HG3 GLU A 331     -12.184  11.380 -63.071  1.00 77.46           H
ATOM   4739  N   ILE A 332     -10.742   7.220 -63.518  1.00 51.06           N
ATOM   4740  CA  ILE A 332      -9.481   6.720 -62.978  1.00 46.38           C
ATOM   4741  C   ILE A 332      -8.509   6.372 -64.095  1.00 53.17           C
ATOM   4742  O   ILE A 332      -7.288   6.422 -63.901  1.00 55.37           O
ATOM   4743  CB  ILE A 332      -9.746   5.508 -62.064  1.00 55.70           C
ATOM   4744  CG1 ILE A 332      -8.552   5.262 -61.140  1.00 58.34           C
ATOM   4745  CG2 ILE A 332     -10.021   4.257 -62.893  1.00 58.26           C
ATOM   4746  CD1 ILE A 332      -8.816   4.221 -60.070  1.00 61.02           C
ATOM   4747  H   ILE A 332     -11.409   6.685 -63.430  1.00 61.41           H
ATOM   4748  HA  ILE A 332      -9.076   7.422 -62.445  1.00 55.80           H
ATOM   4749  HB  ILE A 332     -10.527   5.708 -61.526  1.00 66.98           H
ATOM   4750 HG12 ILE A 332      -7.802   4.956 -61.673  1.00 70.15           H
ATOM   4751 HG13 ILE A 332      -8.325   6.094 -60.695  1.00 70.15           H
ATOM   4752 HG21 ILE A 332     -10.415   3.579 -62.322  1.00 70.05           H
ATOM   4753 HG22 ILE A 332     -10.633   4.482 -63.611  1.00 70.05           H
ATOM   4754 HG23 ILE A 332      -9.184   3.932 -63.262  1.00 70.05           H
ATOM   4755 HD11 ILE A 332      -8.059   4.192 -59.464  1.00 73.36           H
ATOM   4756 HD12 ILE A 332      -9.619   4.464 -59.584  1.00 73.36           H
ATOM   4757 HD13 ILE A 332      -8.934   3.356 -60.493  1.00 73.36           H
ATOM   4758  N   ASP A 333      -9.020   6.024 -65.275  1.00 52.77           N
ATOM   4759  CA  ASP A 333      -8.148   5.650 -66.381  1.00 53.89           C
ATOM   4760  C   ASP A 333      -7.622   6.881 -67.113  1.00 60.12           C
ATOM   4761  O   ASP A 333      -6.471   6.892 -67.564  1.00 58.61           O
ATOM   4762  CB  ASP A 333      -8.898   4.714 -67.332  1.00 56.82           C
ATOM   4763  CG  ASP A 333      -9.243   3.382 -66.682  1.00 69.81           C
ATOM   4764  OD1 ASP A 333      -8.529   2.971 -65.746  1.00 72.35           O
ATOM   4765  OD2 ASP A 333     -10.226   2.744 -67.108  1.00 68.04           O
ATOM   4766  H   ASP A 333      -9.860   5.996 -65.458  1.00 63.46           H
ATOM   4767  HA  ASP A 333      -7.379   5.167 -66.039  1.00 64.81           H
ATOM   4768  HB2 ASP A 333      -9.725   5.139 -67.608  1.00 68.32           H
ATOM   4769  HB3 ASP A 333      -8.341   4.537 -68.106  1.00 68.32           H
ATOM   4770  N   GLN A 334      -8.436   7.933 -67.225  1.00 54.53           N
ATOM   4771  CA  GLN A 334      -7.979   9.142 -67.903  1.00 56.79           C
ATOM   4772  C   GLN A 334      -6.949   9.888 -67.061  1.00 57.73           C
ATOM   4773  O   GLN A 334      -5.998  10.467 -67.601  1.00 66.74           O
ATOM   4774  CB  GLN A 334      -9.166  10.051 -68.222  1.00 61.95           C
ATOM   4775  CG  GLN A 334     -10.278   9.376 -68.994  1.00 74.31           C
ATOM   4776  CD  GLN A 334     -10.559  10.047 -70.326  1.00 87.05           C
ATOM   4777  OE1 GLN A 334      -9.656  10.573 -70.977  1.00 86.43           O
ATOM   4778  NE2 GLN A 334     -11.820  10.026 -70.740  1.00 85.73           N
ATOM   4779  H   GLN A 334      -9.241   7.970 -66.922  1.00 65.57           H
ATOM   4780  HA  GLN A 334      -7.562   8.888 -68.741  1.00 68.29           H
ATOM   4781  HB2 GLN A 334      -9.541  10.375 -67.388  1.00 74.48           H
ATOM   4782  HB3 GLN A 334      -8.849  10.798 -68.755  1.00 74.48           H
ATOM   4783  HG2 GLN A 334     -10.028   8.455 -69.168  1.00 89.31           H
ATOM   4784  HG3 GLN A 334     -11.091   9.405 -68.466  1.00 89.31           H
ATOM   4785 HE21 GLN A 334     -12.425   9.647 -70.261  1.00103.01           H
ATOM   4786 HE22 GLN A 334     -12.033  10.393 -71.489  1.00103.01           H
ATOM   4787  N   ASN A 335      -7.117   9.883 -65.739  1.00 55.41           N
ATOM   4788  CA  ASN A 335      -6.321  10.733 -64.863  1.00 56.66           C
ATOM   4789  C   ASN A 335      -5.143  10.025 -64.215  1.00 60.39           C
ATOM   4790  O   ASN A 335      -4.214  10.702 -63.760  1.00 67.03           O
ATOM   4791  CB  ASN A 335      -7.200  11.320 -63.754  1.00 63.05           C
ATOM   4792  CG  ASN A 335      -8.149  12.377 -64.263  1.00 66.11           C
ATOM   4793  OD1 ASN A 335      -7.815  13.559 -64.297  1.00 72.21           O
ATOM   4794  ND2 ASN A 335      -9.341  11.957 -64.670  1.00 66.28           N
ATOM   4795  H   ASN A 335      -7.690   9.392 -65.325  1.00 66.63           H
ATOM   4796  HA  ASN A 335      -5.968  11.461 -65.397  1.00 68.13           H
ATOM   4797  HB2 ASN A 335      -7.727  10.609 -63.358  1.00 75.79           H
ATOM   4798  HB3 ASN A 335      -6.631  11.726 -63.081  1.00 75.79           H
ATOM   4799 HD21 ASN A 335      -9.916  12.522 -64.968  1.00 79.67           H
ATOM   4800 HD22 ASN A 335      -9.537  11.121 -64.634  1.00 79.67           H
ATOM   4801  N   VAL A 336      -5.158   8.695 -64.141  1.00 60.93           N
ATOM   4802  CA  VAL A 336      -4.094   7.967 -63.454  1.00 57.56           C
ATOM   4803  C   VAL A 336      -3.517   6.893 -64.366  1.00 62.32           C
ATOM   4804  O   VAL A 336      -2.334   6.549 -64.264  1.00 66.28           O
ATOM   4805  CB  VAL A 336      -4.597   7.340 -62.140  1.00 61.10           C
ATOM   4806  CG1 VAL A 336      -3.428   6.769 -61.345  1.00 65.41           C
ATOM   4807  CG2 VAL A 336      -5.375   8.352 -61.319  1.00 61.10           C
ATOM   4808  H   VAL A 336      -5.771   8.195 -64.478  1.00 73.25           H
ATOM   4809  HA  VAL A 336      -3.388   8.600 -63.249  1.00 69.22           H
ATOM   4810  HB  VAL A 336      -5.201   6.611 -62.352  1.00 73.46           H
ATOM   4811 HG11 VAL A 336      -3.765   6.382 -60.522  1.00 78.64           H
ATOM   4812 HG12 VAL A 336      -2.988   6.086 -61.876  1.00 78.64           H
ATOM   4813 HG13 VAL A 336      -2.804   7.483 -61.143  1.00 78.64           H
ATOM   4814 HG21 VAL A 336      -5.665   7.933 -60.494  1.00 73.46           H
ATOM   4815 HG22 VAL A 336      -4.800   9.108 -61.122  1.00 73.46           H
ATOM   4816 HG23 VAL A 336      -6.146   8.647 -61.829  1.00 73.46           H
ATOM   4817  N   GLY A 337      -4.348   6.334 -65.239  1.00 57.02           N
ATOM   4818  CA  GLY A 337      -3.868   5.303 -66.137  1.00 56.39           C
ATOM   4819  C   GLY A 337      -3.430   4.056 -65.392  1.00 62.66           C
ATOM   4820  O   GLY A 337      -3.973   3.691 -64.345  1.00 63.30           O
ATOM   4821  H   GLY A 337      -5.180   6.533 -65.328  1.00 68.56           H
ATOM   4822  HA2 GLY A 337      -4.575   5.059 -66.754  1.00 67.81           H
ATOM   4823  HA3 GLY A 337      -3.111   5.641 -66.641  1.00 67.81           H
ATOM   4824  N   PHE A 338      -2.426   3.383 -65.953  1.00 63.07           N
ATOM   4825  CA  PHE A 338      -1.889   2.163 -65.369  1.00 61.70           C
ATOM   4826  C   PHE A 338      -0.374   2.175 -65.253  1.00 62.01           C
ATOM   4827  O   PHE A 338       0.204   1.168 -64.836  1.00 70.91           O
ATOM   4828  CB  PHE A 338      -2.340   0.950 -66.188  1.00 56.01           C
ATOM   4829  CG  PHE A 338      -3.833   0.860 -66.345  1.00 60.36           C
ATOM   4830  CD1 PHE A 338      -4.618   0.296 -65.348  1.00 63.46           C
ATOM   4831  CD2 PHE A 338      -4.454   1.366 -67.473  1.00 59.30           C
ATOM   4832  CE1 PHE A 338      -5.986   0.224 -65.481  1.00 68.24           C
ATOM   4833  CE2 PHE A 338      -5.827   1.297 -67.614  1.00 63.53           C
ATOM   4834  CZ  PHE A 338      -6.594   0.725 -66.615  1.00 65.20           C
ATOM   4835  H   PHE A 338      -2.035   3.619 -66.682  1.00 75.82           H
ATOM   4836  HA  PHE A 338      -2.244   2.055 -64.473  1.00 74.18           H
ATOM   4837  HB2 PHE A 338      -1.950   1.007 -67.074  1.00 67.35           H
ATOM   4838  HB3 PHE A 338      -2.038   0.142 -65.744  1.00 67.35           H
ATOM   4839  HD1 PHE A 338      -4.214  -0.038 -64.580  1.00 76.29           H
ATOM   4840  HD2 PHE A 338      -3.942   1.757 -68.143  1.00 71.30           H
ATOM   4841  HE1 PHE A 338      -6.500  -0.162 -64.809  1.00 82.02           H
ATOM   4842  HE2 PHE A 338      -6.234   1.635 -68.379  1.00 76.38           H
ATOM   4843  HZ  PHE A 338      -7.519   0.679 -66.707  1.00 78.38           H
ATOM   4844  N   SER A 339       0.281   3.283 -65.607  1.00 63.45           N
ATOM   4845  CA  SER A 339       1.724   3.380 -65.443  1.00 61.10           C
ATOM   4846  C   SER A 339       2.137   3.352 -63.979  1.00 63.21           C
ATOM   4847  O   SER A 339       3.268   2.955 -63.674  1.00 57.27           O
ATOM   4848  CB  SER A 339       2.237   4.661 -66.105  1.00 67.92           C
ATOM   4849  OG  SER A 339       2.149   5.769 -65.223  1.00 75.62           O
ATOM   4850  H   SER A 339      -0.086   3.985 -65.941  1.00 76.28           H
ATOM   4851  HA  SER A 339       2.143   2.624 -65.884  1.00 73.46           H
ATOM   4852  HB2 SER A 339       3.165   4.533 -66.357  1.00 81.64           H
ATOM   4853  HB3 SER A 339       1.702   4.843 -66.892  1.00 81.64           H
ATOM   4854  HG  SER A 339       2.444   6.459 -65.600  1.00 90.88           H
ATOM   4855  N   ARG A 340       1.243   3.746 -63.075  1.00 60.41           N
ATOM   4856  CA  ARG A 340       1.559   3.847 -61.658  1.00 50.12           C
ATOM   4857  C   ARG A 340       0.318   3.480 -60.854  1.00 57.76           C
ATOM   4858  O   ARG A 340      -0.757   3.237 -61.407  1.00 54.24           O
ATOM   4859  CB  ARG A 340       2.041   5.259 -61.302  1.00 56.79           C
ATOM   4860  CG  ARG A 340       1.102   6.373 -61.762  1.00 57.49           C
ATOM   4861  CD  ARG A 340       1.456   7.738 -61.168  1.00 57.60           C
ATOM   4862  NE  ARG A 340       0.462   8.745 -61.528  1.00 66.19           N
ATOM   4863  CZ  ARG A 340      -0.580   9.076 -60.776  1.00 67.07           C
ATOM   4864  NH1 ARG A 340      -0.758   8.557 -59.572  1.00 59.83           N
ATOM   4865  NH2 ARG A 340      -1.469   9.951 -61.244  1.00 67.90           N
ATOM   4866  H   ARG A 340       0.433   3.964 -63.263  1.00 72.63           H
ATOM   4867  HA  ARG A 340       2.264   3.214 -61.451  1.00 60.28           H
ATOM   4868  HB2 ARG A 340       2.125   5.324 -60.338  1.00 68.29           H
ATOM   4869  HB3 ARG A 340       2.902   5.408 -61.722  1.00 68.29           H
ATOM   4870  HG2 ARG A 340       1.150   6.447 -62.728  1.00 69.12           H
ATOM   4871  HG3 ARG A 340       0.197   6.155 -61.490  1.00 69.12           H
ATOM   4872  HD2 ARG A 340       1.488   7.670 -60.201  1.00 69.26           H
ATOM   4873  HD3 ARG A 340       2.319   8.023 -61.509  1.00 69.26           H
ATOM   4874  HE  ARG A 340       0.559   9.152 -62.279  1.00 79.57           H
ATOM   4875 HH11 ARG A 340      -0.191   7.991 -59.260  1.00 71.93           H
ATOM   4876 HH12 ARG A 340      -1.440   8.786 -59.102  1.00 71.93           H
ATOM   4877 HH21 ARG A 340      -1.364  10.294 -62.025  1.00 81.61           H
ATOM   4878 HH22 ARG A 340      -2.148  10.172 -60.764  1.00 81.61           H
ATOM   4879  N   THR A 341       0.475   3.446 -59.534  1.00 53.50           N
ATOM   4880  CA  THR A 341      -0.653   3.244 -58.641  1.00 54.67           C
ATOM   4881  C   THR A 341      -1.118   4.577 -58.066  1.00 59.41           C
ATOM   4882  O   THR A 341      -0.336   5.528 -57.974  1.00 49.81           O
ATOM   4883  CB  THR A 341      -0.286   2.300 -57.493  1.00 57.35           C
ATOM   4884  OG1 THR A 341       0.853   2.814 -56.793  1.00 57.52           O
ATOM   4885  CG2 THR A 341       0.042   0.909 -58.039  1.00 60.62           C
ATOM   4886  H   THR A 341       1.229   3.539 -59.131  1.00 64.34           H
ATOM   4887  HA  THR A 341      -1.386   2.841 -59.132  1.00 65.75           H
ATOM   4888  HB  THR A 341      -1.034   2.225 -56.880  1.00 68.96           H
ATOM   4889  HG1 THR A 341       1.054   2.303 -56.157  1.00 69.16           H
ATOM   4890 HG21 THR A 341       0.302   0.321 -57.312  1.00 72.88           H
ATOM   4891 HG22 THR A 341      -0.734   0.536 -58.484  1.00 72.88           H
ATOM   4892 HG23 THR A 341       0.773   0.966 -58.674  1.00 72.88           H
ATOM   4893  N   PRO A 342      -2.391   4.677 -57.685  1.00 57.00           N
ATOM   4894  CA  PRO A 342      -2.898   5.956 -57.171  1.00 52.65           C
ATOM   4895  C   PRO A 342      -2.138   6.415 -55.936  1.00 51.59           C
ATOM   4896  O   PRO A 342      -1.669   5.611 -55.128  1.00 50.43           O
ATOM   4897  CB  PRO A 342      -4.368   5.667 -56.839  1.00 55.02           C
ATOM   4898  CG  PRO A 342      -4.683   4.333 -57.394  1.00 55.96           C
ATOM   4899  CD  PRO A 342      -3.427   3.633 -57.798  1.00 56.38           C
ATOM   4900  HA  PRO A 342      -2.845   6.635 -57.862  1.00 63.32           H
ATOM   4901  HB2 PRO A 342      -4.488   5.672 -55.877  1.00 66.16           H
ATOM   4902  HB3 PRO A 342      -4.929   6.345 -57.247  1.00 66.16           H
ATOM   4903  HG2 PRO A 342      -5.141   3.815 -56.714  1.00 67.29           H
ATOM   4904  HG3 PRO A 342      -5.257   4.447 -58.168  1.00 67.29           H
ATOM   4905  HD2 PRO A 342      -3.237   2.895 -57.198  1.00 67.80           H
ATOM   4906  HD3 PRO A 342      -3.491   3.311 -58.710  1.00 67.80           H
ATOM   4907  N   THR A 343      -2.023   7.733 -55.799  1.00 45.64           N
ATOM   4908  CA  THR A 343      -1.480   8.376 -54.611  1.00 56.19           C
ATOM   4909  C   THR A 343      -2.517   9.350 -54.068  1.00 52.49           C
ATOM   4910  O   THR A 343      -3.506   9.673 -54.732  1.00 54.38           O
ATOM   4911  CB  THR A 343      -0.167   9.111 -54.921  1.00 57.68           C
ATOM   4912  OG1 THR A 343      -0.240   9.706 -56.222  1.00 60.94           O
ATOM   4913  CG2 THR A 343       1.016   8.153 -54.861  1.00 54.90           C
ATOM   4914  H   THR A 343      -2.262   8.294 -56.404  1.00 54.90           H
ATOM   4915  HA  THR A 343      -1.286   7.708 -53.935  1.00 67.56           H
ATOM   4916  HB  THR A 343      -0.025   9.806 -54.259  1.00 69.36           H
ATOM   4917  HG1 THR A 343       0.473  10.117 -56.391  1.00 73.27           H
ATOM   4918 HG21 THR A 343       1.843   8.653 -54.774  1.00 66.02           H
ATOM   4919 HG22 THR A 343       0.924   7.561 -54.098  1.00 66.02           H
ATOM   4920 HG23 THR A 343       1.053   7.621 -55.671  1.00 66.02           H
ATOM   4921  N   ILE A 344      -2.285   9.827 -52.845  1.00 49.68           N
ATOM   4922  CA  ILE A 344      -3.209  10.784 -52.242  1.00 54.84           C
ATOM   4923  C   ILE A 344      -3.362  12.011 -53.127  1.00 56.91           C
ATOM   4924  O   ILE A 344      -4.439  12.610 -53.188  1.00 55.77           O
ATOM   4925  CB  ILE A 344      -2.745  11.167 -50.825  1.00 55.68           C
ATOM   4926  CG1 ILE A 344      -3.229  10.126 -49.808  1.00 65.87           C
ATOM   4927  CG2 ILE A 344      -3.225  12.562 -50.462  1.00 63.46           C
ATOM   4928  CD1 ILE A 344      -4.664  10.311 -49.351  1.00 60.90           C
ATOM   4929  H   ILE A 344      -1.612   9.617 -52.352  1.00 59.76           H
ATOM   4930  HA  ILE A 344      -4.077  10.358 -52.162  1.00 65.94           H
ATOM   4931  HB  ILE A 344      -1.775  11.176 -50.809  1.00 66.95           H
ATOM   4932 HG12 ILE A 344      -3.161   9.246 -50.210  1.00 79.19           H
ATOM   4933 HG13 ILE A 344      -2.663  10.176 -49.021  1.00 79.19           H
ATOM   4934 HG21 ILE A 344      -2.941  12.769 -49.557  1.00 76.29           H
ATOM   4935 HG22 ILE A 344      -2.840  13.201 -51.083  1.00 76.29           H
ATOM   4936 HG23 ILE A 344      -4.193  12.588 -50.518  1.00 76.29           H
ATOM   4937 HD11 ILE A 344      -4.890   9.604 -48.726  1.00 73.22           H
ATOM   4938 HD12 ILE A 344      -4.749  11.175 -48.917  1.00 73.22           H
ATOM   4939 HD13 ILE A 344      -5.249  10.270 -50.123  1.00 73.22           H
ATOM   4940  N   SER A 345      -2.286  12.422 -53.808  1.00 57.25           N
ATOM   4941  CA  SER A 345      -2.358  13.601 -54.657  1.00 53.95           C
ATOM   4942  C   SER A 345      -3.356  13.427 -55.791  1.00 53.29           C
ATOM   4943  O   SER A 345      -3.819  14.426 -56.351  1.00 60.02           O
ATOM   4944  CB  SER A 345      -0.968  13.929 -55.209  1.00 52.57           C
ATOM   4945  OG  SER A 345      -0.560  12.993 -56.194  1.00 55.09           O
ATOM   4946  H   SER A 345      -1.517  12.037 -53.792  1.00 68.84           H
ATOM   4947  HA  SER A 345      -2.649  14.358 -54.125  1.00 64.88           H
ATOM   4948  HB2 SER A 345      -0.992  14.812 -55.609  1.00 63.23           H
ATOM   4949  HB3 SER A 345      -0.330  13.913 -54.479  1.00 63.23           H
ATOM   4950  HG  SER A 345      -0.527  12.222 -55.861  1.00 66.24           H
ATOM   4951  N   ASP A 346      -3.722  12.190 -56.127  1.00 52.73           N
ATOM   4952  CA  ASP A 346      -4.762  11.975 -57.126  1.00 58.48           C
ATOM   4953  C   ASP A 346      -6.131  12.445 -56.654  1.00 59.13           C
ATOM   4954  O   ASP A 346      -7.068  12.471 -57.460  1.00 55.86           O
ATOM   4955  CB  ASP A 346      -4.818  10.497 -57.509  1.00 58.41           C
ATOM   4956  CG  ASP A 346      -3.581  10.051 -58.262  1.00 63.31           C
ATOM   4957  OD1 ASP A 346      -3.257  10.677 -59.295  1.00 61.15           O
ATOM   4958  OD2 ASP A 346      -2.928   9.083 -57.818  1.00 57.11           O
ATOM   4959  H   ASP A 346      -3.388  11.471 -55.794  1.00 63.42           H
ATOM   4960  HA  ASP A 346      -4.539  12.478 -57.925  1.00 70.31           H
ATOM   4961  HB2 ASP A 346      -4.889   9.962 -56.703  1.00 70.24           H
ATOM   4962  HB3 ASP A 346      -5.588  10.345 -58.078  1.00 70.24           H
ATOM   4963  N   ARG A 347      -6.270  12.816 -55.378  1.00 58.01           N
ATOM   4964  CA  ARG A 347      -7.544  13.332 -54.890  1.00 55.91           C
ATOM   4965  C   ARG A 347      -7.980  14.566 -55.666  1.00 58.18           C
ATOM   4966  O   ARG A 347      -9.183  14.794 -55.848  1.00 62.12           O
ATOM   4967  CB  ARG A 347      -7.440  13.659 -53.399  1.00 58.76           C
ATOM   4968  CG  ARG A 347      -7.929  12.545 -52.484  1.00 71.05           C
ATOM   4969  CD  ARG A 347      -8.429  13.096 -51.156  1.00 67.21           C
ATOM   4970  NE  ARG A 347      -7.330  13.436 -50.258  1.00 79.41           N
ATOM   4971  CZ  ARG A 347      -7.418  13.444 -48.935  1.00 78.70           C
ATOM   4972  NH1 ARG A 347      -8.544  13.135 -48.315  1.00 69.63           N
ATOM   4973  NH2 ARG A 347      -6.349  13.770 -48.214  1.00 71.42           N
ATOM   4974  H   ARG A 347      -5.649  12.779 -54.784  1.00 69.75           H
ATOM   4975  HA  ARG A 347      -8.222  12.648 -55.003  1.00 67.23           H
ATOM   4976  HB2 ARG A 347      -6.510  13.832 -53.184  1.00 70.66           H
ATOM   4977  HB3 ARG A 347      -7.975  14.448 -53.216  1.00 70.66           H
ATOM   4978  HG2 ARG A 347      -8.659  12.073 -52.913  1.00 85.40           H
ATOM   4979  HG3 ARG A 347      -7.198  11.933 -52.305  1.00 85.40           H
ATOM   4980  HD2 ARG A 347      -8.947  13.900 -51.318  1.00 80.79           H
ATOM   4981  HD3 ARG A 347      -8.981  12.428 -50.720  1.00 80.79           H
ATOM   4982  HE  ARG A 347      -6.574  13.644 -50.611  1.00 95.43           H
[truncated: 2,052,678 more chars]
