# Supplementary material for: Selective steroidogenic cytochrome P450 haem iron ligation by steroid-derived isonitriles
Source: Commun Chem. 2023 Sep 2;6:183. doi: 10.1038/s42004-023-00994-3 (PMC10475101; doi:10.1038/s42004-023-00994-3)
Supplement: Supplementary file 5 — Supplementary Data 3 [file 42004_2023_994_MOESM5_ESM.xlsx]

## Sheet: Fig 2A_17A1 1 binding spectra
Wavelength (nm)	0 uM	0.003 uM	0.009 uM	0.0156 uM	0.022 uM	0.034 uM	0.047 uM	0.072 uM	0.098 uM	0.147 uM	0.29 uM	0.39 uM	0.586 uM	0.78 uM
300	0.000313	-0.002062	-0.003791	-0.003797	-0.005433	-0.005086	-0.003827	-0.0044	-0.006049	-0.004202	-0.003218	-0.005907	-0.004967	-0.003159
300.5	0.000233	-0.002067	-0.003652	-0.003762	-0.005316	-0.005029	-0.003739	-0.004469	-0.006	-0.0041	-0.003169	-0.005831	-0.004934	-0.003034
301	0.000159	-0.002091	-0.003595	-0.003674	-0.005225	-0.004952	-0.003557	-0.004462	-0.005877	-0.004033	-0.003178	-0.005859	-0.004893	-0.002944
301.5	0.000191	-0.002182	-0.003543	-0.003527	-0.005159	-0.004792	-0.003539	-0.004529	-0.005833	-0.003979	-0.003072	-0.005736	-0.004741	-0.00296
302	0.000293	-0.002045	-0.003415	-0.003332	-0.004997	-0.004696	-0.003366	-0.004275	-0.005608	-0.00391	-0.002952	-0.005724	-0.004599	-0.002796
302.5	0.000318	-0.001838	-0.003181	-0.003147	-0.004838	-0.004451	-0.003263	-0.004031	-0.005432	-0.003715	-0.002781	-0.005584	-0.00438	-0.002574
303	0.000333	-0.001647	-0.003007	-0.002988	-0.004639	-0.004345	-0.003115	-0.003769	-0.005228	-0.003589	-0.002795	-0.005491	-0.004353	-0.002418
303.5	0.000282	-0.001508	-0.002953	-0.002984	-0.004529	-0.004224	-0.003027	-0.003736	-0.005176	-0.003516	-0.002795	-0.005372	-0.004255	-0.002352
304	0.000283	-0.001541	-0.002859	-0.002987	-0.004338	-0.004192	-0.002908	-0.00368	-0.005066	-0.003473	-0.002783	-0.005246	-0.004263	-0.00231
304.5	0.000218	-0.001709	-0.002745	-0.002979	-0.004391	-0.004209	-0.002782	-0.003708	-0.005068	-0.003596	-0.002729	-0.005353	-0.004177	-0.002351
305	0.000166	-0.001776	-0.002763	-0.002861	-0.004338	-0.004133	-0.002693	-0.003657	-0.005098	-0.003672	-0.002795	-0.005465	-0.004289	-0.002484
305.5	0.000299	-0.001643	-0.002728	-0.002674	-0.00435	-0.004108	-0.00255	-0.00361	-0.004951	-0.003633	-0.002831	-0.005527	-0.004243	-0.002561
306	0.000367	-0.001401	-0.002709	-0.002623	-0.004206	-0.003979	-0.00248	-0.003472	-0.004801	-0.003509	-0.002943	-0.005489	-0.004277	-0.00237
306.5	0.000464	-0.001311	-0.002504	-0.002479	-0.004135	-0.003863	-0.002311	-0.003318	-0.004673	-0.003346	-0.002928	-0.00539	-0.004104	-0.002284
307	0.000306	-0.001359	-0.002499	-0.002458	-0.004046	-0.003719	-0.002375	-0.003323	-0.004903	-0.00337	-0.002938	-0.005437	-0.004145	-0.002305
307.5	0.000234	-0.001295	-0.002463	-0.002316	-0.003906	-0.003735	-0.002266	-0.00336	-0.004889	-0.003354	-0.002968	-0.005437	-0.004034	-0.002333
308	0.000211	-0.001221	-0.002469	-0.002324	-0.003758	-0.003668	-0.002343	-0.00331	-0.004793	-0.003427	-0.002947	-0.005448	-0.004036	-0.002323
308.5	0.000243	-0.001156	-0.002484	-0.002309	-0.003745	-0.003696	-0.002263	-0.003248	-0.004581	-0.003407	-0.002997	-0.005424	-0.003954	-0.002303
309	0.000283	-0.001149	-0.00245	-0.002407	-0.003729	-0.003639	-0.002275	-0.003276	-0.004536	-0.003327	-0.002974	-0.005336	-0.004026	-0.002338
309.5	0.000222	-0.001245	-0.002446	-0.002333	-0.003782	-0.003661	-0.00222	-0.003261	-0.004526	-0.003189	-0.003013	-0.005354	-0.003964	-0.00237
310	0.000324	-0.001009	-0.002226	-0.002274	-0.003574	-0.003548	-0.002004	-0.003148	-0.004459	-0.003125	-0.002986	-0.00531	-0.003754	-0.002209
310.5	0.000303	-0.000952	-0.002277	-0.002091	-0.003565	-0.003428	-0.001945	-0.003085	-0.004396	-0.003234	-0.002929	-0.005275	-0.003733	-0.002197
311	0.000361	-0.000909	-0.002239	-0.002091	-0.003593	-0.003369	-0.001908	-0.002994	-0.004359	-0.003322	-0.002921	-0.005327	-0.003745	-0.002088
311.5	0.000253	-0.001042	-0.002301	-0.002021	-0.003654	-0.003296	-0.002017	-0.002897	-0.004395	-0.003332	-0.002862	-0.005329	-0.003836	-0.002179
312	0.000232	-0.001198	-0.002219	-0.002203	-0.003701	-0.003463	-0.002155	-0.002926	-0.004592	-0.003345	-0.002983	-0.005594	-0.003958	-0.002357
312.5	0.000194	-0.001157	-0.002117	-0.002192	-0.003621	-0.003455	-0.002236	-0.002964	-0.004619	-0.003285	-0.003056	-0.005604	-0.00397	-0.002421
313	0.000291	-0.001135	-0.002036	-0.00203	-0.003538	-0.003434	-0.002191	-0.002964	-0.004514	-0.003284	-0.003068	-0.00559	-0.004016	-0.002416
313.5	0.00038	-0.000853	-0.001894	-0.001691	-0.003275	-0.003159	-0.002021	-0.002756	-0.004246	-0.003102	-0.002873	-0.005283	-0.00378	-0.00227
314	0.000412	-0.000713	-0.001816	-0.001587	-0.003124	-0.003029	-0.0018	-0.002643	-0.004107	-0.003073	-0.002805	-0.005202	-0.003798	-0.002228
314.5	0.000283	-0.000736	-0.001865	-0.001795	-0.003144	-0.003107	-0.001842	-0.002825	-0.004098	-0.003114	-0.002903	-0.005254	-0.003862	-0.002283
315	0.000247	-0.000925	-0.002007	-0.001984	-0.003299	-0.003304	-0.001852	-0.002874	-0.004175	-0.003212	-0.003074	-0.005481	-0.003987	-0.002329
315.5	0.000223	-0.000922	-0.002123	-0.0019	-0.003389	-0.003328	-0.001949	-0.002881	-0.004162	-0.003253	-0.003149	-0.005514	-0.003887	-0.002351
316	0.000235	-0.000864	-0.002144	-0.001824	-0.003381	-0.003306	-0.00192	-0.002757	-0.004222	-0.003158	-0.003113	-0.00547	-0.003809	-0.00247
316.5	0.000126	-0.000742	-0.002037	-0.001792	-0.003329	-0.003112	-0.001958	-0.002845	-0.004266	-0.003284	-0.003204	-0.005414	-0.003763	-0.002489
317	7.9e-05	-0.000842	-0.002073	-0.001964	-0.003394	-0.003221	-0.002029	-0.003062	-0.004395	-0.003329	-0.003269	-0.005597	-0.003882	-0.002648
317.5	0.000105	-0.000835	-0.001944	-0.001995	-0.003341	-0.00314	-0.002111	-0.003045	-0.004393	-0.003423	-0.003236	-0.00564	-0.003905	-0.002476
318	0.000312	-0.000794	-0.001867	-0.0019	-0.003272	-0.003064	-0.002025	-0.00291	-0.004256	-0.003231	-0.003046	-0.005592	-0.003868	-0.002393
318.5	0.000389	-0.000712	-0.00184	-0.001773	-0.003156	-0.002913	-0.00192	-0.002699	-0.004184	-0.003135	-0.002905	-0.00544	-0.003846	-0.002249
319	0.000392	-0.000741	-0.00196	-0.00172	-0.003209	-0.003029	-0.001843	-0.002745	-0.004255	-0.003162	-0.002946	-0.00551	-0.003924	-0.002327
319.5	0.000262	-0.0008	-0.002124	-0.001823	-0.003327	-0.003328	-0.001963	-0.002886	-0.004487	-0.003287	-0.003111	-0.005617	-0.004095	-0.002436
320	0.000157	-0.000819	-0.002189	-0.001917	-0.003405	-0.003463	-0.002113	-0.003089	-0.004612	-0.003408	-0.003261	-0.005723	-0.004175	-0.002527
320.5	8.8e-05	-0.000864	-0.002195	-0.002019	-0.00353	-0.003503	-0.002256	-0.003151	-0.004646	-0.003398	-0.003338	-0.005824	-0.004184	-0.002576
321	6.9e-05	-0.00097	-0.002179	-0.002067	-0.003529	-0.003423	-0.002322	-0.003142	-0.004562	-0.003444	-0.003369	-0.005867	-0.004147	-0.002692
321.5	0.000115	-0.001049	-0.002082	-0.002051	-0.003532	-0.00339	-0.00222	-0.003116	-0.004475	-0.003378	-0.00332	-0.00577	-0.004098	-0.002692
322	0.00016	-0.001033	-0.002124	-0.002009	-0.003492	-0.003453	-0.00226	-0.003189	-0.004451	-0.003407	-0.003387	-0.005711	-0.004137	-0.002789
322.5	0.000213	-0.000919	-0.002161	-0.002017	-0.003455	-0.003385	-0.00228	-0.003216	-0.00446	-0.003386	-0.003357	-0.00565	-0.004047	-0.002733
323	0.000206	-0.000851	-0.002201	-0.002072	-0.003477	-0.003437	-0.00235	-0.003247	-0.00449	-0.00342	-0.003334	-0.005718	-0.004062	-0.002803
323.5	0.00016	-0.000835	-0.002224	-0.002124	-0.003468	-0.003334	-0.002324	-0.003193	-0.004457	-0.0035	-0.003299	-0.005748	-0.004113	-0.00279
324	0.000135	-0.000873	-0.00218	-0.002079	-0.003475	-0.003337	-0.002276	-0.003151	-0.004444	-0.003426	-0.00325	-0.005707	-0.004128	-0.0028
324.5	0.000154	-0.0009	-0.002184	-0.002016	-0.003442	-0.003358	-0.002293	-0.00316	-0.004451	-0.003344	-0.00328	-0.005638	-0.004104	-0.002797
325	0.000209	-0.000813	-0.002152	-0.001942	-0.003446	-0.003425	-0.002264	-0.00315	-0.004465	-0.003231	-0.003198	-0.005577	-0.003968	-0.002757
325.5	0.00011	-0.000918	-0.00224	-0.002114	-0.003649	-0.003573	-0.002414	-0.003327	-0.004536	-0.003388	-0.003323	-0.005683	-0.004137	-0.002854
326	0.000117	-0.000905	-0.002316	-0.002224	-0.003709	-0.003616	-0.002478	-0.003363	-0.004632	-0.003523	-0.003313	-0.005729	-0.004261	-0.002909
326.5	0.000147	-0.000949	-0.002347	-0.002345	-0.00374	-0.003586	-0.002629	-0.003461	-0.004684	-0.003601	-0.00332	-0.005753	-0.004329	-0.002969
327	0.000209	-0.000848	-0.00233	-0.002231	-0.003647	-0.003494	-0.002576	-0.00339	-0.004624	-0.003523	-0.003229	-0.005634	-0.004251	-0.002889
327.5	0.000229	-0.000821	-0.002254	-0.002172	-0.003626	-0.003451	-0.002535	-0.003324	-0.004457	-0.003459	-0.003279	-0.005539	-0.004094	-0.002811
328	0.000191	-0.000836	-0.002234	-0.002173	-0.003645	-0.003554	-0.002493	-0.003383	-0.00446	-0.003445	-0.003359	-0.005546	-0.004168	-0.00281
328.5	0.000173	-0.000842	-0.002254	-0.002217	-0.003668	-0.003616	-0.00255	-0.003495	-0.004549	-0.003428	-0.003439	-0.005668	-0.004239	-0.002877
329	8.7e-05	-0.000836	-0.002325	-0.002291	-0.003733	-0.003695	-0.002601	-0.003482	-0.004602	-0.003451	-0.003353	-0.005729	-0.004398	-0.00291
329.5	0.000112	-0.000847	-0.002248	-0.002257	-0.003749	-0.003657	-0.002592	-0.003389	-0.004531	-0.003415	-0.003303	-0.005673	-0.004321	-0.002849
330	0.000171	-0.000819	-0.002099	-0.002172	-0.003745	-0.003671	-0.002492	-0.003235	-0.004437	-0.00336	-0.003223	-0.005596	-0.004187	-0.002817
330.5	0.000138	-0.000892	-0.002128	-0.002185	-0.003798	-0.00371	-0.002578	-0.00337	-0.004526	-0.003444	-0.003311	-0.005611	-0.004094	-0.002845
331	-5.4e-05	-0.001059	-0.002391	-0.002332	-0.003944	-0.003917	-0.002693	-0.00354	-0.004735	-0.003602	-0.003476	-0.005814	-0.004229	-0.003075
331.5	-0.000147	-0.00105	-0.002499	-0.00247	-0.003954	-0.003982	-0.00275	-0.003614	-0.004807	-0.003663	-0.003522	-0.005843	-0.00435	-0.00321
332	-0.000126	-0.001002	-0.002474	-0.002516	-0.003908	-0.003932	-0.00268	-0.003624	-0.00475	-0.003626	-0.003497	-0.005883	-0.004457	-0.003287
332.5	6e-06	-0.000817	-0.002248	-0.002404	-0.003778	-0.003763	-0.002578	-0.003467	-0.004536	-0.003479	-0.003307	-0.00569	-0.004386	-0.003129
333	0.000105	-0.000755	-0.002259	-0.002275	-0.003786	-0.003642	-0.00261	-0.003419	-0.00448	-0.003438	-0.003229	-0.005627	-0.004354	-0.003
333.5	0.000109	-0.0008	-0.002257	-0.002282	-0.003869	-0.003716	-0.002686	-0.003427	-0.004509	-0.003434	-0.003254	-0.00559	-0.004311	-0.003017
334	0.000136	-0.000798	-0.002393	-0.002301	-0.003883	-0.00382	-0.002772	-0.003449	-0.00459	-0.003483	-0.003249	-0.005648	-0.004311	-0.003034
334.5	6.1e-05	-0.000847	-0.002459	-0.002418	-0.003879	-0.003926	-0.00288	-0.003546	-0.004619	-0.003484	-0.003269	-0.005687	-0.004299	-0.003116
335	1.3e-05	-0.000875	-0.002541	-0.002448	-0.003828	-0.004004	-0.002955	-0.003562	-0.004605	-0.003536	-0.003248	-0.005776	-0.004388	-0.003131
335.5	5.4e-05	-0.000889	-0.002475	-0.002457	-0.003857	-0.003917	-0.002908	-0.003632	-0.004584	-0.003485	-0.003255	-0.005644	-0.004362	-0.003108
336	2.6e-05	-0.000941	-0.002446	-0.002524	-0.003872	-0.004028	-0.002844	-0.003649	-0.004598	-0.003547	-0.003268	-0.005677	-0.004343	-0.003124
336.5	0.000118	-0.000882	-0.002418	-0.002446	-0.003881	-0.003943	-0.00281	-0.003598	-0.004598	-0.003445	-0.003162	-0.005638	-0.004183	-0.003075
337	2.2e-05	-0.00105	-0.002519	-0.002555	-0.003971	-0.004069	-0.002905	-0.003693	-0.004692	-0.003466	-0.003268	-0.005741	-0.004277	-0.003187
337.5	6.4e-05	-0.000957	-0.002501	-0.002555	-0.004046	-0.004008	-0.002969	-0.003752	-0.004668	-0.003493	-0.003251	-0.005739	-0.004337	-0.003177
338	8.6e-05	-0.000969	-0.002538	-0.002632	-0.004108	-0.004112	-0.003013	-0.003849	-0.004741	-0.003578	-0.003315	-0.005671	-0.004448	-0.003188
338.5	0.00013	-0.000758	-0.002397	-0.002544	-0.004003	-0.004	-0.00291	-0.003792	-0.004619	-0.003498	-0.003208	-0.005635	-0.00437	-0.003102
339	0.000191	-0.000796	-0.002396	-0.002578	-0.003977	-0.00403	-0.002935	-0.003761	-0.004646	-0.003448	-0.003236	-0.005529	-0.004393	-0.003092
339.5	0.000151	-0.000775	-0.002336	-0.002578	-0.00402	-0.004022	-0.002931	-0.00382	-0.004658	-0.003401	-0.003254	-0.005579	-0.004354	-0.003135
340	0.000142	-0.000822	-0.002421	-0.002691	-0.004149	-0.004184	-0.003116	-0.003828	-0.004782	-0.003539	-0.003315	-0.005681	-0.004412	-0.003254
340.5	4.1e-05	-0.000843	-0.002485	-0.002683	-0.004138	-0.00421	-0.003108	-0.003853	-0.004785	-0.0036	-0.003271	-0.005773	-0.004477	-0.003302
341	6.8e-05	-0.000859	-0.002486	-0.002694	-0.004162	-0.004238	-0.003095	-0.003889	-0.004757	-0.003678	-0.003252	-0.005859	-0.004558	-0.003365
341.5	-2.3e-05	-0.00096	-0.00257	-0.002719	-0.004194	-0.004313	-0.003068	-0.004019	-0.004777	-0.003758	-0.003296	-0.005915	-0.004662	-0.003444
342	3.3e-05	-0.00101	-0.002559	-0.002724	-0.004333	-0.004359	-0.003124	-0.00408	-0.00488	-0.003811	-0.003435	-0.005978	-0.004649	-0.003501
342.5	2.6e-05	-0.001042	-0.002637	-0.002726	-0.004355	-0.004395	-0.003169	-0.004094	-0.004939	-0.003836	-0.003525	-0.006001	-0.004661	-0.003478
343	0.000103	-0.000939	-0.002568	-0.002693	-0.004269	-0.004314	-0.003134	-0.004085	-0.004963	-0.00381	-0.003537	-0.005952	-0.004654	-0.003453
343.5	7.5e-05	-0.000891	-0.00259	-0.00264	-0.00423	-0.00432	-0.003166	-0.004094	-0.005011	-0.003884	-0.003526	-0.00597	-0.004726	-0.003559
344	0.000162	-0.000771	-0.002491	-0.002581	-0.004107	-0.004222	-0.003146	-0.003982	-0.004958	-0.003795	-0.003461	-0.005873	-0.004748	-0.003585
344.5	0.000263	-0.000673	-0.002434	-0.002461	-0.004132	-0.004218	-0.003185	-0.003956	-0.004888	-0.003797	-0.003398	-0.005883	-0.004743	-0.00364
345	0.000307	-0.000655	-0.002435	-0.002579	-0.004087	-0.004272	-0.0032	-0.004078	-0.004928	-0.003785	-0.003507	-0.005984	-0.004796	-0.003683
345.5	0.000171	-0.000767	-0.002496	-0.002637	-0.004202	-0.004335	-0.003356	-0.004279	-0.00507	-0.003924	-0.003697	-0.006104	-0.004884	-0.003851
346	0.000119	-0.000899	-0.002551	-0.002831	-0.004232	-0.004395	-0.003464	-0.004362	-0.005211	-0.004026	-0.003937	-0.00624	-0.005029	-0.003974
346.5	2.5e-05	-0.000922	-0.002618	-0.00286	-0.004313	-0.004472	-0.003508	-0.004377	-0.005219	-0.004149	-0.004044	-0.00634	-0.005105	-0.004114
347	-3.7e-05	-0.000914	-0.002662	-0.002928	-0.004394	-0.004632	-0.003518	-0.004411	-0.00526	-0.004339	-0.004153	-0.006461	-0.005226	-0.004234
347.5	-7.8e-05	-0.000903	-0.002676	-0.002859	-0.004437	-0.004662	-0.003561	-0.004452	-0.005353	-0.00443	-0.004221	-0.006553	-0.005276	-0.004302
348	1.5e-05	-0.000913	-0.002625	-0.002759	-0.004455	-0.004621	-0.003591	-0.004479	-0.005383	-0.004417	-0.004289	-0.006591	-0.005382	-0.004355
348.5	0.000152	-0.000933	-0.002593	-0.0028	-0.00444	-0.004534	-0.003584	-0.004565	-0.005474	-0.004409	-0.004388	-0.006666	-0.005502	-0.004462
349	0.000176	-0.000868	-0.002609	-0.002691	-0.004351	-0.004456	-0.0035	-0.004563	-0.005436	-0.004451	-0.004462	-0.006678	-0.005578	-0.004551
349.5	4.8e-05	-0.000931	-0.002687	-0.002813	-0.004406	-0.004557	-0.003552	-0.004665	-0.005515	-0.004603	-0.004623	-0.006849	-0.00576	-0.004726
350	1.8e-05	-0.000872	-0.002657	-0.002798	-0.004344	-0.004566	-0.003628	-0.00465	-0.005539	-0.004684	-0.004803	-0.007016	-0.005792	-0.004791
350.5	-4.3e-05	-0.000941	-0.002691	-0.002943	-0.004539	-0.0047	-0.00369	-0.004777	-0.005589	-0.004831	-0.004969	-0.007249	-0.006008	-0.00495
351	7.7e-05	-0.000848	-0.002631	-0.002901	-0.004484	-0.00467	-0.003738	-0.004776	-0.00569	-0.00496	-0.005096	-0.007334	-0.006008	-0.004989
351.5	8.6e-05	-0.000889	-0.002707	-0.002906	-0.004591	-0.004807	-0.003791	-0.004868	-0.005816	-0.005113	-0.005228	-0.007487	-0.006185	-0.005224
352	0.00018	-0.000864	-0.002684	-0.002933	-0.004508	-0.004859	-0.003858	-0.004962	-0.005976	-0.005236	-0.005366	-0.007557	-0.006265	-0.005277
352.5	0.000228	-0.000857	-0.002626	-0.002932	-0.004585	-0.004863	-0.003838	-0.00504	-0.005994	-0.005294	-0.005436	-0.007634	-0.006362	-0.005311
353	0.000173	-0.000831	-0.002662	-0.002975	-0.004606	-0.00486	-0.003879	-0.005124	-0.005987	-0.00539	-0.005542	-0.007736	-0.006482	-0.005375
353.5	9.4e-05	-0.000793	-0.002698	-0.00299	-0.004701	-0.004852	-0.003998	-0.005178	-0.006057	-0.005448	-0.005669	-0.007898	-0.006571	-0.00552
354	-6e-06	-0.000754	-0.002725	-0.002979	-0.004676	-0.004891	-0.004069	-0.00521	-0.00613	-0.00553	-0.005804	-0.00801	-0.006769	-0.005649
354.5	5.9e-05	-0.000733	-0.002616	-0.003007	-0.004658	-0.004874	-0.004126	-0.005238	-0.006219	-0.005617	-0.005904	-0.008151	-0.006904	-0.005743
355	8.4e-05	-0.000822	-0.002575	-0.003046	-0.004674	-0.004896	-0.004137	-0.005284	-0.006268	-0.005744	-0.006105	-0.008268	-0.007097	-0.005889
355.5	7.1e-05	-0.000948	-0.002586	-0.003161	-0.004771	-0.005024	-0.004311	-0.005431	-0.006464	-0.006005	-0.006402	-0.008513	-0.007279	-0.006113
356	3.1e-05	-0.000967	-0.002677	-0.003121	-0.004863	-0.005098	-0.004364	-0.00549	-0.00657	-0.006108	-0.006584	-0.00859	-0.007368	-0.006252
356.5	-0.0001	-0.001036	-0.002792	-0.003184	-0.005001	-0.005327	-0.004485	-0.005685	-0.006752	-0.006367	-0.006816	-0.008863	-0.007536	-0.006494
357	-1.8e-05	-0.000936	-0.002803	-0.003132	-0.004991	-0.00525	-0.004418	-0.005645	-0.006709	-0.006376	-0.00681	-0.008915	-0.007591	-0.006565
357.5	-1e-05	-0.000935	-0.002797	-0.003145	-0.004998	-0.005315	-0.004391	-0.005702	-0.006782	-0.006486	-0.006886	-0.009036	-0.007802	-0.006675
358	0.000147	-0.000781	-0.002712	-0.003099	-0.004919	-0.00516	-0.004357	-0.005606	-0.006758	-0.006451	-0.00692	-0.009089	-0.00788	-0.006748
358.5	0.000106	-0.000812	-0.002749	-0.003125	-0.00495	-0.005242	-0.004455	-0.005765	-0.006903	-0.006532	-0.007084	-0.009303	-0.00807	-0.006956
359	0.000115	-0.000749	-0.002764	-0.003253	-0.004919	-0.00525	-0.004497	-0.005802	-0.006966	-0.006654	-0.007287	-0.009527	-0.008168	-0.007051
359.5	4.8e-05	-0.000784	-0.002795	-0.003278	-0.004953	-0.005323	-0.004551	-0.005944	-0.007112	-0.006803	-0.00745	-0.009639	-0.008333	-0.007159
360	4e-05	-0.000765	-0.002761	-0.00327	-0.004909	-0.005337	-0.004573	-0.005925	-0.007135	-0.00699	-0.007596	-0.009692	-0.008463	-0.007288
360.5	6e-06	-0.000869	-0.002756	-0.003208	-0.00496	-0.005357	-0.00468	-0.006078	-0.007242	-0.007146	-0.007804	-0.009861	-0.008541	-0.007475
361	7.7e-05	-0.000842	-0.002723	-0.003216	-0.004934	-0.005348	-0.004745	-0.006091	-0.007249	-0.007275	-0.00799	-0.009983	-0.008611	-0.007555
361.5	0.000142	-0.000876	-0.002732	-0.003183	-0.00498	-0.005417	-0.004746	-0.006169	-0.00736	-0.007345	-0.008168	-0.010247	-0.008658	-0.007649
362	0.000197	-0.000777	-0.002664	-0.003143	-0.004904	-0.005435	-0.004733	-0.006083	-0.007363	-0.007401	-0.008255	-0.010338	-0.008831	-0.00769
362.5	0.000241	-0.00084	-0.002667	-0.003176	-0.004927	-0.005482	-0.004784	-0.006217	-0.007497	-0.007494	-0.008386	-0.010522	-0.008954	-0.007907
363	0.000157	-0.000863	-0.00271	-0.003254	-0.004988	-0.005508	-0.004853	-0.006318	-0.007615	-0.007645	-0.008556	-0.010656	-0.009142	-0.008078
363.5	0.000122	-0.000916	-0.002746	-0.003302	-0.005125	-0.005589	-0.004929	-0.006488	-0.007806	-0.007793	-0.008804	-0.010877	-0.0093	-0.008335
364	8.6e-05	-0.000906	-0.002741	-0.00323	-0.00515	-0.005637	-0.004909	-0.006427	-0.007876	-0.007878	-0.00892	-0.011004	-0.009486	-0.008405
364.5	0.000182	-0.000791	-0.002712	-0.00316	-0.005096	-0.005613	-0.00494	-0.00647	-0.007826	-0.007979	-0.009075	-0.011074	-0.009583	-0.008456
365	0.000189	-0.000804	-0.002768	-0.003188	-0.005065	-0.005618	-0.005025	-0.006537	-0.007918	-0.008133	-0.009246	-0.011237	-0.009767	-0.008642
365.5	0.000165	-0.000789	-0.002818	-0.003245	-0.005043	-0.005672	-0.005099	-0.00674	-0.008008	-0.0083	-0.009522	-0.011509	-0.009948	-0.008895
366	8.9e-05	-0.000906	-0.00287	-0.003369	-0.005088	-0.005735	-0.005174	-0.006808	-0.008245	-0.008536	-0.009801	-0.011751	-0.010183	-0.009196
366.5	7.8e-05	-0.000974	-0.002809	-0.003361	-0.005111	-0.005797	-0.005251	-0.00688	-0.008306	-0.008733	-0.01001	-0.011942	-0.010337	-0.009354
367	2e-05	-0.001018	-0.002768	-0.003395	-0.005228	-0.005835	-0.005365	-0.006919	-0.008512	-0.00896	-0.010266	-0.012136	-0.010571	-0.009499
367.5	3.4e-05	-0.001018	-0.002715	-0.003382	-0.005293	-0.005912	-0.005401	-0.007047	-0.008639	-0.009079	-0.010533	-0.012403	-0.01081	-0.009661
368	-2.4e-05	-0.001003	-0.002772	-0.003441	-0.005406	-0.005983	-0.005494	-0.007228	-0.008862	-0.009369	-0.010858	-0.012704	-0.011071	-0.009939
368.5	-9e-06	-0.000962	-0.002798	-0.003457	-0.00542	-0.006028	-0.005514	-0.007366	-0.008929	-0.009619	-0.011143	-0.012995	-0.011272	-0.010218
369	-4.5e-05	-0.000898	-0.002854	-0.003482	-0.005386	-0.006041	-0.00561	-0.007461	-0.009097	-0.009865	-0.011443	-0.01326	-0.011561	-0.010517
369.5	1.8e-05	-0.000874	-0.002868	-0.003502	-0.005338	-0.006094	-0.005567	-0.00751	-0.009148	-0.01002	-0.011771	-0.01355	-0.011801	-0.010708
370	4.8e-05	-0.000937	-0.002954	-0.003524	-0.00524	-0.006131	-0.005605	-0.007534	-0.009331	-0.010189	-0.012075	-0.013882	-0.012109	-0.010937
370.5	-7e-06	-0.001009	-0.003011	-0.003527	-0.00529	-0.006216	-0.005721	-0.0077	-0.009473	-0.010484	-0.012395	-0.014248	-0.012377	-0.011219
371	1.3e-05	-0.001037	-0.003024	-0.003554	-0.005287	-0.00625	-0.005793	-0.007824	-0.00974	-0.010735	-0.012706	-0.014591	-0.012716	-0.011538
371.5	1.8e-05	-0.001046	-0.002995	-0.003557	-0.005393	-0.006354	-0.005937	-0.008033	-0.009956	-0.011087	-0.013113	-0.015031	-0.013065	-0.011957
372	0.000132	-0.000981	-0.00293	-0.003545	-0.005462	-0.006382	-0.006029	-0.008184	-0.01014	-0.011352	-0.013547	-0.015385	-0.013428	-0.012297
372.5	3.8e-05	-0.000956	-0.002917	-0.003613	-0.005607	-0.006489	-0.006232	-0.008428	-0.010361	-0.011738	-0.014052	-0.015855	-0.013922	-0.012737
373	7e-05	-0.000928	-0.002832	-0.003639	-0.005633	-0.006508	-0.006328	-0.008605	-0.010553	-0.012025	-0.014497	-0.016164	-0.014359	-0.013124
373.5	5.1e-05	-0.001007	-0.00289	-0.003742	-0.005725	-0.006659	-0.006466	-0.008832	-0.010812	-0.012428	-0.015027	-0.016687	-0.014835	-0.013588
374	0.000154	-0.000982	-0.002858	-0.003779	-0.005704	-0.006689	-0.006561	-0.008977	-0.011011	-0.012675	-0.015481	-0.017079	-0.015218	-0.013975
374.5	8.9e-05	-0.001001	-0.003004	-0.003884	-0.005771	-0.006881	-0.006772	-0.00922	-0.011247	-0.013096	-0.016016	-0.017633	-0.015672	-0.014357
375	2.2e-05	-0.001024	-0.003052	-0.003984	-0.005839	-0.006978	-0.00691	-0.009435	-0.0115	-0.013472	-0.016535	-0.018134	-0.016158	-0.014795
375.5	-2.8e-05	-0.001056	-0.003123	-0.003967	-0.005896	-0.00709	-0.007075	-0.009639	-0.011793	-0.013929	-0.017119	-0.018684	-0.01666	-0.015256
376	2.2e-05	-0.001022	-0.003087	-0.003959	-0.006006	-0.007156	-0.00719	-0.009794	-0.012053	-0.014237	-0.017647	-0.019164	-0.017135	-0.015713
376.5	2.8e-05	-0.001022	-0.003094	-0.003932	-0.006015	-0.00721	-0.007285	-0.009978	-0.012315	-0.014546	-0.018093	-0.019646	-0.017576	-0.016117
377	3.9e-05	-0.001046	-0.003144	-0.004023	-0.00612	-0.007314	-0.007402	-0.010227	-0.0126	-0.014925	-0.018558	-0.020072	-0.018042	-0.016537
377.5	4.1e-05	-0.001099	-0.003113	-0.004051	-0.00618	-0.007348	-0.00749	-0.010434	-0.012852	-0.015299	-0.019038	-0.020528	-0.01844	-0.016977
378	4.6e-05	-0.001092	-0.003087	-0.004121	-0.006215	-0.007429	-0.007648	-0.010561	-0.013123	-0.015673	-0.019573	-0.020994	-0.018881	-0.017462
378.5	4.5e-05	-0.001131	-0.003123	-0.004115	-0.006287	-0.007586	-0.007807	-0.010769	-0.013353	-0.016043	-0.020068	-0.02155	-0.019333	-0.01795
379	2.6e-05	-0.001164	-0.003165	-0.004143	-0.006276	-0.007747	-0.007976	-0.010962	-0.013609	-0.016471	-0.020621	-0.022075	-0.019827	-0.018476
379.5	4.8e-05	-0.001161	-0.003212	-0.004181	-0.006402	-0.007899	-0.008103	-0.011227	-0.01387	-0.016882	-0.021163	-0.022593	-0.020269	-0.018919
380	4.3e-05	-0.00123	-0.003212	-0.004277	-0.006498	-0.008051	-0.008231	-0.011407	-0.014151	-0.017313	-0.021758	-0.023073	-0.020741	-0.019404
380.5	3e-06	-0.001307	-0.003311	-0.004446	-0.006684	-0.008193	-0.008383	-0.011676	-0.014476	-0.017726	-0.022342	-0.023623	-0.021204	-0.019812
381	1e-05	-0.001336	-0.003298	-0.004473	-0.006743	-0.008329	-0.008519	-0.01193	-0.014625	-0.018067	-0.022841	-0.024091	-0.021652	-0.020275
381.5	5.9e-05	-0.001235	-0.003265	-0.004481	-0.006711	-0.008341	-0.008619	-0.012142	-0.014777	-0.01829	-0.023269	-0.024512	-0.022059	-0.020596
382	9.7e-05	-0.001226	-0.00332	-0.004509	-0.006824	-0.008408	-0.00876	-0.012339	-0.015009	-0.018616	-0.023729	-0.024933	-0.022513	-0.021079
382.5	0.000125	-0.001264	-0.003391	-0.00452	-0.006837	-0.008437	-0.008923	-0.012444	-0.015322	-0.018961	-0.024167	-0.025379	-0.022952	-0.021446
383	4.4e-05	-0.001319	-0.003467	-0.004575	-0.006961	-0.008556	-0.0091	-0.012672	-0.015636	-0.019397	-0.024651	-0.025897	-0.023359	-0.021927
383.5	-1.4e-05	-0.001284	-0.003466	-0.004606	-0.006995	-0.008737	-0.009212	-0.01287	-0.015851	-0.019711	-0.025081	-0.026333	-0.023788	-0.022297
384	-4.9e-05	-0.001265	-0.003478	-0.004666	-0.007098	-0.008833	-0.009273	-0.013074	-0.016065	-0.020007	-0.025466	-0.026719	-0.024198	-0.02266
384.5	5e-06	-0.001254	-0.003544	-0.004704	-0.007167	-0.008945	-0.009385	-0.01322	-0.016271	-0.020283	-0.025886	-0.027088	-0.02458	-0.02299
385	2.7e-05	-0.001224	-0.003548	-0.004764	-0.007174	-0.009	-0.009461	-0.013405	-0.016496	-0.020583	-0.026287	-0.02746	-0.024924	-0.02328
385.5	6.8e-05	-0.001202	-0.003581	-0.004856	-0.007218	-0.009107	-0.009606	-0.013618	-0.016731	-0.020923	-0.026743	-0.027868	-0.025252	-0.023662
386	7.7e-05	-0.001195	-0.003556	-0.004932	-0.007283	-0.009149	-0.009702	-0.013689	-0.016857	-0.021129	-0.027025	-0.028213	-0.02557	-0.024018
386.5	0.000107	-0.001144	-0.003534	-0.004896	-0.007296	-0.009136	-0.009799	-0.013686	-0.016967	-0.021296	-0.027311	-0.028503	-0.025797	-0.024323
387	8.3e-05	-0.001221	-0.003585	-0.004916	-0.007381	-0.009213	-0.009904	-0.013778	-0.017125	-0.021503	-0.027631	-0.028842	-0.02608	-0.024591
387.5	0.000121	-0.001223	-0.003609	-0.004867	-0.007364	-0.00927	-0.009957	-0.013926	-0.017292	-0.021717	-0.027956	-0.029152	-0.02635	-0.024843
388	0.000151	-0.001295	-0.003612	-0.004872	-0.007441	-0.009402	-0.010039	-0.014105	-0.017456	-0.021983	-0.028223	-0.029404	-0.026628	-0.025162
388.5	0.000215	-0.00124	-0.003643	-0.004921	-0.007492	-0.009541	-0.010124	-0.014198	-0.01758	-0.022225	-0.028521	-0.029615	-0.026868	-0.025421
389	0.000198	-0.001272	-0.003675	-0.005	-0.007599	-0.009628	-0.01017	-0.014321	-0.017713	-0.022441	-0.028766	-0.029813	-0.027107	-0.025711
389.5	0.000191	-0.001239	-0.003756	-0.005042	-0.007599	-0.009637	-0.010195	-0.014378	-0.017822	-0.022537	-0.028966	-0.029962	-0.027329	-0.025806
390	0.000141	-0.001273	-0.003756	-0.005047	-0.007575	-0.009656	-0.010223	-0.01447	-0.017892	-0.022601	-0.029146	-0.03014	-0.027557	-0.025959
390.5	3.6e-05	-0.001251	-0.00372	-0.005123	-0.007589	-0.009699	-0.010338	-0.014533	-0.017984	-0.022745	-0.029366	-0.030322	-0.027688	-0.026027
391	-2.7e-05	-0.001328	-0.003762	-0.005176	-0.007664	-0.009776	-0.010483	-0.014616	-0.018062	-0.022911	-0.029545	-0.03057	-0.027828	-0.026208
391.5	-2.3e-05	-0.001352	-0.003756	-0.005201	-0.007708	-0.009777	-0.010469	-0.01461	-0.018154	-0.022985	-0.02961	-0.030663	-0.027909	-0.026325
392	7.6e-05	-0.001357	-0.003799	-0.005143	-0.007719	-0.009782	-0.010474	-0.014597	-0.018156	-0.023001	-0.029669	-0.030672	-0.027965	-0.026399
392.5	0.000136	-0.001329	-0.003731	-0.005177	-0.007696	-0.00971	-0.010383	-0.014546	-0.018114	-0.02298	-0.029643	-0.030651	-0.02798	-0.026417
393	0.000123	-0.001346	-0.003746	-0.005229	-0.007728	-0.009713	-0.01041	-0.014569	-0.018086	-0.023009	-0.029689	-0.03067	-0.027995	-0.02645
393.5	0.000119	-0.001348	-0.00376	-0.005252	-0.00772	-0.009685	-0.010371	-0.014557	-0.018062	-0.0229	-0.029591	-0.030663	-0.027964	-0.026434
394	0.000107	-0.001393	-0.003776	-0.005175	-0.007685	-0.009719	-0.010433	-0.014583	-0.018022	-0.022829	-0.029546	-0.030645	-0.027932	-0.026427
394.5	0.000161	-0.001298	-0.003677	-0.005067	-0.007577	-0.009627	-0.010354	-0.014455	-0.017894	-0.02266	-0.029346	-0.030543	-0.027758	-0.026304
395	0.000168	-0.001324	-0.003659	-0.005032	-0.007537	-0.009623	-0.010339	-0.014415	-0.017795	-0.022625	-0.029262	-0.030398	-0.027694	-0.026225
395.5	0.000144	-0.001293	-0.003652	-0.005029	-0.007528	-0.009567	-0.010282	-0.01439	-0.017712	-0.02252	-0.029149	-0.030213	-0.027564	-0.026095
396	0.000111	-0.001372	-0.003726	-0.005054	-0.007581	-0.009568	-0.01032	-0.014413	-0.017669	-0.022432	-0.029039	-0.030076	-0.027518	-0.026023
396.5	0.000153	-0.001322	-0.003721	-0.005019	-0.007508	-0.009471	-0.010254	-0.014314	-0.01755	-0.022227	-0.02876	-0.029831	-0.027294	-0.02585
397	0.000169	-0.001259	-0.003692	-0.005023	-0.007468	-0.009365	-0.010169	-0.014155	-0.017396	-0.021984	-0.028504	-0.029583	-0.027085	-0.025687
397.5	0.000121	-0.001267	-0.003707	-0.005047	-0.007436	-0.009305	-0.010101	-0.01402	-0.017234	-0.021822	-0.028266	-0.029315	-0.02688	-0.025482
398	8.6e-05	-0.001325	-0.00367	-0.005077	-0.007403	-0.009275	-0.01	-0.01385	-0.017084	-0.0216	-0.028016	-0.029143	-0.026672	-0.025291
398.5	5.4e-05	-0.001409	-0.00364	-0.005018	-0.007339	-0.009224	-0.00987	-0.013722	-0.016916	-0.021427	-0.02771	-0.028905	-0.026433	-0.025038
399	0.000115	-0.001321	-0.003509	-0.00489	-0.007262	-0.009076	-0.009687	-0.013493	-0.016654	-0.02111	-0.027305	-0.028535	-0.026055	-0.024705
399.5	0.000108	-0.001199	-0.003484	-0.004786	-0.007228	-0.008929	-0.009571	-0.013371	-0.016407	-0.020833	-0.026951	-0.028134	-0.025731	-0.024381
400	0.000132	-0.001157	-0.003481	-0.004737	-0.007188	-0.008869	-0.009434	-0.013207	-0.016167	-0.020533	-0.026628	-0.027769	-0.025407	-0.024087
400.5	0.000141	-0.001167	-0.003516	-0.004714	-0.007107	-0.008844	-0.009381	-0.013128	-0.016038	-0.020238	-0.02628	-0.027421	-0.025106	-0.023815
401	0.00012	-0.001284	-0.003434	-0.00467	-0.007041	-0.008812	-0.009252	-0.01295	-0.015862	-0.019912	-0.025845	-0.027056	-0.024742	-0.0235
401.5	0.000161	-0.001199	-0.00332	-0.004597	-0.00697	-0.00867	-0.009108	-0.012746	-0.015577	-0.019519	-0.025325	-0.026598	-0.024337	-0.023056
402	0.000127	-0.001211	-0.003251	-0.004573	-0.006886	-0.008537	-0.008915	-0.012461	-0.015197	-0.019176	-0.024874	-0.026176	-0.023926	-0.022697
402.5	0.000149	-0.001146	-0.003249	-0.004505	-0.006756	-0.008352	-0.008714	-0.012235	-0.014874	-0.018843	-0.024414	-0.025715	-0.023534	-0.022237
403	0.000121	-0.001149	-0.003303	-0.004472	-0.006663	-0.008262	-0.008638	-0.012045	-0.014651	-0.018526	-0.023951	-0.025278	-0.023157	-0.021938
403.5	0.000111	-0.001087	-0.003296	-0.004364	-0.006601	-0.008146	-0.008566	-0.011877	-0.014431	-0.018111	-0.023456	-0.024797	-0.022764	-0.021536
404	0.000124	-0.001039	-0.003223	-0.004275	-0.006535	-0.007989	-0.008449	-0.01162	-0.014137	-0.017689	-0.022978	-0.024283	-0.02231	-0.021177
404.5	0.000112	-0.001066	-0.003142	-0.004181	-0.006425	-0.007888	-0.008242	-0.011386	-0.013838	-0.017248	-0.022471	-0.023746	-0.02184	-0.020683
405	9.3e-05	-0.001089	-0.003063	-0.004144	-0.006326	-0.007709	-0.008047	-0.011146	-0.013535	-0.016782	-0.021929	-0.023211	-0.021323	-0.020236
405.5	4.1e-05	-0.001113	-0.003087	-0.004115	-0.006293	-0.007662	-0.007924	-0.010979	-0.013222	-0.016398	-0.021397	-0.022734	-0.020869	-0.019799
406	6.9e-05	-0.001125	-0.003072	-0.00414	-0.006201	-0.00748	-0.007765	-0.010737	-0.012947	-0.015964	-0.020836	-0.022259	-0.020375	-0.019399
406.5	0.000107	-0.001104	-0.00302	-0.004073	-0.00607	-0.007371	-0.007539	-0.010458	-0.012544	-0.015549	-0.020232	-0.021714	-0.019893	-0.018929
407	0.000139	-0.001079	-0.002941	-0.004008	-0.005911	-0.007235	-0.007332	-0.010172	-0.012188	-0.015054	-0.019631	-0.021111	-0.019396	-0.018455
407.5	9.3e-05	-0.001067	-0.002883	-0.003895	-0.005827	-0.007101	-0.007185	-0.009944	-0.011783	-0.014612	-0.019074	-0.020536	-0.018891	-0.017972
408	8.7e-05	-0.001051	-0.002872	-0.003806	-0.005737	-0.006938	-0.007012	-0.009688	-0.011494	-0.014142	-0.018532	-0.019976	-0.018415	-0.017519
408.5	8.8e-05	-0.001023	-0.002852	-0.003753	-0.005674	-0.006753	-0.006817	-0.009405	-0.011193	-0.013734	-0.017934	-0.019454	-0.017899	-0.017046
409	9.6e-05	-0.000956	-0.002796	-0.003665	-0.005559	-0.006614	-0.00662	-0.009084	-0.010846	-0.013275	-0.017288	-0.018844	-0.01736	-0.016505
409.5	6.7e-05	-0.000966	-0.002742	-0.003629	-0.005531	-0.006496	-0.006479	-0.008832	-0.010514	-0.012851	-0.016635	-0.018265	-0.016865	-0.01596
410	8.2e-05	-0.000947	-0.002648	-0.003517	-0.005378	-0.006335	-0.006292	-0.008538	-0.010107	-0.012295	-0.015923	-0.017563	-0.016271	-0.01537
410.5	8.1e-05	-0.000981	-0.002592	-0.003468	-0.005268	-0.006197	-0.0061	-0.008213	-0.009759	-0.011789	-0.015332	-0.016984	-0.015734	-0.014856
411	0.000145	-0.000928	-0.002497	-0.00332	-0.005047	-0.006012	-0.005857	-0.007879	-0.009321	-0.011221	-0.0146	-0.016331	-0.015054	-0.014271
411.5	0.000169	-0.000925	-0.002496	-0.003316	-0.004983	-0.005904	-0.005683	-0.007636	-0.008953	-0.010721	-0.013986	-0.015753	-0.014472	-0.013766
412	0.000178	-0.000893	-0.002488	-0.003258	-0.004939	-0.005673	-0.005475	-0.007341	-0.008504	-0.010167	-0.013208	-0.015064	-0.01378	-0.013171
412.5	0.000192	-0.000867	-0.002425	-0.003199	-0.004823	-0.005439	-0.005237	-0.007031	-0.008103	-0.009563	-0.012486	-0.01431	-0.013069	-0.01249
413	0.000149	-0.00086	-0.002338	-0.003089	-0.004651	-0.005231	-0.004979	-0.006658	-0.007682	-0.00898	-0.011709	-0.013531	-0.01238	-0.011765
413.5	0.000162	-0.000824	-0.002265	-0.002962	-0.004485	-0.005073	-0.004697	-0.006289	-0.007238	-0.008383	-0.010943	-0.012749	-0.011718	-0.011089
414	0.000126	-0.000808	-0.002189	-0.002821	-0.004354	-0.004896	-0.004459	-0.005902	-0.006759	-0.007818	-0.010138	-0.01198	-0.011006	-0.010436
414.5	8.1e-05	-0.000805	-0.00217	-0.002714	-0.004275	-0.004738	-0.00428	-0.00556	-0.006313	-0.007236	-0.009317	-0.0112	-0.010328	-0.009841
415	4e-05	-0.000793	-0.002091	-0.002637	-0.004169	-0.004552	-0.004083	-0.005235	-0.005879	-0.006564	-0.00844	-0.010408	-0.009583	-0.009112
415.5	4e-05	-0.000789	-0.002022	-0.002565	-0.004007	-0.004393	-0.003876	-0.004851	-0.005398	-0.005905	-0.007538	-0.009521	-0.008797	-0.008324
416	8.6e-05	-0.000707	-0.00183	-0.002383	-0.003766	-0.004084	-0.003512	-0.004448	-0.004859	-0.005115	-0.006574	-0.008575	-0.007871	-0.007467
416.5	0.000108	-0.000672	-0.001742	-0.002225	-0.00353	-0.003835	-0.003189	-0.004013	-0.004271	-0.00436	-0.005533	-0.007552	-0.007025	-0.006646
417	0.000131	-0.000615	-0.00171	-0.002134	-0.003395	-0.003547	-0.002818	-0.003595	-0.003679	-0.003553	-0.004527	-0.006557	-0.006208	-0.005804
417.5	0.000112	-0.000602	-0.001729	-0.002098	-0.003287	-0.003383	-0.002574	-0.003165	-0.00308	-0.002779	-0.003428	-0.005528	-0.005316	-0.004884
418	0.000153	-0.000519	-0.001666	-0.001945	-0.003114	-0.003086	-0.002211	-0.002679	-0.00249	-0.001963	-0.002331	-0.004425	-0.00425	-0.003907
418.5	0.000142	-0.000489	-0.001576	-0.001781	-0.002908	-0.002855	-0.001905	-0.002211	-0.001887	-0.001082	-0.001178	-0.003358	-0.003159	-0.002924
419	0.000178	-0.000454	-0.001437	-0.001618	-0.002723	-0.00252	-0.001536	-0.001664	-0.001252	-0.000173	-3e-05	-0.002214	-0.002055	-0.001856
419.5	0.000131	-0.000463	-0.001314	-0.00156	-0.002549	-0.002305	-0.001237	-0.001194	-0.000597	0.000731	0.001203	-0.001073	-0.000979	-0.000799
420	0.000112	-0.000482	-0.001244	-0.001415	-0.002381	-0.00203	-0.000934	-0.000705	1.4e-05	0.001599	0.002439	0.00016	0.000103	0.000301
420.5	0.000134	-0.000448	-0.001157	-0.001214	-0.002156	-0.001727	-0.000521	-0.000161	0.0007	0.00253	0.003742	0.001404	0.001261	0.001388
421	0.000152	-0.000388	-0.001057	-0.000982	-0.001903	-0.001402	-8.6e-05	0.00043	0.001403	0.003506	0.004986	0.002719	0.002498	0.002594
421.5	0.000152	-0.000318	-0.000921	-0.000859	-0.00172	-0.001092	0.000334	0.000966	0.002106	0.004489	0.006269	0.004035	0.00376	0.003737
422	0.000126	-0.000287	-0.000831	-0.000736	-0.0015	-0.000803	0.000671	0.00148	0.002757	0.005436	0.007563	0.005331	0.00497	0.004916
422.5	0.000185	-0.000259	-0.000707	-0.000574	-0.001307	-0.000476	0.000996	0.002013	0.003442	0.00641	0.008936	0.006615	0.006224	0.006061
423	0.000203	-0.000227	-0.000575	-0.000354	-0.001043	-0.000125	0.00143	0.002572	0.004184	0.007425	0.010363	0.007958	0.007506	0.007286
423.5	0.000154	-0.000195	-0.000515	-0.000233	-0.000868	0.000116	0.001747	0.003054	0.004872	0.00838	0.011684	0.009258	0.00872	0.008436
424	9.5e-05	-0.000158	-0.000398	-0.000105	-0.00065	0.000414	0.002142	0.003569	0.005586	0.009367	0.013054	0.01061	0.009942	0.009591
424.5	8.7e-05	-8.9e-05	-0.000299	4e-05	-0.000418	0.000713	0.002494	0.004128	0.006238	0.010274	0.014434	0.011929	0.011145	0.01079
425	0.000146	-3.3e-05	-0.000148	0.000221	-0.000158	0.001075	0.002937	0.004719	0.006968	0.011251	0.015808	0.013265	0.012407	0.012004
425.5	0.000161	2e-05	-9e-06	0.000415	7.5e-05	0.001381	0.003309	0.005279	0.007644	0.012182	0.017146	0.014568	0.013643	0.013265
426	0.000134	1.2e-05	7.9e-05	0.000563	0.000264	0.001644	0.003646	0.005777	0.00829	0.013117	0.018349	0.015771	0.014787	0.01438
426.5	9.7e-05	-1.3e-05	0.000154	0.000672	0.000474	0.001937	0.003948	0.006224	0.008879	0.013948	0.01954	0.016929	0.015904	0.015472
427	6e-05	-2e-05	0.000157	0.00074	0.000593	0.002183	0.00419	0.00661	0.009391	0.014718	0.020582	0.018006	0.016901	0.016424
427.5	6e-05	6.1e-05	0.000248	0.000831	0.000747	0.002409	0.004524	0.007053	0.009968	0.015521	0.021695	0.019088	0.017921	0.017407
428	0.000113	0.000142	0.000405	0.001039	0.000931	0.00271	0.00487	0.007554	0.0105	0.016361	0.022796	0.020193	0.018936	0.018418
428.5	0.000145	0.000159	0.000519	0.001179	0.00114	0.002972	0.005221	0.00801	0.011036	0.01708	0.02377	0.021177	0.019897	0.019369
429	0.000109	0.000148	0.000559	0.001302	0.001317	0.003188	0.005429	0.008344	0.011448	0.017693	0.024643	0.022078	0.020762	0.020201
429.5	6e-05	0.000141	0.000603	0.001363	0.001439	0.003326	0.005619	0.00866	0.011857	0.018254	0.025426	0.022851	0.021517	0.020953
430	4e-05	0.000194	0.000657	0.001457	0.001551	0.003483	0.00581	0.008913	0.012209	0.018807	0.026163	0.023601	0.022225	0.021651
430.5	8e-05	0.000236	0.000732	0.001575	0.001688	0.003708	0.005995	0.009218	0.012555	0.019296	0.026837	0.024284	0.022895	0.022329
431	0.000102	0.000292	0.000791	0.00162	0.00182	0.003849	0.006139	0.009462	0.012908	0.019638	0.027431	0.024829	0.023471	0.022889
431.5	0.000201	0.000338	0.000883	0.001752	0.001972	0.004037	0.006324	0.009719	0.013224	0.019993	0.027968	0.025307	0.023981	0.023384
432	0.000186	0.000315	0.000921	0.001767	0.001997	0.004098	0.006425	0.009819	0.013418	0.020184	0.028277	0.025634	0.024333	0.023704
432.5	0.000164	0.000289	0.000938	0.00183	0.002029	0.004174	0.006528	0.009916	0.01354	0.020408	0.028517	0.025944	0.024649	0.023976
433	7.6e-05	0.000249	0.000946	0.001856	0.002046	0.00421	0.006515	0.009974	0.013603	0.020481	0.028669	0.026161	0.024873	0.024146
433.5	7.9e-05	0.000265	0.001002	0.001897	0.002154	0.004291	0.006574	0.010088	0.013679	0.020588	0.028813	0.026303	0.025029	0.024283
434	6.8e-05	0.000273	0.00104	0.001925	0.002236	0.004355	0.006634	0.010102	0.01366	0.020566	0.028803	0.026355	0.025068	0.02435
434.5	6.2e-05	0.000294	0.001061	0.001908	0.002335	0.004372	0.006694	0.010139	0.013656	0.020548	0.028709	0.026296	0.02502	0.024345
435	7.5e-05	0.000276	0.001076	0.001905	0.002337	0.004354	0.006668	0.010041	0.013573	0.020413	0.028488	0.026183	0.02493	0.024283
435.5	0.000134	0.000313	0.001078	0.00194	0.002319	0.004361	0.006642	0.009978	0.013492	0.020288	0.028278	0.02598	0.024811	0.024156
436	0.00013	0.000272	0.001023	0.001912	0.002233	0.004283	0.006568	0.009777	0.013305	0.02	0.027957	0.025652	0.024521	0.023891
436.5	0.000145	0.000302	0.001025	0.001884	0.00222	0.004282	0.006535	0.009692	0.013118	0.019711	0.02757	0.02523	0.024207	0.023567
437	8.8e-05	0.000275	0.001012	0.001827	0.002203	0.004168	0.006424	0.0095	0.012873	0.019353	0.02707	0.024784	0.023782	0.02318
437.5	0.000159	0.000328	0.001066	0.001837	0.002196	0.00416	0.00634	0.009389	0.012667	0.018999	0.026587	0.024347	0.023409	0.022821
438	0.000167	0.000315	0.001029	0.001826	0.0022	0.004072	0.006215	0.009207	0.01243	0.018621	0.02608	0.023862	0.022931	0.022401
438.5	0.000175	0.000292	0.000995	0.001789	0.00215	0.004031	0.006115	0.009013	0.012189	0.018171	0.025538	0.023329	0.022433	0.021904
439	7.6e-05	0.000228	0.000934	0.001699	0.002104	0.003894	0.005962	0.00877	0.011873	0.017687	0.024903	0.022693	0.021862	0.021409
439.5	6.6e-05	0.000202	0.000919	0.001667	0.002034	0.003795	0.005828	0.008543	0.011562	0.017186	0.024275	0.022083	0.021326	0.020859
440	9e-05	0.000191	0.000938	0.001661	0.001978	0.003677	0.005659	0.008319	0.011249	0.016728	0.023608	0.021457	0.020754	0.020346
440.5	0.000154	0.000262	0.000931	0.001691	0.001953	0.003642	0.00554	0.008117	0.010923	0.016334	0.022961	0.02085	0.020187	0.019728
441	0.000161	0.000302	0.000926	0.001669	0.001916	0.003557	0.005398	0.007894	0.010635	0.015911	0.022271	0.02023	0.0196	0.019185
441.5	0.000159	0.000296	0.000847	0.001594	0.00186	0.003433	0.005237	0.007658	0.010272	0.015391	0.021579	0.019501	0.018946	0.01853
442	0.000137	0.000219	0.000758	0.001482	0.001757	0.003254	0.004984	0.007286	0.009892	0.014879	0.020833	0.018776	0.018299	0.017872
442.5	0.000136	0.00018	0.000722	0.001397	0.00165	0.003115	0.004831	0.007009	0.00954	0.014379	0.020128	0.018093	0.017626	0.017266
443	9e-05	0.000187	0.000721	0.001339	0.001602	0.003016	0.004637	0.006708	0.009198	0.013924	0.019419	0.017406	0.017036	0.016667
443.5	8.2e-05	0.000194	0.000743	0.001301	0.001568	0.002933	0.00454	0.006548	0.008877	0.013381	0.018757	0.016776	0.016426	0.016139
444	8.4e-05	0.000176	0.000717	0.001282	0.001518	0.002891	0.004366	0.006296	0.008553	0.012882	0.018103	0.016106	0.015912	0.015574
444.5	0.00012	0.000127	0.000675	0.001271	0.001472	0.002784	0.004253	0.006096	0.008256	0.012387	0.017413	0.015515	0.015355	0.015002
445	0.000195	0.000146	0.000684	0.001245	0.001401	0.002711	0.004116	0.005896	0.007987	0.011959	0.016827	0.014933	0.014832	0.014499
445.5	0.000161	0.000104	0.000587	0.001152	0.001325	0.002537	0.003943	0.005628	0.007643	0.011467	0.016188	0.014338	0.014227	0.013923
446	9.3e-05	5.9e-05	0.000527	0.00107	0.001181	0.002405	0.003744	0.00536	0.007261	0.010998	0.015558	0.013737	0.013599	0.013334
446.5	-1.5e-05	-6e-06	0.000456	0.001042	0.001099	0.002234	0.003633	0.005098	0.006957	0.010559	0.014925	0.013183	0.013045	0.012791
447	-1.3e-05	-6e-06	0.000436	0.001013	0.00104	0.002136	0.003487	0.004936	0.006688	0.010158	0.01431	0.012634	0.012528	0.012327
447.5	1.2e-05	5e-06	0.00047	0.000999	0.001016	0.002065	0.003398	0.00475	0.00653	0.009786	0.013817	0.012138	0.012123	0.011902
448	0.0001	1e-06	0.000439	0.00093	0.00098	0.002008	0.003239	0.004563	0.006262	0.009419	0.013263	0.011617	0.01169	0.011437
448.5	0.000101	-2.1e-05	0.000431	0.000875	0.000982	0.001932	0.00313	0.004327	0.00601	0.009065	0.01276	0.011169	0.011248	0.010957
449	0.000157	2.2e-05	0.000415	0.000812	0.000965	0.001905	0.003037	0.004178	0.005746	0.008774	0.012291	0.010669	0.010838	0.010608
449.5	0.000125	2.2e-05	0.000402	0.00078	0.000889	0.001855	0.002871	0.004008	0.005503	0.008433	0.011815	0.010211	0.010411	0.010223
450	0.000122	3.4e-05	0.000363	0.000773	0.000803	0.00177	0.002715	0.003906	0.005273	0.008121	0.0114	0.009709	0.010028	0.00983
450.5	0.000133	2.2e-05	0.000353	0.000785	0.000738	0.001683	0.002606	0.003763	0.00509	0.00778	0.010921	0.00939	0.009665	0.009437
451	0.00013	2.6e-05	0.00034	0.000723	0.000735	0.001592	0.002541	0.003615	0.0049	0.007459	0.01052	0.008983	0.009289	0.009093
451.5	0.000164	6.7e-05	0.000377	0.000686	0.000719	0.001532	0.00252	0.003433	0.004732	0.007177	0.010061	0.008688	0.008918	0.008779
452	0.000129	2.2e-05	0.000286	0.000623	0.000705	0.001426	0.002395	0.003266	0.004501	0.006903	0.009679	0.008275	0.008565	0.008453
452.5	0.000124	2.6e-05	0.00025	0.000689	0.000664	0.001402	0.002314	0.003168	0.004343	0.006675	0.009351	0.007957	0.008281	0.008142
453	7.8e-05	-9.2e-05	0.00019	0.000664	0.000599	0.00132	0.002179	0.003029	0.004097	0.006377	0.009028	0.007572	0.007976	0.007816
453.5	6.4e-05	-9.1e-05	0.000225	0.000633	0.000525	0.001276	0.002111	0.0029	0.003895	0.006101	0.008668	0.007216	0.007672	0.00753
454	6.9e-05	-0.000127	0.000222	0.000578	0.000471	0.001207	0.002033	0.002751	0.003709	0.005851	0.008287	0.00689	0.007355	0.007254
454.5	9.1e-05	-8.4e-05	0.000204	0.000509	0.000375	0.00114	0.001968	0.002644	0.003576	0.005624	0.007968	0.006568	0.007066	0.006968
455	0.000117	-8.3e-05	0.000199	0.000531	0.000367	0.001126	0.001935	0.002565	0.003507	0.005434	0.007736	0.006358	0.006843	0.006741
455.5	0.000119	-7.1e-05	0.0002	0.000489	0.000379	0.001069	0.001907	0.002498	0.003406	0.005286	0.007472	0.006117	0.006677	0.006498
456	0.000128	-5.4e-05	0.000235	0.000542	0.000411	0.001105	0.001868	0.002419	0.003304	0.005169	0.007243	0.005923	0.006463	0.006352
456.5	0.000119	-9.5e-05	0.000182	0.000468	0.000363	0.00101	0.001749	0.002251	0.003107	0.004922	0.006906	0.00561	0.006163	0.00608
457	9.7e-05	-0.0001	0.000168	0.000446	0.000348	0.00097	0.001648	0.002126	0.002931	0.004671	0.00665	0.005373	0.005906	0.005893
457.5	6.5e-05	-0.000111	9.9e-05	0.00036	0.000364	0.000878	0.001576	0.001996	0.00276	0.004445	0.006345	0.005129	0.005694	0.005625
458	6.7e-05	-7.1e-05	0.000168	0.000429	0.000407	0.000947	0.001548	0.001998	0.002727	0.004357	0.006206	0.005002	0.005543	0.00547
458.5	2.8e-05	-7.2e-05	0.000171	0.000367	0.000362	0.000884	0.001526	0.001895	0.002623	0.004191	0.005953	0.004798	0.005335	0.005261
459	1.7e-05	-0.000111	0.000174	0.000341	0.000278	0.000853	0.001453	0.001804	0.002523	0.004015	0.005734	0.004584	0.005126	0.0051
459.5	2.1e-05	-0.000123	0.000123	0.00025	0.000247	0.000753	0.001395	0.001691	0.002395	0.003854	0.005481	0.004337	0.004885	0.004901
460	6.9e-05	-0.000153	9.1e-05	0.000231	0.000199	0.000706	0.00132	0.001603	0.002313	0.003708	0.005331	0.004146	0.004685	0.004674
460.5	9.7e-05	-0.00015	0.000136	0.000278	0.000192	0.000684	0.001278	0.001535	0.002285	0.003602	0.005202	0.004012	0.004565	0.004522
461	8.3e-05	-0.00013	9.9e-05	0.000268	0.000139	0.000621	0.001224	0.001462	0.002158	0.003413	0.005004	0.00385	0.004474	0.004355
461.5	9.7e-05	-0.000134	7.4e-05	0.000309	0.0001	0.000638	0.001185	0.001388	0.002018	0.003291	0.004786	0.003647	0.004343	0.004184
462	0.000134	-0.000109	-3e-06	0.000307	0.000141	0.000621	0.001172	0.001386	0.001945	0.003177	0.004607	0.003496	0.004199	0.004034
462.5	9.4e-05	-0.000159	-3.5e-05	0.000275	0.00013	0.000564	0.00113	0.001294	0.001816	0.003095	0.004412	0.003312	0.003975	0.003888
463	3.5e-05	-0.000129	2.6e-05	0.00024	0.000158	0.000519	0.001077	0.001257	0.001765	0.003007	0.004291	0.00323	0.00384	0.003818
463.5	3.2e-05	-0.000128	8.3e-05	0.000243	0.000104	0.00051	0.001033	0.001158	0.001664	0.002845	0.004139	0.003065	0.00367	0.003686
464	0.000132	-7.8e-05	0.000142	0.000291	0.000133	0.000547	0.001049	0.001177	0.001687	0.002769	0.004043	0.003022	0.003581	0.003589
464.5	0.000186	-8.8e-05	0.000144	0.000282	0.000128	0.00054	0.001025	0.001146	0.001622	0.002647	0.003911	0.002882	0.003498	0.003473
465	0.000195	-5.2e-05	0.00018	0.000245	0.000124	0.000469	0.000988	0.001121	0.001574	0.002627	0.003774	0.002794	0.003366	0.003376
465.5	0.000102	-7.1e-05	0.000125	0.000187	5.2e-05	0.00038	0.000877	0.00103	0.00146	0.002514	0.003598	0.002628	0.003232	0.003232
466	6.7e-05	-7.1e-05	5.3e-05	0.000187	1.4e-05	0.000367	0.000833	0.000958	0.001399	0.002433	0.003451	0.00254	0.003038	0.0031
466.5	5.5e-05	-0.000105	-1.5e-05	0.000184	1.8e-05	0.000342	0.000864	0.000936	0.001356	0.002337	0.003386	0.002433	0.003005	0.003016
467	0.000115	-0.000103	8e-06	0.000195	1e-05	0.000413	0.000917	0.000868	0.001329	0.002279	0.003355	0.002324	0.002926	0.002942
467.5	0.000128	-0.000138	3.9e-05	0.000242	1.3e-05	0.000365	0.000917	0.00085	0.001326	0.002215	0.003278	0.002189	0.002892	0.002875
468	0.000107	-0.00017	3.5e-05	0.000214	-3.5e-05	0.00038	0.000848	0.000799	0.001268	0.002117	0.003121	0.002063	0.002746	0.002758
468.5	0.000104	-0.000171	6.3e-05	0.000247	2.6e-05	0.000315	0.000788	0.000813	0.00123	0.002054	0.002997	0.002039	0.002681	0.002704
469	8.5e-05	-0.000146	2.3e-05	0.000197	4.8e-05	0.00037	0.000781	0.000779	0.001159	0.001981	0.00287	0.001984	0.002589	0.002637
469.5	8.6e-05	-8.2e-05	2.5e-05	0.000207	5.5e-05	0.000376	0.000771	0.000734	0.001087	0.001916	0.002782	0.001905	0.002532	0.002607
470	4.3e-05	-0.000139	-2.2e-05	0.000137	2e-05	0.000328	0.000747	0.000686	0.001001	0.001814	0.002699	0.001761	0.002441	0.002518
470.5	9.5e-05	-0.000136	6e-06	0.000149	-1e-06	0.000296	0.000749	0.000634	0.000966	0.001825	0.002646	0.00168	0.002363	0.00247
471	8e-05	-0.000193	-1.6e-05	0.000159	-1.1e-05	0.000257	0.000722	0.000591	0.000916	0.001759	0.002563	0.001626	0.002311	0.0024
471.5	0.000115	-0.000168	-6e-06	0.000192	-1.3e-05	0.000295	0.00073	0.000554	0.000897	0.001723	0.002499	0.001576	0.002308	0.002347
472	0.000138	-0.000147	8e-06	0.000193	1.9e-05	0.0003	0.000723	0.000581	0.00089	0.001669	0.002443	0.00153	0.002272	0.002303
472.5	0.00014	-0.000134	-8e-06	0.000147	-1.7e-05	0.000269	0.000694	0.000543	0.000847	0.00163	0.002334	0.001449	0.002151	0.002205
473	0.000167	-9.6e-05	2.8e-05	0.000184	-3.1e-05	0.000299	0.000699	0.000569	0.000831	0.001643	0.002266	0.001434	0.002046	0.002187
473.5	0.000106	-0.000141	9e-06	0.000138	-9.3e-05	0.000231	0.000662	0.00054	0.000787	0.001538	0.002192	0.001379	0.001992	0.002056
474	0.000148	-0.0001	8.4e-05	0.000178	-4.6e-05	0.000308	0.000673	0.000549	0.000794	0.001511	0.002179	0.001377	0.002035	0.002056
474.5	0.000115	-0.000129	5.5e-05	0.000114	-7.4e-05	0.000247	0.000632	0.000487	0.000739	0.001424	0.002123	0.001296	0.001977	0.001986
475	0.000132	-0.000145	6.6e-05	0.000149	-7.1e-05	0.000264	0.000619	0.00049	0.000681	0.001411	0.002057	0.001228	0.001874	0.001993
475.5	0.000146	-0.000179	4.9e-05	0.000139	-6.3e-05	0.000182	0.000612	0.000466	0.000675	0.001406	0.001998	0.001188	0.00179	0.001943
476	0.000108	-0.000202	8e-06	0.000108	-6.5e-05	0.000142	0.000562	0.000389	0.000633	0.001322	0.001882	0.001105	0.001722	0.001837
476.5	0.00011	-0.000193	1.4e-05	9.9e-05	-3.5e-05	0.000119	0.000497	0.000302	0.000632	0.00125	0.001837	0.001029	0.001653	0.001793
477	5.7e-05	-0.000239	-5e-05	6.5e-05	-9.6e-05	0.0001	0.00043	0.000259	0.000566	0.001151	0.001754	0.000906	0.001567	0.001712
477.5	0.000117	-0.000213	3e-05	0.000112	-7.6e-05	0.000181	0.000458	0.000319	0.000603	0.001185	0.001779	0.00092	0.001586	0.001741
478	5.9e-05	-0.000233	-5.4e-05	7.2e-05	-0.000162	0.000159	0.000418	0.000289	0.000499	0.001141	0.001673	0.000879	0.001596	0.001671
478.5	6.7e-05	-0.00017	-3.7e-05	0.000127	-0.000127	0.000181	0.000434	0.000316	0.000494	0.001154	0.001665	0.000843	0.001624	0.001623
479	-8e-06	-0.000177	-0.000128	0.000104	-0.000176	0.00012	0.000371	0.000277	0.000397	0.001078	0.001553	0.000764	0.00149	0.001527
479.5	9e-06	-0.000169	-5e-05	0.00012	-0.000192	9e-05	0.000361	0.000259	0.000405	0.001064	0.001526	0.000711	0.001411	0.001479
480	-4.6e-05	-0.000237	-5.9e-05	7.1e-05	-0.000214	4.7e-05	0.000342	0.000205	0.000321	0.000981	0.001435	0.000628	0.001277	0.001433
480.5	-3.5e-05	-0.000264	-7.8e-05	5.5e-05	-0.000247	-1e-05	0.000336	0.000176	0.000323	0.000912	0.00137	0.000558	0.001264	0.001391
481	2.1e-05	-0.000227	-8.8e-05	7.1e-05	-0.000189	2.5e-05	0.000409	0.000218	0.000325	0.000905	0.001335	0.000528	0.001252	0.001377
481.5	9.1e-05	-0.000172	-5.2e-05	5.6e-05	-0.000168	1.7e-05	0.000378	0.000244	0.00034	0.00093	0.001325	0.000588	0.001294	0.001397
482	0.000126	-0.000122	-2.4e-05	6.8e-05	-0.000109	7.7e-05	0.000422	0.000243	0.000319	0.000967	0.001319	0.000576	0.001337	0.001402
482.5	0.000111	-0.000145	-5.9e-05	3.1e-05	-0.000143	6.7e-05	0.000373	0.000201	0.000297	0.000906	0.001271	0.000539	0.001297	0.001351
483	0.000135	-0.000165	-6.1e-05	2.1e-05	-0.000163	8.1e-05	0.000385	0.000175	0.000284	0.000832	0.001262	0.00047	0.001261	0.001273
483.5	0.000166	-0.000192	-2.7e-05	3.1e-05	-0.000161	9.1e-05	0.000341	0.000168	0.000272	0.000788	0.001238	0.000464	0.001189	0.001233
484	0.000189	-0.000195	2.6e-05	5.8e-05	-0.00012	0.000118	0.000323	0.000188	0.00025	0.000778	0.0012	0.000475	0.001187	0.001244
484.5	0.00014	-0.000245	-8e-06	6.2e-05	-0.000151	9.9e-05	0.000256	0.000128	0.000169	0.000738	0.001043	0.000426	0.001101	0.001181
485	0.000115	-0.000277	-2.1e-05	3e-06	-0.000185	3.3e-05	0.000233	7.6e-05	0.00014	0.000676	0.00095	0.000316	0.001052	0.001118
485.5	0.0001	-0.00027	-5.3e-05	2.6e-05	-0.000191	-1e-06	0.000239	-2e-05	0.000123	0.000643	0.000893	0.000266	0.001009	0.001017
486	0.000117	-0.000238	1.1e-05	1.9e-05	-0.000191	-6e-06	0.0003	-1.2e-05	0.000154	0.000609	0.000874	0.000241	0.00096	0.000988
486.5	0.000119	-0.000196	-7e-06	7.8e-05	-0.000215	4e-06	0.00026	5e-06	0.000104	0.000582	0.000842	0.000235	0.000922	0.000971
487	0.000139	-0.000184	1.5e-05	7.3e-05	-0.000189	-1.9e-05	0.000263	4.1e-05	0.000127	0.000564	0.000823	0.000203	0.000879	0.000958
487.5	8.7e-05	-0.000183	-4.3e-05	8e-05	-0.000241	-3.9e-05	0.000197	1.4e-05	4.2e-05	0.000516	0.000806	0.000107	0.000857	0.000873
488	7.5e-05	-0.000243	-3.7e-05	6.8e-05	-0.000201	-6.8e-05	0.000227	-3.4e-05	2.3e-05	0.000502	0.000748	4.7e-05	0.000795	0.000775
488.5	5.7e-05	-0.000234	-8.3e-05	4.9e-05	-0.00023	-5e-05	0.00018	-5.9e-05	-2.6e-05	0.000443	0.000684	-2.9e-05	0.000752	0.000692
489	0.000126	-0.000211	-4.9e-05	4e-05	-0.000192	-3.9e-05	0.000194	-6.4e-05	-1e-06	0.000453	0.000636	-2.6e-05	0.000691	0.000685
489.5	0.00013	-0.000161	-4.4e-05	2.5e-05	-0.000204	-3.3e-05	0.000157	-6.1e-05	1.8e-05	0.000404	0.000611	-3.9e-05	0.000644	0.00066
490	0.00011	-0.000206	-2e-05	-2.6e-05	-0.000239	-8.5e-05	0.000148	-8.9e-05	-1.1e-05	0.000362	0.000574	-8.7e-05	0.000561	0.000636
490.5	4.3e-05	-0.000237	-1.9e-05	-2.2e-05	-0.000252	-0.000106	0.000149	-0.000106	-4e-05	0.00035	0.000554	-0.000123	0.000529	0.000616
491	2.8e-05	-0.000219	-4.1e-05	-4.3e-05	-0.000276	-8.6e-05	0.000142	-0.000134	-5.7e-05	0.000342	0.000527	-0.000163	0.000498	0.000604
491.5	6.4e-05	-0.000185	-5.3e-05	1e-06	-0.000278	-3.8e-05	0.000158	-0.000131	-6.4e-05	0.000316	0.000479	-0.000185	0.000488	0.000622
492	7.9e-05	-0.00014	-0.000101	-9e-06	-0.00027	-5.9e-05	0.000144	-0.00015	-7.4e-05	0.000234	0.000391	-0.000234	0.000403	0.000555
492.5	0.000118	-0.00014	-6.3e-05	-2.2e-05	-0.000237	-3.9e-05	0.00016	-0.000144	-8.5e-05	0.000221	0.000359	-0.00023	0.000386	0.000518
493	7.8e-05	-0.000159	-7.5e-05	-5.9e-05	-0.000241	-9.5e-05	0.000119	-0.000213	-0.000117	0.000191	0.000307	-0.000288	0.000317	0.000417
493.5	7.2e-05	-0.000194	-6.6e-05	-0.000101	-0.000232	-6.8e-05	9.1e-05	-0.000267	-0.000141	0.000181	0.00029	-0.000336	0.000293	0.000381
494	7.2e-05	-0.000191	-7.6e-05	-8.4e-05	-0.000265	-9.3e-05	6.9e-05	-0.000288	-0.000178	8.6e-05	0.000272	-0.000393	0.000252	0.000325
494.5	0.000105	-0.000185	-7.4e-05	-7.7e-05	-0.00026	-5.8e-05	4.8e-05	-0.000265	-0.000193	9.3e-05	0.000275	-0.000388	0.000226	0.000314
495	0.000152	-0.000163	-9.7e-05	3e-06	-0.000267	-2.2e-05	6.1e-05	-0.000213	-0.000179	0.000101	0.000284	-0.000386	0.000274	0.000336
495.5	7.7e-05	-0.000207	-9.7e-05	-4.9e-05	-0.00032	-9e-05	2.3e-05	-0.000275	-0.000226	7.6e-05	0.000194	-0.000449	0.0002	0.000269
496	6.5e-05	-0.000204	-9.2e-05	-2.2e-05	-0.000317	-7.3e-05	2.9e-05	-0.000286	-0.000248	3.7e-05	0.000145	-0.00047	0.000211	0.000268
496.5	3e-05	-0.000222	-5.9e-05	-0.000105	-0.000338	-0.000125	7e-06	-0.000321	-0.000302	-1.1e-05	8.6e-05	-0.000478	0.000159	0.0002
497	8.2e-05	-0.000214	-0.000102	-6.1e-05	-0.000322	-0.0001	-1.1e-05	-0.000324	-0.000302	-3e-05	6.9e-05	-0.000503	0.000107	0.000197
497.5	3.4e-05	-0.000272	-0.000124	-0.000141	-0.000429	-0.000165	-4.5e-05	-0.000367	-0.000382	-0.000121	-1e-05	-0.000578	6e-06	0.000104
498	2.8e-05	-0.000281	-0.000148	-0.000126	-0.000465	-0.000199	-9.2e-05	-0.000454	-0.00043	-0.000163	-6.8e-05	-0.000645	-4.3e-05	8.5e-05
498.5	3e-05	-0.000273	-0.000138	-0.000103	-0.000463	-0.000227	-9.8e-05	-0.000435	-0.000459	-0.000174	-7.7e-05	-0.000667	-2.8e-05	5.5e-05
499	5.8e-05	-0.000259	-0.000115	-9.6e-05	-0.000388	-0.000224	-0.000108	-0.000424	-0.000423	-0.000158	-6.7e-05	-0.000691	-1.3e-05	5.7e-05
499.5	5.5e-05	-0.000282	-0.000119	-0.000136	-0.000384	-0.000198	-9.5e-05	-0.000371	-0.000418	-0.000192	-8.3e-05	-0.000705	-2e-05	5e-06
500	2.8e-05	-0.000311	-0.00011	-0.000219	-0.000403	-0.000164	-8.4e-05	-0.000374	-0.000441	-0.000215	-0.00012	-0.000713	-1.5e-05	-1.6e-05

## Sheet: Fig 2b_17A binding analysis
[Compound1] (nM)	Δ Absorbance				[Abiraterone] (mM)	Δ Absorbance
	Replicate 1	Replicate 2	Replicate 3			Replicate 1	Replicate 2	Replicate 3
3.12438	0.001367				0	0	0	0
15.6188	0.005402				9.998	0	0.0020004	0.0030006
40.6006	0.012932				24.9905	0.00300174	0.004002	0.0050025
90.5526	0.026661				49.9655	0.00700756	0.009009	0.01001
140.484	0.038369				74.9281	0.0110174	0.014021	0.0150225
190.397	0.045175				99.8782	0.0160333	0.019038	0.02004
215.323	0.044878				124.816	0.0200516	0.02406	0.026065
240.241	0.044248				149.741	0.0240739	0.028084	0.032096
290.103	0.044191				174.654	0.0291038	0.032112	0.0371295
339.945	0.04322				199.554	0.0321306	0.034136	0.038152
439.658	0.041692				224.442	0.0321466	0.034153	0.0371665
635.974	0.040013				274.169	0.0291618	0.0331815	0.036198
822.861	0.038479
3.12438		0.001119
15.6188		0.003884
40.6006		0.01175
90.5526		0.02679
115.51		0.033089
165.427		0.043933
190.358		0.046644
215.281		0.043893
265.148		0.044262
364.895		0.043205
464.603		0.041525
660.914		0.040232
3.12438			0.001922
15.6188			0.005196
40.6006			0.011521
90.5526			0.025104
115.51			0.030619
165.427			0.030663
190.358			0.042161
215.281			0.042913
265.148			0.043685
364.895			0.043075

## Sheet: Fig 2c_17A1 IC50s
[Inhibitor] (nM)	Remaining activity
	Abiraterone			3-formyl pregnanolone-20-isonitrile
	Replicate 1	Replicate 2	Replicate 3	Replicate 1	Replicate 2	Replicate 3
0	100	100	100	100	100	100
0	100	100	100	100	100	100
2.5	99.7091	83.8935	79.7689
5	103.523	75.5054	93.8521
10	94.675	67.5912	61.4283	108.776	94.1369	95.6569
20	83.7956	56.4552	52.632
50	55.6446	47.2632	32.3646	101.042	85.206	93.1264
100	27.0445	32.1996	25.7361	88.9748	82.2373	74.4679
200	13.6427	5.87767	-3.47858	88.8412	76.0215	77.1573
500	2.30557	-4.11584	-2.78925	86.8438	102.824	68.4648
1000		4.28157	9.17386	69.3739	66.2664	34.0427
2000				27.8992	27.6992	8.33114
5000				0.329499	-4.1488	-3.43728
10000				-2.15755	-10.2516	0
50000				-2.42559	-10.4491	-3.43728

## Sheet: Fig 4a_3A4 spectra binding 1
Wavelength nm.	0	10	20	30	50	99	149	248	347	446	545	643	790	986	1478	1969	2951	4909	9814	14713	19608
300	-0.00072	-0.00085	-0.00017	-0.00098	0.00032	-0.0022	-0.00078	-0.00066	-0.00069	-0.00081	-0.0007	-0.00159	-0.00047	-0.00296	-0.00122	-0.00014	0.00145	0.003784	0.009857	0.019104	0.02626
300.5	-0.00096	-0.00053	-0.0002	-0.00044	0.000366	-0.00096	-0.00052	-0.0006	-0.00122	-0.00128	-0.00127	-0.00159	-0.00122	-0.00186	-0.00067	0.000214	0.001526	0.003555	0.009888	0.019104	0.026627
301	-0.00028	0.00061	0.00029	0.00029	0.000977	-0.00052	-0.00029	0.000336	-0.00148	-0.00096	-0.00099	-0.00128	-0.00128	-0.00078	0.000198	0.000885	0.001556	0.00322	0.009918	0.019318	0.026962
301.5	0.0009	0.001495	0.000122	0.000107	0.00087	-0.00041	-0.00024	0.000824	-0.00098	-0.00082	-0.00069	-0.00128	-0.0006	-0.00087	0.000641	0.000793	0.001785	0.003372	0.010132	0.019547	0.027359
302	0.000854	0.001144	0.000198	-0.00052	0.000366	0.000381	-0.00015	0.000198	-0.00032	-0.00079	-0.00035	-0.0009	-9.2e-05	-0.00127	0.000931	0.0009	0.00148	0.003632	0.010712	0.018768	0.027008
302.5	0.000305	0.000443	0.00061	3.1e-05	0.000854	7.6e-05	-0.00017	0.000107	-0.00041	-0.00043	0.000107	-0.00064	-0.00012	-0.00078	0.000275	0.000641	0.001389	0.003662	0.011063	0.01857	0.026459
303	-0.00011	0.00032	0.000351	0.000183	0.000931	1.5e-05	-0.00031	7.6e-05	-0.0007	-0.00052	-0.00057	-0.00073	-0.00043	-0.00047	-0.00021	0.000702	0.001923	0.003143	0.010422	0.019073	0.026611
303.5	-0.00032	0.000183	0.000946	-0.00024	0.000366	0.000137	-0.00029	0.000259	-0.00053	-0.00067	-0.00061	-0.00067	-0.00026	-0.00095	-0.00017	0.00145	0.00174	0.002792	0.01001	0.018784	0.026276
304	0.000153	0.000275	0.000534	0.000229	0.000397	-6.1e-05	-0.00024	0.000259	-0.0005	-0.00057	-0.0004	-0.00092	4.6e-05	-0.0009	-0.00021	0.001144	0.001221	0.003143	0.010742	0.018204	0.026199
304.5	-3.1e-05	0.000549	-0.00066	0.000595	0.000427	-0.00057	-0.00064	4.6e-05	-0.00047	-0.00046	-0.00047	-0.00092	0.000427	-0.0005	-0.0002	0.000656	0.001038	0.003342	0.010956	0.017776	0.026031
305	-0.00078	6.1e-05	-0.00058	0.000412	3.1e-05	-0.00079	-0.00107	-0.00035	-0.00127	-0.00066	-0.00034	-0.00063	-0.00038	-0.00118	-0.00031	0.000534	0.000854	0.003479	0.010117	0.017258	0.025192
305.5	-0.00099	-0.00028	-0.00058	6.1e-05	-0.00024	-0.00101	-0.00095	-0.00067	-0.0016	-0.00125	-0.00067	-0.00064	-0.0011	-0.00252	4.6e-05	0.000275	0.000809	0.003281	0.009598	0.016769	0.025009
306	-0.00031	0.000366	-7.6e-05	0.000412	0.000473	-0.00052	-0.00072	-9.2e-05	-0.00063	-0.00057	-0.0006	-0.00082	-0.00113	-0.00197	0.000656	0.000717	0.00174	0.003204	0.00975	0.017563	0.025558
306.5	0.000397	0.000824	0.000198	0.000565	0.00087	-7.6e-05	-0.00067	0.000763	-0.00011	0.000183	-0.00018	-0.00021	-0.00024	-0.00095	0.000626	0.00116	0.002441	0.003296	0.0103	0.01825	0.025696
307	-1.5e-05	-0.00037	0.000351	0.000427	0.000702	-0.0005	-0.00034	0.000977	-0.0007	-0.00035	7.6e-05	-0.00055	-0.00014	-0.00064	0.000366	0.000549	0.002258	0.003143	0.0103	0.018036	0.025894
307.5	0.000443	3.1e-05	0.000198	0.000519	0.000458	-0.00018	-0.00021	0.00061	-0.00099	0.000229	6.1e-05	-0.00089	-0.00081	-0.00026	0.000626	0.000839	0.002029	0.003784	0.009857	0.017807	0.026718
308	0.000854	0.001526	0.00058	0.000717	0.000717	0	7.6e-05	0.001251	0.000458	0.000778	0.000427	-0.00017	-0.00028	3.1e-05	0.001358	0.001862	0.001846	0.00441	0.009918	0.018097	0.026718
308.5	0.001221	0.00206	0.001801	0.00087	0.001846	0.000214	0.000809	0.001862	0.001495	0.000595	0.001526	-9.2e-05	0.000473	0.000137	0.00177	0.002487	0.002625	0.004822	0.010651	0.018784	0.026627
309	0.001541	0.002151	0.001892	0.001236	0.002441	0.000717	0.00087	0.001831	0.001343	0.00087	0.001465	0.000122	0.001083	0.000229	0.001556	0.002853	0.00351	0.004913	0.011505	0.019424	0.026459
309.5	0.000961	0.001328	0.001587	0.0009	0.002029	0.000778	7.6e-05	0.001434	0.000809	0.000854	0.000671	0.000214	0.00145	0.000336	0.001434	0.002243	0.003159	0.004379	0.01123	0.018906	0.025482
310	0.000717	0.001053	0.000778	0.000305	0.000992	0.000687	-0.00037	0.000763	-0.00035	-0.00011	0.000168	-0.00082	0.001099	0.000183	0.001053	0.001511	0.002457	0.003937	0.010712	0.018051	0.025299
310.5	0.000168	0.000519	0.000412	-1.5e-05	0.000641	-1.5e-05	-0.00069	0.000198	-0.0007	-0.00047	-0.0002	-0.00145	0.000305	-0.00076	0.000198	0.000854	0.001465	0.003296	0.010071	0.016846	0.025208
311	0.000443	0.000153	0.000259	-7.6e-05	0.000717	-0.00046	-0.00057	-0.00015	-0.00012	-0.00085	0.000153	-0.00104	-0.00037	-0.00066	9.2e-05	0.000473	0.001495	0.003387	0.009262	0.016541	0.024948
311.5	0.000641	0.000763	0.000656	0.00087	0.000778	0.000229	0.000168	0.00058	0.000107	-0.00037	0.000778	-0.00052	-0.00014	4.6e-05	0.000671	0.001129	0.00209	0.003891	0.009995	0.017441	0.025101
312	0.000381	0.001404	0.001373	0.000946	0.001266	0.000488	0.000809	0.001251	0.00032	0.000748	0.000824	0.000366	0.000488	6.1e-05	0.001297	0.00174	0.002609	0.004395	0.011017	0.017838	0.025238
312.5	0.000885	0.001785	0.001465	0.000732	0.001862	0.000641	0.001068	0.001419	0.000427	0.000946	0.00116	0.000366	0.001236	0.000488	0.001999	0.002426	0.002777	0.004791	0.010727	0.01828	0.025238
313	0.000916	0.00174	0.001984	0.001083	0.002197	0.001038	0.001175	0.001831	0.000458	0.000702	0.001266	0.00032	0.001526	0.000626	0.001938	0.002869	0.002487	0.004913	0.010513	0.018433	0.025635
313.5	0.001022	0.001877	0.001648	0.001694	0.002075	0.001312	0.001572	0.002335	0.000946	0.000977	0.00119	0.000488	0.001282	0.000824	0.001587	0.003098	0.003052	0.005173	0.010803	0.018326	0.025742
314	0.001785	0.001816	0.001114	0.001648	0.001846	0.001297	0.001495	0.002441	0.000717	0.001282	0.001465	-0.00024	0.00145	0.001175	0.001617	0.002258	0.003586	0.005188	0.010712	0.017776	0.024887
314.5	0.001663	0.001633	0.00174	0.001419	0.002335	0.001175	0.001358	0.002396	0.00029	0.00145	0.001511	-9.2e-05	0.000839	0.000839	0.001892	0.001709	0.003265	0.004669	0.010391	0.017776	0.02475
315	0.000671	0.001465	0.001892	0.001419	0.002151	0.00119	0.001343	0.002258	0.000336	0.001251	0.001022	0.000412	0.000504	0.000275	0.001877	0.001938	0.002594	0.004181	0.009995	0.017944	0.024734
315.5	0.000626	0.001465	0.001678	0.001053	0.001785	0.001068	0.001007	0.001755	0.000504	0.000458	0.00087	0.000534	0.000839	0	0.00148	0.001678	0.002289	0.004044	0.009415	0.017578	0.024475
316	0.000458	0.001343	0.001297	0.0009	0.001587	0.001053	0.000397	0.001328	0.000366	-0.0002	0.000839	0.000275	0.000763	0.00032	0.000671	0.001633	0.002792	0.003799	0.009354	0.017426	0.024384
316.5	-0.00012	0.000656	0.000946	0.000839	0.001648	0.000671	0.000259	0.000641	0.000122	-0.00024	0.00061	-4.6e-05	0.000595	0.000565	0.00061	0.001877	0.002686	0.003784	0.009476	0.016983	0.023102
317	-0.00032	0.000641	0.000931	0.000687	0.001785	0.000198	0.000412	0.000549	-0.00023	-4.6e-05	0.000488	-0.00032	0.000519	6.1e-05	0.001205	0.00148	0.002411	0.003983	0.009186	0.016663	0.022873
317.5	0.000198	0.000916	0.000824	0.000626	0.001465	9.2e-05	0.000351	0.001328	-0.0006	0	0.000305	-0.0005	0.00032	-0.00024	0.001297	0.000824	0.002289	0.003555	0.009293	0.016602	0.022888
318	0.00087	0.000671	0.000473	0.00058	0.00116	0.000412	0.000488	0.001266	-3.1e-05	0.000244	4.6e-05	-0.00058	0.000412	-0.00012	0.001236	0.000671	0.001633	0.003906	0.009811	0.016327	0.022934
318.5	0.000641	0.000778	0.000229	0.00061	0.000961	0.000656	-1.5e-05	0.000763	0.000259	0.000565	1.5e-05	-0.00066	0.000412	-0.00011	0.001038	0.001205	0.002029	0.004227	0.009933	0.016068	0.023361
319	0.000305	0.00087	0.000259	0.000549	0.001144	0.000961	-0.00021	0.000702	0.000214	0.00061	0.000809	-0.00072	0.000351	0	0.000671	0.001465	0.002136	0.00412	0.009445	0.01593	0.022858
319.5	0.000107	0.000259	0.000259	-3.1e-05	0.000809	0.000565	0.000275	0.00061	0.000305	0.000549	0.001007	-0.00087	9.2e-05	-0.00014	0.000458	0.001236	0.001984	0.003738	0.00914	0.015732	0.022552
320	-0.00014	0.000381	0.000183	-0.00017	0.00061	3.1e-05	-0.00012	0.000748	0.000259	0.000305	0.000519	-0.00075	0.00029	-0.00058	0.000793	0.001404	0.002213	0.003357	0.009186	0.015472	0.022156
320.5	-0.00018	0.000732	0.000397	0.000198	0.000961	-0.00012	-0.00015	0.000488	7.6e-05	-0.0004	0.000351	-0.00078	0	-0.00076	0.000778	0.001129	0.001968	0.003815	0.008652	0.01532	0.021835
321	-0.00041	0.000824	0.00061	0.000183	0.000977	-0.00029	-0.00011	0.000153	3.1e-05	-0.0006	0.000488	-0.00078	-0.0007	-0.00024	0.000244	0.001236	0.001816	0.003815	0.008286	0.015106	0.021729
321.5	-0.00061	0.000473	0.000549	3.1e-05	0.000671	-0.00014	-3.1e-05	0.000168	-0.00049	-0.00038	0.000504	-0.00057	-7.6e-05	0.000107	0.000366	0.001099	0.001511	0.003357	0.00853	0.015137	0.0215
322	-0.00021	-9.2e-05	0.000305	0.000229	0.000381	-1.5e-05	0.000153	0.000229	-0.00043	-0.00021	0.00032	-0.00049	0.000519	-0.00018	0.000626	0.000702	0.001587	0.002945	0.008728	0.015152	0.021667
322.5	0.000259	0.000366	0.000366	0.000519	0.000259	0.000259	-0.00015	0.000351	1.5e-05	-4.6e-05	0.000427	-0.00029	0.000244	-0.00037	0.000427	0.000549	0.00209	0.003387	0.009323	0.014923	0.021576
323	0.000183	0.0009	0.000473	0.000412	0.00058	0.000214	-0.00015	0.000397	-0.00015	-0.00023	0.000366	-0.00035	0.000366	-0.00029	0.000732	0.00116	0.002563	0.003723	0.00943	0.014969	0.021729
323.5	0.00032	0.00087	0.00032	0.00061	0.000916	0.000366	0.000397	0.000732	0.000122	0.000183	0.000565	-0.0004	0.000717	-4.6e-05	0.001053	0.001862	0.002533	0.003952	0.009476	0.015335	0.022202
324	0.000534	0.000793	0.00087	0.000793	0.000961	0.000671	0.000534	0.001129	7.6e-05	0.000977	0.001236	1.5e-05	0.000961	0.000137	0.001099	0.001801	0.002289	0.004257	0.009491	0.015839	0.022293
324.5	0.000488	0.001022	0.00148	0.000641	0.001251	0.000656	0.000565	0.001358	0.000244	0.001205	0.001328	0.000305	0.001038	0.000381	0.001602	0.002014	0.002228	0.00412	0.009445	0.015747	0.021988
325	0.000656	0.000961	0.001373	0.000839	0.001251	0.000671	0.000549	0.001633	0.000732	0.001114	0.000931	0.000427	0.001068	0.000427	0.001862	0.002213	0.002197	0.003799	0.009796	0.015488	0.021469
325.5	0.000473	0.000443	0.000992	0.001053	0.001053	0.000748	0.000534	0.001648	0.000687	0.000534	0.000778	0.000168	0.001144	0.000397	0.001831	0.00174	0.002457	0.003708	0.009354	0.015549	0.021347
326	-6.1e-05	-0.00021	0.000305	0.000626	0.000763	0.000595	3.1e-05	0.0009	0.000412	-4.6e-05	0.000275	7.6e-05	0.000626	-0.00024	0.00116	0.001205	0.002274	0.003693	0.008545	0.01503	0.020981
326.5	-0.00029	-0.00024	-3.1e-05	-6.1e-05	0.000427	3.1e-05	-0.00055	0.000534	-0.00017	-1.5e-05	-0.00021	-0.00026	0.000229	-0.00072	0.000473	0.001129	0.001617	0.003387	0.007858	0.014374	0.020432
327	-0.00028	0.00029	0	-0.00026	0.000732	-0.0002	0	0.000488	-0.0004	-9.2e-05	-6.1e-05	-0.00095	3.1e-05	1.5e-05	0.000748	0.000885	0.001633	0.003189	0.007782	0.014099	0.020142
327.5	-0.00029	0.000214	0.000198	0.000183	0.000946	-1.5e-05	0.000214	0.000519	4.6e-05	-0.00031	7.6e-05	-0.00084	0.000259	0.000351	0.000961	0.001129	0.001984	0.003036	0.008026	0.013901	0.020096
328	-0.00037	0.000504	0.000626	0.000549	0.000824	-0.00021	3.1e-05	0.000916	-7.6e-05	-0.00024	0.000412	-0.00024	0.000458	0.000168	0.001068	0.001404	0.001678	0.003281	0.008179	0.014145	0.019852
328.5	-0.00011	0.000793	0.001099	0.000473	0.000885	-0.00018	-0.00011	0.001099	4.6e-05	-0.00017	0.000839	0	0.000656	3.1e-05	0.001297	0.001205	0.001694	0.003693	0.008728	0.014313	0.020126
329	0.000259	0.000565	0.001114	0.000626	0.001175	0	0.000137	0.00116	0.000534	0.000259	0.000488	-0.00011	0.001038	-0.00017	0.001312	0.001343	0.001968	0.003708	0.008759	0.013947	0.020416
329.5	0.000198	0.000427	0.000793	0.000275	0.000931	7.6e-05	3.1e-05	0.001419	0.000366	0.000656	0.000229	4.6e-05	0.000824	-0.00026	0.001099	0.001205	0.002228	0.003555	0.008331	0.014313	0.020142
330	0	0.000397	0.000732	6.1e-05	0.000778	0.000229	-9.2e-05	0.001282	-0.00012	0.000565	0.000381	7.6e-05	0.000626	7.6e-05	0.000992	0.001343	0.00235	0.003754	0.008224	0.014603	0.020203
330.5	-0.00012	0.00061	0.000793	0.000427	0.000885	0.000275	0.000809	0.001099	-0.00012	0.00058	0.000717	0.000122	0.000809	0.000504	0.000641	0.001801	0.00235	0.003677	0.008377	0.014359	0.020248
331	0	0.000549	0.000763	0.000565	0.001053	0.000214	0.000854	0.001114	1.5e-05	0.0009	0.001114	0.000427	0.000732	0.000275	0.000809	0.00174	0.002502	0.003662	0.008423	0.014404	0.019821
331.5	3.1e-05	0.000732	0.00058	0.000595	0.001205	0.00029	0.000443	0.000839	4.6e-05	0.000778	0.001144	0.000275	0.000443	0.000244	0.001114	0.001617	0.002502	0.004135	0.008331	0.014114	0.019608
332	7.6e-05	0.000458	0.000717	0.00029	0.001083	0.000259	0.000519	0.000946	0.000504	0.000366	0.000732	-7.6e-05	0.000656	0.000626	0.000748	0.001541	0.002533	0.004013	0.008545	0.013779	0.019791
332.5	0.000107	0.000534	0.001266	0.000473	0.00148	0.000168	0.000473	0.001038	0.000412	0.000565	0.000626	6.1e-05	0.001007	0.000717	0.001251	0.001526	0.002487	0.004089	0.008835	0.013901	0.020157
333	0.000107	0.001068	0.001434	0.000793	0.001587	0.000504	0.000702	0.001083	0.000183	0.001099	0.000656	0.000565	0.000809	0.0009	0.001572	0.001541	0.002289	0.00415	0.008728	0.014069	0.020203
333.5	0.000214	0.00087	0.001038	0.000351	0.001297	0.000381	0.000748	0.000824	0.000443	0.001068	0.000702	0.000854	0.000687	0.000839	0.001419	0.001526	0.002304	0.003891	0.008392	0.014008	0.020004
334	-3.1e-05	0.000641	0.000504	0.000305	0.001038	-0.00021	0.000671	0.000519	0.000534	0.000977	0.000854	0.000214	0.000809	0.000351	0.001465	0.001404	0.002167	0.003647	0.008057	0.013641	0.019745
334.5	-0.00043	0.000702	0.000214	0.000565	0.000763	-0.00049	0.000641	0.000305	0.000229	0.000702	0.000595	-0.00023	0.000748	0.000107	0.001144	0.001404	0.002258	0.003525	0.007858	0.013412	0.019089
335	-0.00058	0.000626	0.000595	0.000198	0.000702	-0.00014	0.000183	0.000504	-7.6e-05	0.000565	0.000626	0.000107	0.000381	0.000427	0.000885	0.001404	0.00235	0.003189	0.007858	0.013565	0.018982
335.5	-0.00028	0.000412	0.000443	1.5e-05	0.00087	0.000153	-0.00024	0.000931	-7.6e-05	0.00058	0.000717	0.000168	0.000259	0.000717	0.001129	0.00148	0.002258	0.003052	0.00827	0.013611	0.019272
336	-0.00015	0.000244	7.6e-05	0.000336	0.000778	6.1e-05	1.5e-05	0.001083	7.6e-05	0.000488	0.00087	0.000107	0.000412	0.00061	0.001389	0.001724	0.00238	0.003372	0.008575	0.013519	0.019409
336.5	-1.5e-05	7.6e-05	0.000412	0.000443	0.000641	0.000153	0.000504	0.001434	0.000122	0.000549	0.001282	1.5e-05	0.000397	0.000549	0.001221	0.001907	0.002548	0.003464	0.008316	0.013458	0.019058
337	0.000168	0.000534	0.000778	0.000427	0.001083	4.6e-05	0.000473	0.001144	0.000259	0.00058	0.001389	4.6e-05	0.000778	0.00058	0.001373	0.002106	0.002808	0.003723	0.008347	0.013123	0.01889
337.5	-4.6e-05	0.000793	0.001083	0.000366	0.00145	0.000275	0.00029	0.00116	0.000595	0.001129	0.001312	0.000412	0.001114	0.000656	0.001648	0.002167	0.002594	0.003998	0.008347	0.013077	0.018982
338	-0.00028	0.000488	0.000977	0.000412	0.000946	0.000427	0.000427	0.001373	0.00087	0.001144	0.001236	0.000565	0.001129	0.000671	0.001633	0.002106	0.00267	0.004303	0.008179	0.013321	0.018738
338.5	-0.00034	0.000519	0.000732	0.0009	0.000595	0.000259	0.000488	0.001343	0.000488	0.000778	0.001099	0.000504	0.001053	0.000885	0.00174	0.001923	0.002945	0.004089	0.008316	0.013321	0.019058
339	-0.0002	0.0009	0.000397	0.000717	0.000687	0.000275	0.000656	0.001404	0.000168	0.000595	0.000885	0.000443	0.000626	0.000717	0.001495	0.001617	0.002594	0.003601	0.008163	0.013229	0.019028
339.5	-0.00029	0.000778	0.000488	0.000412	0.000717	9.2e-05	0.000549	0.000977	0.000473	0.000626	0.000671	0.000626	0.000519	0.00058	0.00148	0.00177	0.002472	0.00351	0.008072	0.013489	0.018723
340	-0.00024	0.000397	0.000565	0.000412	0.000793	0.000107	0.000412	0.000809	0.000183	0.000946	0.000824	0.000671	0.001022	0.000793	0.001572	0.002106	0.002502	0.003448	0.008118	0.01358	0.018646
340.5	4.6e-05	0.000351	0.000412	0.000397	0.000946	0.000427	0.000473	0.001297	0.000488	0.001099	0.001068	0.000763	0.001297	0.001007	0.001434	0.002289	0.00238	0.00354	0.008118	0.013336	0.018387
341	-0.00032	0.00032	0.000519	0.000687	0.000656	0.000671	0.000229	0.001724	0.000916	0.001434	0.001266	0.001007	0.001068	0.001114	0.00145	0.002228	0.002548	0.003876	0.008438	0.013306	0.018204
341.5	-0.00024	0.000381	0.000916	0.00058	0.000717	0.000732	0.000351	0.001434	0.000351	0.001389	0.001434	0.000626	0.001175	0.001144	0.001648	0.002014	0.002686	0.004135	0.008301	0.013046	0.018448
342	6.1e-05	0.000305	0.001129	0.00058	0.001175	0.000504	0.000702	0.00116	0.000458	0.001205	0.001419	0.00058	0.001007	0.001282	0.001846	0.00206	0.002686	0.003983	0.008133	0.012924	0.018417
342.5	0.000183	0.000458	0.000671	0.000671	0.001022	0.00029	0.000839	0.001358	0.000702	0.001236	0.001389	0.000854	0.00058	0.001312	0.001648	0.002213	0.002716	0.004074	0.008194	0.013107	0.018295
343	0.000381	0.000351	0.00061	0.000671	0.001022	0.000183	0.000656	0.001205	0.00087	0.001282	0.001404	0.001038	0.001053	0.001389	0.002029	0.002411	0.003006	0.004395	0.008423	0.013321	0.018295
343.5	0.000351	0.000153	0.000473	0.000443	0.000977	0.00029	0.000824	0.001129	0.001083	0.001221	0.00148	0.001312	0.001465	0.001297	0.002365	0.002686	0.003143	0.004303	0.008545	0.013275	0.0186
344	0.00032	0.000595	0.000504	0.000381	0.000763	0.000702	0.001221	0.001434	0.00119	0.001144	0.002029	0.001404	0.001434	0.001328	0.002319	0.002731	0.003174	0.004242	0.008392	0.013214	0.018799
344.5	-6.1e-05	0.000732	0.000931	0.000732	0.000931	0.000473	0.001175	0.001434	0.001282	0.001343	0.002045	0.001144	0.001251	0.001526	0.001953	0.002777	0.003235	0.004333	0.008423	0.013016	0.018524
345	-0.00015	0.000427	0.000946	0.0009	0.001144	0.000107	0.0009	0.001251	0.000931	0.001205	0.001389	0.001053	0.001251	0.001328	0.001633	0.002548	0.003021	0.004196	0.008209	0.012665	0.018127
345.5	-0.00031	4.6e-05	0.000504	0.000931	0.000931	7.6e-05	0.000534	0.001221	0.000717	0.001114	0.001114	0.001053	0.001236	0.001266	0.001724	0.002029	0.002914	0.003998	0.008163	0.012268	0.017715
346	-0.00067	-4.6e-05	0.00032	0.00058	0.000717	0.000351	0.000595	0.000946	0.000748	0.001312	0.001068	0.000793	0.00119	0.001404	0.001816	0.002197	0.002823	0.004181	0.008255	0.012375	0.0177
346.5	-0.00041	0.000183	0.000732	0.000366	0.000748	0.00087	0.000916	0.000977	0.001068	0.001343	0.001434	0.001022	0.001251	0.001419	0.00209	0.002579	0.002838	0.004196	0.008392	0.013016	0.017776
347	7.6e-05	0.000519	0.001022	0.00058	0.001038	0.001114	0.000931	0.001404	0.001129	0.001328	0.001678	0.001358	0.001694	0.001877	0.002411	0.002533	0.003311	0.004135	0.008759	0.013214	0.017975
347.5	0.000458	0.000671	0.000809	0.000854	0.001419	0.001083	0.000992	0.001556	0.001022	0.001312	0.001862	0.001114	0.002075	0.00206	0.002563	0.002747	0.003616	0.004456	0.008575	0.013229	0.018082
348	0.000412	0.000595	0.000687	0.001099	0.001358	0.001083	0.001221	0.001587	0.001236	0.001144	0.002151	0.000916	0.001816	0.001938	0.002686	0.003143	0.003464	0.004684	0.00827	0.013199	0.018112
348.5	0.000107	0.000565	0.000717	0.000702	0.001129	0.000854	0.00119	0.00145	0.001297	0.001129	0.002045	0.001251	0.001755	0.001953	0.002808	0.002838	0.00351	0.004517	0.008362	0.013123	0.017822
349	6.1e-05	0.000381	0.000656	0.000275	0.001053	0.000534	0.001022	0.001526	0.001266	0.001556	0.001801	0.00145	0.001923	0.001877	0.002655	0.002594	0.003906	0.00444	0.008331	0.012665	0.017532
349.5	-7.6e-05	0.000458	0.000931	0.000565	0.00116	0.000748	0.001099	0.001862	0.001297	0.001633	0.001999	0.001709	0.002014	0.001785	0.002609	0.00267	0.003845	0.004807	0.008453	0.012909	0.017654
350	0.000107	0.000778	0.001053	0.001175	0.001419	0.001068	0.00148	0.001907	0.001495	0.001678	0.002258	0.001984	0.002213	0.002045	0.002731	0.002838	0.003708	0.005035	0.008759	0.013321	0.017563
350.5	0.000656	0.000809	0.000778	0.001389	0.001755	0.001083	0.001587	0.002182	0.001648	0.002029	0.002472	0.002121	0.002304	0.00267	0.002792	0.003113	0.004013	0.00502	0.008896	0.013351	0.017532
351	0.000336	0.000687	0.000717	0.000992	0.001526	0.000916	0.001266	0.002197	0.00145	0.001892	0.00238	0.002075	0.002197	0.002487	0.002762	0.003189	0.003906	0.00473	0.008774	0.013229	0.017319
351.5	-6.1e-05	0.000488	0.000504	0.00058	0.001129	0.00061	0.000885	0.001724	0.000778	0.001633	0.001846	0.00145	0.002014	0.001816	0.002518	0.002777	0.00354	0.004379	0.008301	0.012421	0.017059
352	-0.0002	0.000168	0.00032	0.000214	0.000793	0.00032	0.000488	0.001404	0.000366	0.001373	0.001511	0.000656	0.001801	0.001312	0.00209	0.002411	0.003052	0.004089	0.00769	0.011841	0.016937
352.5	-0.00064	0.000153	0.000275	0.000351	0.000427	0.00032	0.000351	0.001328	0.00061	0.001038	0.001587	0.000626	0.001556	0.001022	0.00206	0.00238	0.002731	0.004044	0.007278	0.011902	0.016632
353	-0.00075	0.000259	0.000214	0.000305	0.000427	0.000336	0.000275	0.001511	0.000671	0.001022	0.001587	0.000885	0.001358	0.001129	0.002258	0.002075	0.002914	0.004196	0.007584	0.011917	0.016602
353.5	-0.00038	0.000259	0.000259	-6.1e-05	0.000259	0.000168	0.00029	0.001389	0.000702	0.001221	0.001602	0.000992	0.001328	0.001328	0.002243	0.002289	0.003098	0.004257	0.007965	0.011887	0.016357
354	-0.00026	0.000351	0.000595	0.000107	0.000458	0.000381	0.00061	0.001511	0.000977	0.001236	0.001648	0.001251	0.001633	0.001663	0.002335	0.002655	0.003189	0.004486	0.007751	0.011978	0.016479
354.5	-0.00028	0.000671	0.00061	0.000473	0.000961	0.00061	0.000885	0.001694	0.001389	0.001434	0.001678	0.001556	0.002106	0.002029	0.002472	0.002686	0.003448	0.004517	0.007813	0.012222	0.017044
355	-0.00011	0.000671	0.00061	0.000717	0.001129	0.000656	0.000977	0.001617	0.001572	0.001694	0.00209	0.001663	0.002274	0.002243	0.002686	0.003006	0.003769	0.004532	0.008118	0.012421	0.016953
355.5	-1.5e-05	0.000671	0.001114	0.000732	0.001266	0.000809	0.00119	0.001648	0.001617	0.00177	0.002228	0.001617	0.002335	0.002167	0.00293	0.003357	0.003906	0.004639	0.008453	0.012466	0.016754
356	0.000153	0.00087	0.001266	0.000809	0.001282	0.000931	0.00148	0.001953	0.001755	0.00174	0.001999	0.001938	0.002426	0.002258	0.002869	0.003693	0.004211	0.004761	0.00853	0.012558	0.016815
356.5	6.1e-05	0.000763	0.001175	0.000809	0.001282	0.0009	0.001343	0.002121	0.001526	0.001724	0.002029	0.001938	0.002686	0.002472	0.002884	0.00383	0.004242	0.004913	0.008408	0.012589	0.016739
357	-0.00012	0.000671	0.000885	0.000854	0.001373	0.000854	0.001221	0.001816	0.001495	0.002014	0.002121	0.001602	0.002655	0.002319	0.003128	0.003448	0.004242	0.004852	0.008682	0.012436	0.016708
357.5	-0.00012	0.000671	0.000641	0.000839	0.001144	0.000793	0.001144	0.001938	0.00145	0.002182	0.001953	0.001648	0.002472	0.002213	0.003082	0.00296	0.003845	0.004791	0.008636	0.012451	0.016678
358	-0.00017	0.000473	0.000687	0.000641	0.000916	0.000732	0.001129	0.002258	0.001144	0.001862	0.001999	0.001724	0.002563	0.002167	0.003006	0.002975	0.003357	0.004837	0.008011	0.01236	0.016418
358.5	-7.6e-05	0.000427	0.000534	0.00058	0.000809	0.000885	0.001022	0.002121	0.001297	0.001755	0.002197	0.001678	0.00235	0.001984	0.003006	0.003357	0.003403	0.004822	0.007874	0.012222	0.016144
359	3.1e-05	0.000443	0.000458	0.000397	0.000732	0.000534	0.000763	0.001877	0.001114	0.001648	0.001831	0.001663	0.001938	0.001846	0.003036	0.003174	0.003464	0.004486	0.007782	0.012299	0.016251
359.5	-0.00018	0.000168	0.000473	0.000229	0.000565	4.6e-05	0.000671	0.00145	0.000977	0.00119	0.001556	0.001587	0.002075	0.00206	0.002686	0.002869	0.003387	0.004196	0.007599	0.011948	0.016266
360	-0.00067	1.5e-05	0.00029	0.000107	0.00032	7.6e-05	0.000565	0.001358	0.001205	0.001144	0.001663	0.00148	0.002197	0.001953	0.00238	0.002869	0.003204	0.004227	0.007538	0.011719	0.015793
360.5	-0.00064	7.6e-05	0.000412	0	0.000534	0.00029	0.000519	0.001663	0.001205	0.001312	0.001846	0.001663	0.002197	0.001923	0.00267	0.002792	0.003296	0.004486	0.007614	0.011963	0.015625
361	-0.00028	0.000214	0.000412	0.000244	0.001083	0.000595	0.000793	0.001892	0.001251	0.001694	0.002167	0.001968	0.002441	0.002197	0.003128	0.003052	0.003799	0.0047	0.00795	0.012115	0.015869
361.5	0.000275	0.000427	0.00032	0.000458	0.001465	0.000702	0.001328	0.002228	0.001404	0.001999	0.002502	0.001846	0.002609	0.002594	0.003525	0.003433	0.004242	0.004639	0.008102	0.01207	0.01593
362	0.000366	0.000534	0.000595	0.000565	0.001328	0.000961	0.001526	0.002197	0.001633	0.002243	0.002625	0.001877	0.002747	0.002808	0.003494	0.003662	0.004257	0.004807	0.008362	0.012131	0.016312
362.5	0.000122	0.000473	0.000763	0.000793	0.00116	0.001114	0.001602	0.002243	0.001953	0.002487	0.002335	0.002258	0.00293	0.002838	0.003494	0.003952	0.004181	0.005142	0.008301	0.01239	0.016464
363	0.000214	0.000824	0.000793	0.000687	0.001389	0.000885	0.001602	0.002289	0.002121	0.002487	0.002594	0.002411	0.003159	0.003113	0.003632	0.004089	0.004166	0.005219	0.008209	0.012512	0.016312
363.5	7.6e-05	0.000931	0.000793	0.000626	0.001328	0.000931	0.001434	0.00206	0.002045	0.002655	0.002716	0.002441	0.003326	0.003021	0.003723	0.004074	0.004379	0.00531	0.008621	0.012543	0.016205
364	3.1e-05	0.000717	0.000595	0.000717	0.001007	0.000885	0.001511	0.001923	0.002014	0.002518	0.00264	0.002289	0.003189	0.002975	0.003906	0.00412	0.004471	0.005447	0.008636	0.01239	0.016006
364.5	-0.00011	0.000565	0.000351	0.000488	0.000977	0.000961	0.001511	0.001862	0.001846	0.002182	0.002533	0.001999	0.002808	0.002853	0.003769	0.004059	0.004471	0.005386	0.008194	0.011993	0.016113
365	-0.00047	0.000443	0.000275	0.000534	0.001038	0.001205	0.001266	0.001877	0.001678	0.002136	0.002426	0.002136	0.002686	0.002731	0.003372	0.003693	0.004425	0.005081	0.008057	0.011963	0.016006
365.5	-0.00031	0.000549	0.000412	0.000778	0.001297	0.001144	0.00116	0.001801	0.001801	0.002151	0.002563	0.002502	0.002884	0.002914	0.003128	0.003723	0.004532	0.005127	0.008148	0.011902	0.015701
366	3.1e-05	0.000824	0.000671	0.000656	0.001343	0.000885	0.001465	0.002136	0.001892	0.002563	0.002594	0.002716	0.002991	0.003265	0.003403	0.004059	0.00473	0.005447	0.008301	0.012009	0.015717
366.5	-0.0002	0.000732	0.00087	0.000702	0.001297	0.000778	0.001648	0.002411	0.002167	0.002991	0.002731	0.002838	0.003036	0.003433	0.00383	0.004074	0.004593	0.005539	0.008377	0.012329	0.015915
367	-1.5e-05	0.000671	0.000839	0.000977	0.00148	0.0009	0.001282	0.002258	0.002228	0.002975	0.00293	0.00293	0.00322	0.003311	0.003891	0.004166	0.004684	0.005524	0.008514	0.012299	0.015976
367.5	0.000244	0.000748	0.000565	0.000809	0.001358	0.000977	0.00148	0.002106	0.002151	0.002686	0.00293	0.002853	0.003326	0.003265	0.003952	0.004242	0.004822	0.005646	0.008667	0.012238	0.0159
368	0	0.000732	0.000549	0.000626	0.001236	0.000946	0.001556	0.00209	0.002121	0.002502	0.002869	0.00238	0.003296	0.003357	0.004089	0.00415	0.004715	0.005692	0.008575	0.012177	0.015823
368.5	-0.00028	0.000717	0.000626	0.000717	0.00119	0.000931	0.001297	0.002243	0.001831	0.002533	0.002838	0.002213	0.003296	0.003281	0.004028	0.004166	0.004684	0.005371	0.008408	0.012009	0.015656
369	-0.00026	0.000336	0.000473	0.000549	0.001114	0.001175	0.001465	0.002472	0.001923	0.002518	0.002716	0.002411	0.003555	0.00325	0.003952	0.004135	0.004776	0.00531	0.008499	0.011932	0.015594
369.5	-0.00026	0.000351	0.000671	0.000687	0.001221	0.001007	0.001511	0.002396	0.002014	0.002426	0.002991	0.002411	0.003403	0.003204	0.00386	0.004166	0.004745	0.005661	0.008362	0.012054	0.015656
370	-0.00017	0.000732	0.000671	0.000854	0.001175	0.000793	0.001495	0.002258	0.001785	0.002472	0.003143	0.002533	0.003189	0.002945	0.003799	0.004196	0.0047	0.005829	0.008301	0.012024	0.015457
370.5	-1.5e-05	0.000565	0.000427	0.000641	0.000931	0.000839	0.001389	0.002396	0.001877	0.002472	0.003189	0.002808	0.003235	0.00296	0.004089	0.004166	0.004761	0.005707	0.008347	0.011887	0.015442
371	-0.00014	0.000565	0.000565	0.00061	0.001114	0.000839	0.001373	0.002228	0.002075	0.002457	0.003113	0.002808	0.003235	0.003113	0.004135	0.004135	0.004684	0.005493	0.008102	0.01181	0.015335
371.5	0	0.000885	0.000565	0.000549	0.001251	0.000809	0.001556	0.002075	0.001984	0.002594	0.002975	0.00264	0.003464	0.00322	0.003845	0.004105	0.004608	0.005325	0.007996	0.011673	0.015091
372	0.000183	0.000626	0.000397	0.000565	0.001068	0.000916	0.001282	0.002075	0.00177	0.002335	0.002808	0.002609	0.003372	0.003098	0.003647	0.003922	0.004501	0.00528	0.007828	0.011475	0.01474
372.5	-0.00011	0.000443	0.000305	0.000595	0.000885	0.00087	0.000916	0.002029	0.001617	0.002197	0.002563	0.00238	0.002975	0.00293	0.003418	0.003693	0.004379	0.005051	0.007599	0.011185	0.014297
373	-0.00028	0.000519	0.000519	0.000214	0.000717	0.000748	0.000961	0.001999	0.001678	0.00238	0.002335	0.002075	0.002823	0.002655	0.003387	0.003571	0.00412	0.004837	0.007401	0.010986	0.014252
373.5	-0.00031	0.000412	0.000412	0.000107	0.000824	0.000504	0.000961	0.001877	0.001816	0.002014	0.002121	0.002106	0.002747	0.002396	0.003159	0.003448	0.003662	0.004822	0.007309	0.010925	0.013992
374	-0.00017	0.000366	0.000244	0.000504	0.000839	0.000397	0.00087	0.001724	0.001572	0.001694	0.002151	0.001953	0.002686	0.002335	0.002869	0.003296	0.003571	0.004501	0.007126	0.010544	0.013519
374.5	6.1e-05	0.000427	0.000443	0.000626	0.000854	0.000671	0.000778	0.001495	0.001404	0.001678	0.002213	0.001923	0.00264	0.002335	0.00293	0.003067	0.003616	0.004242	0.006638	0.010254	0.01329
375	-7.6e-05	0.000473	0.000305	0.000534	0.000778	0.000473	0.000809	0.00145	0.001511	0.001572	0.002258	0.002014	0.002533	0.002167	0.002914	0.00293	0.003464	0.004181	0.006531	0.009995	0.013062
375.5	-0.00024	0.000351	0.000412	0.000443	0.000839	0.000473	0.000977	0.001434	0.001343	0.001617	0.002029	0.001678	0.002228	0.001984	0.002502	0.002747	0.003387	0.003922	0.006393	0.009583	0.012772
376	3.1e-05	0.000519	0.000565	0.000473	0.001053	0.000504	0.000931	0.001358	0.001236	0.001663	0.001648	0.001404	0.001846	0.001999	0.002319	0.002548	0.003189	0.003723	0.006073	0.009247	0.012329
376.5	0.000137	0.000656	0.000336	0.00061	0.000961	0.000427	0.000748	0.001144	0.000809	0.001541	0.001419	0.001068	0.001602	0.001755	0.002029	0.002243	0.002777	0.003387	0.00589	0.009033	0.012009
377	-0.00023	0.000519	0.000214	0.00058	0.00087	0.000183	0.000305	0.000839	0.000381	0.001129	0.001282	0.00087	0.001297	0.001205	0.001541	0.00174	0.002426	0.002792	0.005432	0.008591	0.011627
377.5	-0.00029	0.000397	3.1e-05	0.000275	0.00061	3.1e-05	-1.5e-05	0.000656	0.000153	0.000626	0.000992	0.000656	0.000824	0.000809	0.001297	0.001236	0.001999	0.002319	0.004822	0.008026	0.010712
378	-0.00021	0.000381	0.000137	-9.2e-05	0.000244	-7.6e-05	-0.00012	0.000366	-0.00021	0.000366	0.000671	0.000137	0.000717	0.000412	0.000946	0.000961	0.001633	0.001892	0.004303	0.007568	0.010056
378.5	-0.00024	0.000519	0.000244	1.5e-05	0.000122	-0.00029	-0.0004	0.00029	-0.00035	6.1e-05	0.000229	-1.5e-05	0.000626	0	0.000488	0.000626	0.001068	0.001572	0.004059	0.00708	0.00972
379	-0.00024	0.000412	-1.5e-05	0.000153	0.000259	-0.00032	-0.00044	0.000153	-0.00038	-0.00018	-0.00011	-4.6e-05	0.000168	-0.00029	0.000244	0.000229	0.000427	0.001175	0.003662	0.006454	0.009445
379.5	-0.00024	6.1e-05	7.6e-05	0.000153	0.000427	-0.00041	-0.00037	-0.00012	-0.00057	-0.00029	-0.00026	-0.00046	-0.00032	-0.00061	-0.00015	-0.00023	0.000137	0.000778	0.003143	0.005951	0.009094
380	-0.00018	-4.6e-05	0.000214	7.6e-05	0.000275	-0.0007	-0.0004	-0.00028	-0.00084	-0.0006	-0.00064	-0.00092	-0.00078	-0.00084	-0.00076	-0.00052	-0.00012	0.000412	0.002686	0.005524	0.008514
380.5	-0.00012	7.6e-05	-4.6e-05	-6.1e-05	1.5e-05	-0.00072	-0.00061	-0.0002	-0.00102	-0.00081	-0.00081	-0.0013	-0.00107	-0.00125	-0.00102	-0.00063	-0.00043	-1.5e-05	0.002258	0.004959	0.008087
381	-0.00017	3.1e-05	-0.00015	-3.1e-05	-0.00014	-0.00075	-0.00078	-0.00028	-0.00133	-0.0009	-0.00099	-0.00172	-0.00116	-0.00156	-0.00122	-0.0011	-0.00089	-0.00047	0.001724	0.004669	0.00766
381.5	-0.00017	7.6e-05	0	-9.2e-05	-0.0002	-0.00092	-0.0009	-0.00087	-0.0016	-0.00125	-0.00133	-0.00191	-0.00156	-0.00183	-0.0016	-0.0015	-0.00128	-0.00098	0.001175	0.004044	0.007004
382	-0.00031	0.000107	-0.00011	-0.00031	-0.00024	-0.00093	-0.00116	-0.00127	-0.00168	-0.00188	-0.00169	-0.00221	-0.00206	-0.00237	-0.00208	-0.00205	-0.00172	-0.00142	0.000809	0.003189	0.006378
382.5	-0.00044	6.1e-05	-0.0004	-0.00053	-0.00029	-0.00125	-0.00137	-0.00139	-0.00192	-0.00211	-0.00218	-0.00273	-0.0023	-0.00284	-0.00258	-0.00273	-0.0023	-0.00188	0.00029	0.002762	0.005859
383	-0.00037	7.6e-05	-0.00035	-0.0005	-0.00046	-0.00142	-0.00151	-0.00145	-0.00247	-0.00234	-0.00243	-0.00296	-0.00287	-0.00317	-0.00299	-0.00298	-0.00305	-0.00232	-0.00029	0.002365	0.005356
383.5	-0.00038	9.2e-05	-0.00028	-0.00041	-0.00046	-0.00139	-0.00177	-0.00151	-0.00267	-0.00264	-0.00272	-0.0032	-0.00334	-0.00357	-0.00328	-0.00328	-0.00342	-0.00259	-0.00072	0.001785	0.004654
384	-0.00028	-1.5e-05	-0.00044	-0.0005	-0.00047	-0.00148	-0.00188	-0.00177	-0.0027	-0.00266	-0.00305	-0.00368	-0.00357	-0.004	-0.00374	-0.00375	-0.00357	-0.00313	-0.00128	0.00119	0.003998
384.5	-0.00018	-1.5e-05	-0.00029	-0.00046	-0.00046	-0.00153	-0.00165	-0.00194	-0.00298	-0.00288	-0.00333	-0.00375	-0.00378	-0.00418	-0.0042	-0.00397	-0.00397	-0.0036	-0.00182	0.000885	0.003754
385	-0.00011	0.000168	-0.00011	-0.00014	-0.00017	-0.00139	-0.00171	-0.00191	-0.00322	-0.00311	-0.00359	-0.00375	-0.00392	-0.00433	-0.00435	-0.00423	-0.00441	-0.00365	-0.00208	0.000549	0.003403
385.5	0.000214	0.000443	1.5e-05	-4.6e-05	-0.00021	-0.00139	-0.00203	-0.002	-0.0031	-0.00317	-0.00369	-0.0042	-0.00417	-0.00461	-0.0045	-0.00459	-0.00455	-0.00411	-0.00243	0.000168	0.002975
386	0.00032	0.00058	-0.00011	-0.00017	-0.00047	-0.00143	-0.00212	-0.0023	-0.00305	-0.0034	-0.00378	-0.00459	-0.0045	-0.00501	-0.00479	-0.00491	-0.00473	-0.00468	-0.00285	-0.00034	0.002579
386.5	4.6e-05	0.000412	-0.00023	-0.00031	-0.00064	-0.00139	-0.00217	-0.00256	-0.00357	-0.00398	-0.00417	-0.00501	-0.00499	-0.00559	-0.00549	-0.00549	-0.00543	-0.00517	-0.00336	-0.00096	0.001999
387	-0.00031	9.2e-05	-0.00021	-0.00049	-0.00072	-0.00169	-0.0024	-0.0029	-0.00398	-0.0045	-0.00473	-0.00546	-0.00549	-0.00621	-0.00615	-0.00621	-0.00612	-0.00572	-0.00401	-0.00159	0.001343
387.5	-0.0004	0	-0.00046	-0.00075	-0.00081	-0.00211	-0.00272	-0.00324	-0.0044	-0.0047	-0.00519	-0.00577	-0.006	-0.00662	-0.00649	-0.00679	-0.00656	-0.00613	-0.00443	-0.00227	0.000549
388	-0.00011	0.000107	-0.00037	-0.00081	-0.00107	-0.00226	-0.00267	-0.00343	-0.00467	-0.0049	-0.00551	-0.00604	-0.00633	-0.00679	-0.0069	-0.00711	-0.00703	-0.00664	-0.00484	-0.00269	0
388.5	6.1e-05	0.000214	-0.00026	-0.00061	-0.00111	-0.00229	-0.00276	-0.00354	-0.00476	-0.00496	-0.00568	-0.00639	-0.00645	-0.00705	-0.00723	-0.00726	-0.00736	-0.00691	-0.00545	-0.00308	-0.0004
389	0.000168	0.000183	-0.00023	-0.00046	-0.00099	-0.00227	-0.00291	-0.00368	-0.00511	-0.00523	-0.00594	-0.00662	-0.00681	-0.0074	-0.0076	-0.00771	-0.00752	-0.00716	-0.00584	-0.0036	-0.00082
389.5	0.000305	0.000229	-0.00015	-0.0005	-0.00096	-0.00241	-0.00293	-0.00377	-0.00534	-0.00542	-0.00621	-0.00681	-0.00723	-0.00778	-0.00801	-0.00824	-0.00794	-0.00777	-0.00624	-0.00394	-0.00128
390	0.000259	0.00032	-0.00018	-0.00072	-0.00092	-0.0025	-0.00327	-0.00394	-0.00545	-0.00559	-0.00641	-0.00723	-0.0076	-0.0081	-0.00833	-0.00842	-0.00833	-0.0083	-0.0067	-0.00435	-0.00182
390.5	0.000244	0.000259	-0.0002	-0.00075	-0.00092	-0.00252	-0.00354	-0.00404	-0.00569	-0.00607	-0.00665	-0.00758	-0.00803	-0.00844	-0.00874	-0.00879	-0.00877	-0.00855	-0.00711	-0.00497	-0.00247
391	0.000183	0.000259	-0.00038	-0.00073	-0.00113	-0.00281	-0.0036	-0.00414	-0.00578	-0.00632	-0.00696	-0.0079	-0.00832	-0.00893	-0.00925	-0.00916	-0.00943	-0.00893	-0.00777	-0.00546	-0.00301
391.5	0	0.000168	-0.00058	-0.00085	-0.00133	-0.0029	-0.00366	-0.0044	-0.00624	-0.00641	-0.00722	-0.00835	-0.00855	-0.00929	-0.00967	-0.00964	-0.00996	-0.00957	-0.00816	-0.006	-0.00351
392	-6.1e-05	0	-0.0005	-0.00092	-0.00134	-0.0029	-0.00382	-0.0047	-0.00665	-0.00678	-0.00758	-0.0087	-0.00885	-0.00951	-0.01	-0.01016	-0.01032	-0.00996	-0.00838	-0.00649	-0.00403
392.5	-0.00011	4.6e-05	-0.00055	-0.00087	-0.00143	-0.00302	-0.00395	-0.00493	-0.00673	-0.00722	-0.00801	-0.00905	-0.0092	-0.00974	-0.01033	-0.01059	-0.0107	-0.01041	-0.00905	-0.0069	-0.00438
393	-9.2e-05	7.6e-05	-0.00053	-0.00096	-0.00159	-0.00304	-0.00426	-0.0051	-0.00697	-0.00761	-0.00838	-0.00937	-0.00969	-0.01024	-0.01062	-0.01112	-0.01106	-0.01102	-0.0096	-0.00743	-0.00497
393.5	-1.5e-05	-9.2e-05	-0.00057	-0.00107	-0.00165	-0.00313	-0.00462	-0.00531	-0.00705	-0.00806	-0.00856	-0.00963	-0.01027	-0.01091	-0.01103	-0.01149	-0.01149	-0.01134	-0.01004	-0.00797	-0.00552
394	-0.00012	-0.00011	-0.0007	-0.0011	-0.00163	-0.00342	-0.00476	-0.00548	-0.00737	-0.00812	-0.00876	-0.0099	-0.01048	-0.01125	-0.01143	-0.0118	-0.01198	-0.01166	-0.01048	-0.00824	-0.00607
394.5	-0.00029	-9.2e-05	-0.0006	-0.00108	-0.00166	-0.00359	-0.00467	-0.00562	-0.00769	-0.00819	-0.00913	-0.01025	-0.01061	-0.01144	-0.01177	-0.01224	-0.01218	-0.01215	-0.01076	-0.00865	-0.00656
395	-0.00012	-0.00011	-0.00055	-0.00098	-0.00176	-0.00365	-0.00467	-0.00572	-0.00781	-0.00839	-0.00934	-0.01048	-0.01082	-0.0119	-0.01228	-0.0127	-0.01242	-0.01265	-0.01122	-0.00916	-0.00694
395.5	1.5e-05	1.5e-05	-0.00067	-0.00102	-0.00177	-0.0038	-0.0047	-0.00588	-0.00794	-0.00856	-0.0096	-0.01071	-0.01112	-0.01231	-0.01248	-0.01279	-0.01286	-0.01299	-0.01154	-0.00966	-0.00731
396	-1.5e-05	-7.6e-05	-0.00079	-0.00108	-0.00186	-0.00388	-0.00481	-0.00595	-0.00807	-0.00888	-0.00983	-0.01109	-0.0114	-0.01245	-0.01271	-0.01302	-0.01312	-0.01309	-0.01184	-0.01003	-0.00768
396.5	-0.00011	-6.1e-05	-0.00066	-0.00128	-0.00197	-0.00386	-0.00517	-0.00609	-0.00832	-0.00916	-0.01003	-0.01129	-0.01175	-0.01259	-0.01308	-0.01364	-0.01344	-0.01331	-0.01221	-0.01033	-0.00821
397	-6.1e-05	-9.2e-05	-0.00055	-0.00143	-0.00185	-0.00389	-0.00516	-0.00624	-0.00853	-0.00948	-0.01033	-0.01157	-0.01227	-0.01294	-0.01338	-0.01411	-0.01386	-0.01378	-0.01262	-0.0108	-0.00874
397.5	-4.6e-05	-0.0002	-0.00066	-0.00139	-0.00188	-0.00395	-0.00505	-0.00653	-0.0088	-0.00975	-0.01051	-0.01183	-0.01248	-0.01337	-0.01367	-0.01419	-0.01433	-0.01422	-0.01314	-0.01134	-0.00911
398	-1.5e-05	-0.00018	-0.00078	-0.00143	-0.002	-0.00406	-0.00542	-0.00691	-0.00911	-0.00987	-0.01079	-0.01205	-0.01259	-0.0135	-0.01398	-0.01454	-0.01479	-0.01469	-0.01363	-0.0118	-0.00948
398.5	-1.5e-05	-0.00015	-0.00064	-0.00147	-0.00212	-0.0043	-0.00554	-0.00687	-0.00942	-0.01019	-0.01114	-0.01234	-0.01292	-0.01382	-0.01454	-0.01497	-0.01506	-0.01509	-0.01401	-0.01218	-0.01006
399	-0.00012	-0.00028	-0.00047	-0.00133	-0.00218	-0.00426	-0.00555	-0.00681	-0.00951	-0.01047	-0.01148	-0.01263	-0.01341	-0.01425	-0.01491	-0.01518	-0.01537	-0.0154	-0.01434	-0.01256	-0.01068
399.5	-0.00021	-0.00038	-0.00073	-0.00134	-0.00214	-0.00415	-0.00581	-0.00717	-0.00948	-0.01064	-0.01167	-0.01299	-0.01379	-0.01453	-0.01512	-0.01555	-0.01561	-0.01572	-0.01486	-0.013	-0.01105
400	-0.00018	-0.00018	-0.00098	-0.00142	-0.00223	-0.00426	-0.00592	-0.00729	-0.00971	-0.01074	-0.01183	-0.01317	-0.01398	-0.0148	-0.01549	-0.01573	-0.0161	-0.01608	-0.01511	-0.01347	-0.0114
400.5	0	-9.2e-05	-0.00104	-0.00133	-0.00237	-0.00443	-0.0061	-0.00742	-0.01004	-0.01082	-0.01215	-0.01338	-0.01415	-0.01532	-0.01581	-0.01601	-0.01645	-0.01653	-0.01535	-0.01393	-0.01169
401	-7.6e-05	-0.00026	-0.00101	-0.00145	-0.00244	-0.00456	-0.00632	-0.00772	-0.01027	-0.01126	-0.01247	-0.01381	-0.01442	-0.01595	-0.01622	-0.01669	-0.01665	-0.01688	-0.01588	-0.01436	-0.01209
401.5	-0.00018	-0.00021	-0.0011	-0.00179	-0.00244	-0.0047	-0.00645	-0.00781	-0.01039	-0.01175	-0.01283	-0.01419	-0.01497	-0.01624	-0.01663	-0.01726	-0.01718	-0.01723	-0.01631	-0.01473	-0.01273
402	-0.00017	-0.00024	-0.00114	-0.00186	-0.00249	-0.00491	-0.00653	-0.00798	-0.01067	-0.01204	-0.01317	-0.01459	-0.01527	-0.01648	-0.01701	-0.01769	-0.01775	-0.01778	-0.01679	-0.01523	-0.01318
402.5	-0.00015	-0.00047	-0.00098	-0.00174	-0.0027	-0.00501	-0.00664	-0.00815	-0.01102	-0.0123	-0.01328	-0.01492	-0.01556	-0.01668	-0.01735	-0.01796	-0.01813	-0.01825	-0.01715	-0.01567	-0.01358
403	-0.00014	-0.00037	-0.00092	-0.00171	-0.00273	-0.00494	-0.00671	-0.00829	-0.01122	-0.01254	-0.01358	-0.01515	-0.01599	-0.017	-0.01762	-0.01822	-0.01848	-0.01866	-0.01772	-0.01608	-0.01411
403.5	-6.1e-05	-0.00024	-0.00105	-0.00163	-0.00259	-0.00499	-0.00674	-0.00845	-0.01144	-0.0128	-0.01399	-0.01561	-0.01621	-0.01737	-0.01817	-0.01871	-0.01901	-0.01898	-0.01827	-0.01665	-0.01465
404	-0.00012	-0.0002	-0.00108	-0.00163	-0.00258	-0.00488	-0.00688	-0.00855	-0.01178	-0.01305	-0.01448	-0.01592	-0.01662	-0.01764	-0.01871	-0.01909	-0.01942	-0.01933	-0.01872	-0.01721	-0.01514
404.5	-0.00015	-0.00015	-0.00099	-0.00176	-0.00258	-0.00481	-0.00716	-0.00874	-0.01207	-0.01314	-0.01483	-0.01608	-0.01709	-0.01822	-0.01909	-0.01953	-0.01981	-0.01982	-0.0191	-0.01775	-0.0157
405	-0.00018	-0.00034	-0.00105	-0.00191	-0.00276	-0.00516	-0.00736	-0.009	-0.01241	-0.01318	-0.01483	-0.01654	-0.01744	-0.01883	-0.01942	-0.01997	-0.02028	-0.02029	-0.01955	-0.01834	-0.01619
405.5	-7.6e-05	-0.00037	-0.00102	-0.00192	-0.00295	-0.00537	-0.00726	-0.00916	-0.01259	-0.01357	-0.01515	-0.01695	-0.01776	-0.01907	-0.01991	-0.02042	-0.02054	-0.02091	-0.02011	-0.01872	-0.01685
406	0.000107	-0.00029	-0.00093	-0.00176	-0.00301	-0.00549	-0.00725	-0.00932	-0.01274	-0.01392	-0.01549	-0.01726	-0.01819	-0.01939	-0.02037	-0.02089	-0.02104	-0.02126	-0.02046	-0.01895	-0.0174
406.5	0.000122	-0.00037	-0.00089	-0.00179	-0.00308	-0.00552	-0.00752	-0.00969	-0.013	-0.01413	-0.01581	-0.01759	-0.01862	-0.01978	-0.02065	-0.0213	-0.02159	-0.02156	-0.02098	-0.01952	-0.01785
407	0.000137	-0.00037	-0.00104	-0.00195	-0.00316	-0.00546	-0.00794	-0.01013	-0.01332	-0.01465	-0.0163	-0.01801	-0.01917	-0.02013	-0.02115	-0.0217	-0.02199	-0.02213	-0.02155	-0.02019	-0.01845
407.5	3.1e-05	-0.00037	-0.00121	-0.00195	-0.00319	-0.00555	-0.00803	-0.01019	-0.01364	-0.01523	-0.0166	-0.01837	-0.01967	-0.02072	-0.02164	-0.02213	-0.02251	-0.02264	-0.02222	-0.0208	-0.01898
408	-0.00017	-0.0005	-0.0011	-0.00205	-0.00316	-0.00578	-0.00809	-0.01022	-0.01392	-0.01559	-0.01698	-0.01878	-0.01994	-0.02129	-0.02211	-0.02272	-0.02309	-0.02321	-0.02286	-0.02147	-0.01961
408.5	-0.00012	-0.00053	-0.00111	-0.00217	-0.00322	-0.00598	-0.00844	-0.01047	-0.01428	-0.0159	-0.01741	-0.01932	-0.02034	-0.02159	-0.02263	-0.02318	-0.02371	-0.02367	-0.02332	-0.02211	-0.02019
409	0.000107	-0.00047	-0.00122	-0.0022	-0.00328	-0.0061	-0.00858	-0.01073	-0.01454	-0.01599	-0.01767	-0.01985	-0.02098	-0.02203	-0.02319	-0.0238	-0.02417	-0.02408	-0.0238	-0.02277	-0.02087
409.5	0.000137	-0.00043	-0.00137	-0.00226	-0.0034	-0.00613	-0.00858	-0.01109	-0.01473	-0.01633	-0.01813	-0.02029	-0.02141	-0.02269	-0.02373	-0.02448	-0.02472	-0.02464	-0.02423	-0.02332	-0.0215
410	6.1e-05	-0.00037	-0.00148	-0.00241	-0.00365	-0.00629	-0.00864	-0.01138	-0.01506	-0.01674	-0.01848	-0.02046	-0.02173	-0.02306	-0.02405	-0.02469	-0.02506	-0.02525	-0.02473	-0.02377	-0.02188
410.5	7.6e-05	-0.00037	-0.00148	-0.00235	-0.0036	-0.00627	-0.0089	-0.01163	-0.01534	-0.01683	-0.01868	-0.02058	-0.02205	-0.02336	-0.02441	-0.02501	-0.02539	-0.02567	-0.02535	-0.02403	-0.02231
411	0.000122	-0.00038	-0.00134	-0.00221	-0.00349	-0.00615	-0.00908	-0.01173	-0.01547	-0.01703	-0.01892	-0.02107	-0.02225	-0.02376	-0.02489	-0.02547	-0.02589	-0.02605	-0.02576	-0.02434	-0.02284
411.5	6.1e-05	-0.0004	-0.00127	-0.0023	-0.00357	-0.00644	-0.00905	-0.01172	-0.01579	-0.01741	-0.01921	-0.02148	-0.02248	-0.02405	-0.02519	-0.02577	-0.02622	-0.02637	-0.02591	-0.02484	-0.02321
412	1.5e-05	-0.00058	-0.00131	-0.00232	-0.00351	-0.00668	-0.00905	-0.01178	-0.01584	-0.01764	-0.01959	-0.02158	-0.02274	-0.02419	-0.02539	-0.02591	-0.02638	-0.02658	-0.02609	-0.02519	-0.02358
412.5	0.000122	-0.00053	-0.00131	-0.00221	-0.00354	-0.00655	-0.00923	-0.01183	-0.01558	-0.01776	-0.01967	-0.02167	-0.02292	-0.02428	-0.02562	-0.02591	-0.02652	-0.02681	-0.02646	-0.02538	-0.02374
413	0.000153	-0.00043	-0.00125	-0.00212	-0.00357	-0.00645	-0.00922	-0.01172	-0.01575	-0.01779	-0.01947	-0.02187	-0.02284	-0.02448	-0.02564	-0.02612	-0.0267	-0.02676	-0.02664	-0.02557	-0.0238
413.5	0.000153	-0.00064	-0.00116	-0.0022	-0.0036	-0.00662	-0.00911	-0.0116	-0.01593	-0.01762	-0.01947	-0.02196	-0.02296	-0.0246	-0.02564	-0.02646	-0.02681	-0.02675	-0.02664	-0.0257	-0.02399
414	0.000168	-0.00063	-0.00121	-0.00243	-0.00351	-0.00659	-0.00913	-0.01172	-0.0159	-0.01764	-0.01961	-0.02193	-0.02313	-0.02452	-0.02568	-0.02651	-0.02683	-0.02702	-0.02678	-0.02564	-0.02387
414.5	-6.1e-05	-0.0006	-0.00131	-0.0025	-0.00345	-0.00661	-0.00911	-0.01184	-0.01604	-0.01762	-0.01955	-0.0219	-0.023	-0.02446	-0.02564	-0.02641	-0.02673	-0.02692	-0.02678	-0.02544	-0.02382
415	-0.00011	-0.00069	-0.00145	-0.00237	-0.00348	-0.00656	-0.00911	-0.01169	-0.01595	-0.01747	-0.01946	-0.02162	-0.02264	-0.02429	-0.02538	-0.02608	-0.02651	-0.02647	-0.02647	-0.02507	-0.02373
415.5	-3.1e-05	-0.00067	-0.0014	-0.00224	-0.00345	-0.00632	-0.00899	-0.01131	-0.01552	-0.01735	-0.01929	-0.02126	-0.02237	-0.02391	-0.02495	-0.02567	-0.02605	-0.02618	-0.02588	-0.02483	-0.02321
416	0.000153	-0.00046	-0.00125	-0.00198	-0.00349	-0.00626	-0.00874	-0.01111	-0.0152	-0.01697	-0.01881	-0.02095	-0.02214	-0.02342	-0.02452	-0.02527	-0.02545	-0.02567	-0.02521	-0.02437	-0.02254
416.5	0.000153	-0.00029	-0.00107	-0.00195	-0.0033	-0.00621	-0.00861	-0.01111	-0.01489	-0.01669	-0.01842	-0.02052	-0.02156	-0.02298	-0.02403	-0.02475	-0.0248	-0.0249	-0.02454	-0.02376	-0.02199
417	0	-0.00046	-0.00111	-0.00224	-0.00322	-0.00607	-0.00842	-0.01076	-0.01465	-0.0164	-0.01785	-0.02007	-0.02097	-0.02245	-0.02358	-0.02416	-0.02429	-0.02429	-0.02394	-0.02313	-0.02129
417.5	0	-0.00064	-0.00133	-0.0023	-0.00325	-0.00591	-0.00815	-0.01039	-0.0143	-0.01584	-0.01744	-0.01953	-0.02043	-0.02187	-0.02289	-0.02351	-0.02374	-0.02367	-0.02342	-0.0224	-0.02062
418	-9.2e-05	-0.00079	-0.00133	-0.00217	-0.00313	-0.00565	-0.00781	-0.01006	-0.01372	-0.01529	-0.01703	-0.01877	-0.01982	-0.02118	-0.02194	-0.02258	-0.0228	-0.0229	-0.02263	-0.02142	-0.01968
418.5	-7.6e-05	-0.00057	-0.00113	-0.00194	-0.00285	-0.00539	-0.00731	-0.00948	-0.01305	-0.01457	-0.01599	-0.01781	-0.01898	-0.02026	-0.02078	-0.02148	-0.02171	-0.02173	-0.02132	-0.02016	-0.01848
419	-6.1e-05	-0.00029	-0.00093	-0.00169	-0.00252	-0.00504	-0.00693	-0.00896	-0.0123	-0.01357	-0.01498	-0.017	-0.01799	-0.0191	-0.01959	-0.02019	-0.02051	-0.02022	-0.01988	-0.01889	-0.0172
419.5	-4.6e-05	-0.00041	-0.0009	-0.00159	-0.0024	-0.00479	-0.00645	-0.00835	-0.01149	-0.01262	-0.01402	-0.01599	-0.01694	-0.01782	-0.0184	-0.01891	-0.01914	-0.01881	-0.01856	-0.01741	-0.01569
420	-0.00012	-0.0005	-0.00087	-0.00153	-0.00223	-0.00444	-0.006	-0.00763	-0.01071	-0.01178	-0.01303	-0.01476	-0.01553	-0.01662	-0.01703	-0.01756	-0.01762	-0.01755	-0.01708	-0.01595	-0.01413
420.5	-3.1e-05	-0.00037	-0.00075	-0.00136	-0.00182	-0.00398	-0.00563	-0.00696	-0.00978	-0.0109	-0.01193	-0.01357	-0.01402	-0.01512	-0.01569	-0.01585	-0.01588	-0.01601	-0.01531	-0.01428	-0.01242
421	0.000168	-0.00023	-0.00061	-0.00114	-0.00166	-0.00371	-0.00504	-0.0063	-0.00884	-0.00974	-0.01067	-0.01227	-0.01265	-0.01357	-0.01405	-0.01436	-0.01425	-0.01421	-0.0135	-0.01253	-0.01073
421.5	0.000183	-0.00029	-0.00046	-0.00095	-0.00147	-0.00308	-0.00432	-0.0054	-0.00772	-0.00861	-0.00938	-0.01079	-0.01125	-0.01204	-0.01236	-0.01276	-0.01265	-0.01241	-0.01155	-0.01068	-0.00894
422	7.6e-05	-0.00017	-0.0004	-0.00076	-0.00107	-0.00252	-0.00353	-0.00432	-0.0063	-0.00732	-0.00795	-0.00911	-0.00966	-0.0103	-0.01065	-0.0108	-0.01067	-0.01053	-0.00957	-0.00842	-0.00668
422.5	0.000229	9.2e-05	-0.00026	-0.00058	-0.00076	-0.00209	-0.00261	-0.0033	-0.00508	-0.00577	-0.00635	-0.00752	-0.00783	-0.00836	-0.0085	-0.00868	-0.00855	-0.00838	-0.00748	-0.00612	-0.0044
423	0.000259	0.000244	1.5e-05	-0.0004	-0.00035	-0.00156	-0.00186	-0.00227	-0.00401	-0.00444	-0.00478	-0.00586	-0.00598	-0.00636	-0.00638	-0.00655	-0.00645	-0.00613	-0.00511	-0.00374	-0.00215
423.5	3.1e-05	0.000244	9.2e-05	-0.00024	-9.2e-05	-0.00101	-0.00131	-0.0013	-0.00293	-0.00316	-0.00334	-0.0042	-0.00421	-0.0047	-0.00455	-0.00459	-0.00436	-0.00403	-0.00291	-0.00156	0.000214
424	-9.2e-05	0.000153	0.000122	-4.6e-05	0.000244	-0.00047	-0.00069	-0.00046	-0.00171	-0.0018	-0.00188	-0.00269	-0.0024	-0.0029	-0.00263	-0.00259	-0.00241	-0.00185	-0.00078	0.00061	0.002319
424.5	-0.00017	0.00032	0.00032	0.000214	0.000656	0.000153	0.000168	0.000519	-0.00029	-0.00035	-0.00034	-0.00093	-0.0006	-0.0007	-0.0005	-0.00038	-0.00021	0.000427	0.001556	0.003067	0.004562
425	-0.00015	0.000534	0.00029	0.000397	0.000931	0.000671	0.001022	0.001587	0.000992	0.00116	0.001358	0.000946	0.001343	0.001434	0.001587	0.001831	0.002228	0.002792	0.003967	0.005249	0.007095
425.5	-6.1e-05	0.000671	0.000336	0.000549	0.001297	0.001175	0.00177	0.002457	0.002167	0.00264	0.003052	0.002731	0.003403	0.003372	0.003754	0.003922	0.004456	0.005066	0.006119	0.007568	0.009476
426	-3.1e-05	0.000763	0.000626	0.000931	0.001648	0.001831	0.002548	0.003403	0.003342	0.004044	0.004684	0.004379	0.005188	0.005219	0.005966	0.005966	0.006531	0.007156	0.008316	0.010071	0.011688
426.5	4.6e-05	0.000671	0.000763	0.001175	0.001923	0.002335	0.003296	0.00444	0.004562	0.005371	0.006165	0.005997	0.006805	0.007095	0.007858	0.008011	0.008667	0.009186	0.010757	0.012192	0.013901
427	0.000153	0.000626	0.000946	0.001221	0.002121	0.002731	0.00383	0.005264	0.005753	0.006729	0.007507	0.00766	0.00853	0.008881	0.009628	0.009949	0.010681	0.011139	0.012985	0.014297	0.016068
427.5	-3.1e-05	0.000671	0.001083	0.001266	0.002411	0.003128	0.00444	0.006165	0.006775	0.008026	0.009033	0.009079	0.010101	0.010605	0.011459	0.011871	0.012466	0.013092	0.014954	0.016464	0.018112
428	-0.00017	0.000687	0.001175	0.001541	0.002716	0.00354	0.00502	0.007217	0.007904	0.009125	0.010498	0.010559	0.011719	0.012268	0.01326	0.01384	0.014343	0.015182	0.01683	0.018509	0.020096
428.5	-0.00021	0.000717	0.001221	0.001694	0.003006	0.00383	0.005524	0.007965	0.009079	0.010269	0.01178	0.012131	0.013382	0.013885	0.014847	0.015625	0.016037	0.017151	0.018631	0.020432	0.022186
429	-0.00034	0.000656	0.001312	0.001724	0.003235	0.004242	0.006104	0.008591	0.010086	0.011261	0.012924	0.013428	0.014771	0.015442	0.016449	0.017212	0.01767	0.018646	0.020325	0.022171	0.024124
429.5	-0.00029	0.000641	0.00148	0.001831	0.003494	0.0047	0.006729	0.009399	0.010941	0.012299	0.014053	0.014755	0.016037	0.016846	0.018158	0.018661	0.019455	0.020264	0.022064	0.023819	0.02565
430	-7.6e-05	0.000992	0.001602	0.002045	0.003876	0.005203	0.007248	0.010101	0.011917	0.013443	0.015259	0.0159	0.017365	0.018234	0.019623	0.020309	0.021118	0.021942	0.023804	0.025452	0.027313
430.5	0.000198	0.001205	0.001663	0.002396	0.004089	0.00563	0.007751	0.010681	0.012848	0.01445	0.016418	0.016922	0.01857	0.019455	0.02095	0.021805	0.022522	0.023438	0.02533	0.027054	0.028992
431	0.000122	0.001114	0.001755	0.002563	0.004272	0.005844	0.008286	0.011337	0.013397	0.015366	0.017319	0.018051	0.019638	0.02066	0.022232	0.022919	0.023712	0.024918	0.026642	0.028427	0.030304
431.5	1.5e-05	0.00116	0.001923	0.002655	0.004333	0.006165	0.008545	0.011749	0.013885	0.015991	0.017929	0.018875	0.020599	0.021759	0.0233	0.023926	0.02475	0.025986	0.027679	0.029495	0.031448
432	6.1e-05	0.001282	0.001953	0.002701	0.004395	0.006439	0.00885	0.01207	0.014633	0.016479	0.01857	0.019547	0.021378	0.02243	0.024124	0.024948	0.025757	0.02681	0.028656	0.030426	0.032639
432.5	-3.1e-05	0.00145	0.001923	0.002716	0.004593	0.00647	0.009216	0.012436	0.014999	0.016922	0.019211	0.020157	0.022049	0.023026	0.024841	0.025787	0.026627	0.027664	0.029556	0.031433	0.033478
433	-0.00011	0.001236	0.001968	0.002701	0.004593	0.00647	0.009384	0.012634	0.015274	0.017349	0.019623	0.020615	0.022537	0.02359	0.025452	0.026413	0.027237	0.028366	0.03035	0.032227	0.034042
433.5	-0.00017	0.001022	0.001846	0.002762	0.004608	0.006607	0.009476	0.012787	0.015594	0.01767	0.019882	0.020981	0.02301	0.024078	0.025848	0.026917	0.027695	0.028839	0.031021	0.032562	0.034637
434	-0.00018	0.001221	0.001831	0.002777	0.004745	0.00679	0.009552	0.01297	0.015701	0.017899	0.020172	0.021347	0.023346	0.024429	0.026199	0.027206	0.027908	0.029037	0.031311	0.032822	0.034973
434.5	-3.1e-05	0.001251	0.001892	0.002808	0.004807	0.006836	0.009567	0.012985	0.015839	0.01799	0.020325	0.02153	0.023392	0.024658	0.026413	0.027481	0.028259	0.029297	0.031525	0.033157	0.035172
435	-6.1e-05	0.001343	0.001938	0.002838	0.004669	0.00679	0.009521	0.01297	0.015945	0.018082	0.020386	0.021545	0.023468	0.02475	0.026566	0.027649	0.028351	0.029526	0.031601	0.03334	0.035416
435.5	-0.00018	0.001389	0.001999	0.00267	0.004562	0.006653	0.009613	0.013	0.015915	0.018036	0.020355	0.02153	0.023544	0.024811	0.02652	0.027542	0.028275	0.029526	0.03157	0.033356	0.035416
436	-6.1e-05	0.001266	0.002029	0.002686	0.004654	0.006653	0.009583	0.012909	0.015732	0.017792	0.020172	0.021423	0.023392	0.02475	0.026306	0.027435	0.028336	0.029495	0.031509	0.033218	0.035202
436.5	7.6e-05	0.001282	0.002045	0.002808	0.004761	0.006638	0.009476	0.012772	0.015579	0.01767	0.020111	0.021286	0.023148	0.024307	0.026138	0.027161	0.028152	0.029312	0.031235	0.032867	0.034943
437	7.6e-05	0.001144	0.002075	0.002823	0.004608	0.006546	0.009399	0.012634	0.015366	0.017532	0.019836	0.020966	0.022797	0.023956	0.025742	0.026794	0.027695	0.02887	0.030869	0.032486	0.034531
437.5	-6.1e-05	0.001114	0.002182	0.002777	0.004547	0.006607	0.009094	0.012589	0.015106	0.017227	0.01947	0.020477	0.02243	0.023743	0.025284	0.026474	0.0271	0.028366	0.030365	0.032043	0.034027
438	4.6e-05	0.001358	0.002197	0.002808	0.004654	0.0065	0.008987	0.01236	0.014877	0.016937	0.019272	0.020035	0.022003	0.023239	0.024719	0.026031	0.026688	0.027802	0.029816	0.031342	0.03334
438.5	0.000183	0.001465	0.002182	0.002823	0.004578	0.006378	0.008881	0.011963	0.014557	0.016693	0.018829	0.019852	0.021606	0.022659	0.024216	0.025208	0.026154	0.027176	0.029221	0.030731	0.032547
439	0.000107	0.001373	0.001999	0.002762	0.00441	0.006256	0.008606	0.011749	0.014114	0.01622	0.01825	0.019455	0.021072	0.022095	0.023666	0.024506	0.025513	0.02652	0.028458	0.030197	0.031784
439.5	9.2e-05	0.001312	0.001953	0.002747	0.004303	0.006058	0.008514	0.01149	0.013779	0.015656	0.017776	0.018768	0.020325	0.02153	0.023041	0.023972	0.024841	0.025757	0.027695	0.029297	0.031006
440	0.000137	0.001358	0.001984	0.002579	0.004318	0.005951	0.008347	0.0112	0.013367	0.015137	0.017365	0.018234	0.019806	0.02095	0.0224	0.023132	0.024017	0.024887	0.026932	0.028366	0.030106
440.5	0.000244	0.001419	0.001892	0.002487	0.004211	0.005875	0.007965	0.010773	0.012894	0.014648	0.016815	0.017517	0.019211	0.020264	0.021744	0.022324	0.023285	0.0242	0.026093	0.027542	0.029221
441	0.000275	0.001373	0.001846	0.002548	0.004013	0.005585	0.00769	0.010406	0.012405	0.014114	0.016144	0.01683	0.018539	0.019501	0.020828	0.021622	0.022369	0.023407	0.02507	0.026535	0.028198
441.5	0.00032	0.001205	0.001785	0.002426	0.00386	0.005356	0.007507	0.010178	0.011963	0.01358	0.015442	0.016312	0.017853	0.018707	0.020004	0.020798	0.021408	0.022385	0.024048	0.025711	0.027115
442	0.000275	0.001236	0.001709	0.002304	0.003723	0.005157	0.007278	0.009781	0.011581	0.013046	0.014877	0.015717	0.017059	0.017838	0.019363	0.019836	0.020615	0.0215	0.023056	0.024811	0.026138
442.5	0.000137	0.001221	0.001572	0.002167	0.003616	0.004898	0.006882	0.009384	0.010986	0.012527	0.014221	0.014984	0.016357	0.017059	0.018372	0.019043	0.019699	0.020615	0.022018	0.023605	0.025146
443	0.000122	0.001053	0.00145	0.002014	0.003418	0.004547	0.006439	0.008896	0.010422	0.011917	0.013458	0.014374	0.015747	0.016403	0.017517	0.018295	0.018784	0.019714	0.021072	0.022598	0.0242
443.5	0	0.001007	0.001419	0.001968	0.003174	0.004303	0.006149	0.008301	0.010025	0.011398	0.012863	0.013702	0.015015	0.015671	0.016724	0.017456	0.017868	0.018829	0.020218	0.021561	0.023178
444	-4.6e-05	0.001007	0.001297	0.001984	0.003067	0.004257	0.006012	0.008026	0.009628	0.010941	0.01236	0.012909	0.014252	0.014908	0.016006	0.016678	0.01712	0.018066	0.019363	0.020569	0.02211
444.5	0.000107	0.000916	0.001312	0.001938	0.003036	0.004135	0.005859	0.007843	0.009293	0.010437	0.011902	0.012466	0.013626	0.014328	0.015396	0.01593	0.016357	0.01738	0.018524	0.019821	0.021225
445	0.000137	0.000946	0.001358	0.001801	0.002853	0.00412	0.0056	0.007523	0.009033	0.010101	0.01149	0.012039	0.012985	0.013763	0.014694	0.015182	0.015594	0.016602	0.017792	0.019058	0.02037
445.5	7.6e-05	0.001053	0.001221	0.001801	0.002731	0.003876	0.005417	0.00705	0.008652	0.009781	0.011139	0.011414	0.012375	0.013077	0.013962	0.014557	0.015106	0.015762	0.01709	0.018188	0.019592
446	3.1e-05	0.001022	0.001205	0.001755	0.002762	0.003571	0.005142	0.006744	0.008133	0.009277	0.010605	0.010757	0.011856	0.012497	0.013229	0.013885	0.01442	0.014969	0.016174	0.017303	0.018829
446.5	-3.1e-05	0.000916	0.001251	0.001724	0.00264	0.003494	0.004776	0.006638	0.00766	0.008759	0.01004	0.010223	0.011322	0.011887	0.012695	0.013229	0.013641	0.014313	0.015396	0.016525	0.01799
447	-7.6e-05	0.000824	0.001236	0.001694	0.002594	0.003281	0.004608	0.006302	0.007278	0.008347	0.009521	0.009766	0.010864	0.011246	0.012131	0.012527	0.013046	0.013672	0.014938	0.0159	0.017227
447.5	-0.00012	0.000778	0.001144	0.001617	0.002335	0.003067	0.004395	0.005981	0.006897	0.007904	0.009033	0.009308	0.01033	0.010788	0.011459	0.01181	0.012527	0.012939	0.014313	0.015274	0.016495
448	-4.6e-05	0.000778	0.001068	0.001526	0.002151	0.003006	0.004242	0.005615	0.006546	0.007507	0.008606	0.008865	0.009811	0.010269	0.01091	0.011292	0.011932	0.012314	0.013489	0.014618	0.015762
448.5	4.6e-05	0.000839	0.001068	0.00145	0.002197	0.00293	0.004089	0.005417	0.006195	0.007217	0.008255	0.008469	0.009323	0.009689	0.010559	0.010849	0.011261	0.011887	0.012802	0.014008	0.015228
449	-1.5e-05	0.000854	0.001114	0.001389	0.002121	0.002823	0.003937	0.005371	0.006027	0.006943	0.007919	0.008057	0.008865	0.009232	0.010086	0.010468	0.010727	0.011383	0.012329	0.013443	0.014633
449.5	-4.6e-05	0.000824	0.001129	0.001282	0.002045	0.002625	0.003799	0.005127	0.00592	0.006668	0.007645	0.007736	0.008652	0.008896	0.009628	0.01001	0.010284	0.01091	0.011932	0.012939	0.014099
450	-1.5e-05	0.000748	0.001053	0.001266	0.002029	0.002548	0.003647	0.004883	0.005615	0.006439	0.007401	0.007568	0.008392	0.00853	0.009293	0.009583	0.009888	0.010468	0.01152	0.012558	0.013718
450.5	0.000122	0.000809	0.001007	0.001312	0.002106	0.002548	0.003555	0.004791	0.005402	0.00618	0.00708	0.007294	0.007996	0.008133	0.008987	0.009216	0.009674	0.01001	0.011078	0.012054	0.013199
451	0.00029	0.000931	0.001053	0.001297	0.00209	0.002457	0.003494	0.004669	0.005264	0.00592	0.006897	0.006912	0.007782	0.007904	0.008713	0.00885	0.009293	0.009689	0.010727	0.011566	0.01268
451.5	0.00029	0.0009	0.001007	0.001282	0.001953	0.002396	0.003387	0.004578	0.00499	0.005737	0.006531	0.006622	0.007553	0.007645	0.008331	0.008499	0.008774	0.009369	0.010345	0.011261	0.012268
452	9.2e-05	0.000824	0.000961	0.001221	0.001816	0.002335	0.003143	0.004333	0.0047	0.005539	0.006149	0.006348	0.007004	0.007248	0.007919	0.008179	0.008499	0.008987	0.009827	0.010727	0.011948
452.5	-6.1e-05	0.000793	0.000992	0.001038	0.001709	0.002243	0.002945	0.003967	0.004562	0.00531	0.005951	0.006104	0.006592	0.006912	0.007599	0.007782	0.008179	0.008514	0.009521	0.010254	0.01152
453	-6.1e-05	0.000671	0.000854	0.001007	0.001572	0.002075	0.002899	0.00383	0.00444	0.005096	0.005692	0.00589	0.006332	0.006638	0.007294	0.007446	0.007828	0.008224	0.009216	0.010025	0.011017
453.5	6.1e-05	0.000687	0.000824	0.001007	0.001572	0.001953	0.002716	0.003723	0.004181	0.004852	0.005539	0.005646	0.006104	0.006409	0.007004	0.007202	0.007599	0.008026	0.00885	0.00975	0.010666
454	0.000137	0.000885	0.000916	0.000977	0.001663	0.001892	0.00264	0.003601	0.003967	0.004593	0.005493	0.005539	0.005997	0.00621	0.006836	0.006943	0.00737	0.00769	0.008575	0.009384	0.010468
454.5	0.000153	0.0009	0.000916	0.001083	0.001724	0.001892	0.002686	0.003555	0.003876	0.00444	0.005371	0.005356	0.005905	0.006058	0.006729	0.006714	0.00708	0.007584	0.008347	0.009125	0.010208
455	0.000168	0.000717	0.000809	0.001038	0.001587	0.001862	0.002594	0.003494	0.003769	0.00441	0.005035	0.00502	0.005585	0.005783	0.006393	0.0065	0.00679	0.007401	0.008072	0.008911	0.009903
455.5	0	0.000626	0.000717	0.000916	0.001465	0.001648	0.002441	0.003281	0.003586	0.004196	0.004791	0.004761	0.005249	0.005463	0.006149	0.006317	0.006577	0.006927	0.007751	0.00856	0.009537
456	-3.1e-05	0.000687	0.000656	0.000961	0.001419	0.001465	0.002304	0.003082	0.003387	0.00386	0.004654	0.004593	0.005142	0.005341	0.005936	0.006058	0.006302	0.006577	0.007431	0.008102	0.009125
456.5	-3.1e-05	0.000626	0.000534	0.000839	0.001434	0.00148	0.002182	0.002975	0.003204	0.003677	0.004395	0.004395	0.004974	0.005096	0.005554	0.005707	0.005951	0.006332	0.007172	0.007797	0.008804
457	-6.1e-05	0.000595	0.00061	0.000793	0.001358	0.001511	0.002182	0.002869	0.002975	0.003647	0.004288	0.00415	0.00473	0.004944	0.005371	0.005463	0.005707	0.006195	0.006958	0.007629	0.00853
457.5	9.2e-05	0.000641	0.000702	0.000854	0.001236	0.001511	0.002136	0.002869	0.002975	0.003555	0.004211	0.003937	0.004593	0.004791	0.005203	0.005341	0.005554	0.006073	0.006683	0.007462	0.008377
458	6.1e-05	0.000519	0.000702	0.000748	0.001144	0.00148	0.001984	0.002777	0.002945	0.003448	0.003937	0.003876	0.00444	0.004639	0.004959	0.005173	0.005386	0.005783	0.006424	0.007278	0.008148
458.5	-7.6e-05	0.000443	0.00058	0.000565	0.000992	0.001312	0.001923	0.002518	0.002716	0.003174	0.003693	0.003738	0.004166	0.004288	0.004822	0.004929	0.005219	0.005417	0.00618	0.006927	0.007828
459	-0.00021	0.000397	0.000351	0.000366	0.000885	0.001129	0.001846	0.002396	0.002655	0.00296	0.003448	0.003555	0.00386	0.003998	0.004578	0.004654	0.004974	0.005203	0.006042	0.006638	0.007568
459.5	-0.00021	0.000244	0.000259	0.000443	0.00087	0.001007	0.001755	0.002304	0.00264	0.002945	0.003403	0.003448	0.003769	0.004044	0.004364	0.004456	0.004761	0.005081	0.005768	0.006485	0.007248
460	-0.00023	0.000366	0.000305	0.000656	0.000946	0.001022	0.001755	0.002197	0.002579	0.002914	0.003372	0.003326	0.003662	0.003891	0.004318	0.004425	0.004669	0.005035	0.005585	0.006241	0.007111
460.5	-0.00024	0.000458	0.000488	0.000702	0.000977	0.001114	0.00174	0.002243	0.002518	0.002914	0.003281	0.00325	0.003571	0.003754	0.004211	0.004303	0.004639	0.004913	0.00563	0.006119	0.00705
461	-0.00011	0.000412	0.000488	0.000671	0.000961	0.001144	0.001663	0.002228	0.002426	0.002869	0.003265	0.00322	0.003601	0.003754	0.00415	0.00415	0.004501	0.004745	0.005463	0.006088	0.006851
461.5	-6.1e-05	0.000427	0.000381	0.000656	0.000977	0.001114	0.001526	0.002151	0.00235	0.002747	0.00322	0.003281	0.00351	0.003693	0.003998	0.004028	0.004242	0.004639	0.005249	0.005875	0.006653
462	-6.1e-05	0.000473	0.000305	0.000641	0.000961	0.000977	0.001328	0.002106	0.002213	0.00264	0.003098	0.003128	0.003357	0.003479	0.003815	0.00383	0.004089	0.004517	0.005173	0.005615	0.0065
462.5	-0.00017	0.000458	0.000336	0.000565	0.00087	0.000809	0.001434	0.001984	0.002045	0.002502	0.00293	0.00293	0.00322	0.003311	0.003708	0.003693	0.004013	0.004425	0.004898	0.005524	0.006363
463	-0.00026	0.000412	0.000443	0.000397	0.000748	0.000748	0.001465	0.001862	0.001953	0.00238	0.002823	0.002823	0.003021	0.003311	0.00351	0.003601	0.003845	0.004288	0.004669	0.005508	0.006241
463.5	-0.00021	0.000366	0.000366	0.000305	0.000671	0.000763	0.001312	0.001862	0.001984	0.00235	0.002716	0.00264	0.002853	0.003174	0.003387	0.003494	0.003769	0.004166	0.004578	0.005325	0.005981
464	-0.00024	0.00029	0.000244	0.000336	0.000732	0.000732	0.001297	0.001862	0.001923	0.002274	0.00264	0.002533	0.002792	0.002975	0.003281	0.003433	0.003738	0.003937	0.004471	0.005127	0.005814
464.5	-0.00012	0.000366	0.000275	0.000565	0.000793	0.000763	0.001236	0.001831	0.001755	0.002258	0.002594	0.00264	0.002792	0.003052	0.003174	0.003433	0.003647	0.003906	0.004379	0.005081	0.005707
465	-7.6e-05	0.000519	0.000427	0.000717	0.000778	0.000916	0.001328	0.001892	0.001892	0.002258	0.002716	0.002716	0.002853	0.003067	0.003189	0.003448	0.003662	0.003922	0.004395	0.005005	0.005692
465.5	-6.1e-05	0.000671	0.000534	0.000671	0.00087	0.001007	0.00148	0.001968	0.001999	0.002335	0.002747	0.00264	0.002914	0.002991	0.003296	0.003403	0.003677	0.003891	0.004364	0.00499	0.005753
466	4.6e-05	0.00061	0.000626	0.000565	0.001038	0.000961	0.00148	0.001923	0.001999	0.002289	0.002686	0.00264	0.002945	0.002975	0.003296	0.003296	0.003616	0.003922	0.004181	0.004944	0.005585
466.5	0	0.000443	0.00061	0.000595	0.000961	0.000824	0.001358	0.001816	0.001953	0.002151	0.002548	0.002502	0.002808	0.002808	0.003098	0.003204	0.003479	0.003815	0.004074	0.00473	0.005356
467	-0.00011	0.000366	0.000397	0.000534	0.000748	0.000793	0.001114	0.001572	0.001862	0.001999	0.002289	0.002228	0.002594	0.002609	0.002899	0.003067	0.003174	0.00351	0.003983	0.004547	0.005249
467.5	-0.00017	0.000305	0.000229	0.000397	0.000641	0.000778	0.001114	0.001404	0.001694	0.001923	0.002274	0.002151	0.002411	0.002548	0.002853	0.00293	0.003052	0.003296	0.003845	0.004379	0.005051
468	-0.00015	0.000412	0.000229	0.000443	0.000717	0.000748	0.001266	0.001526	0.001556	0.001984	0.002228	0.002151	0.002335	0.002502	0.002869	0.002869	0.003036	0.00322	0.003647	0.004364	0.004944
468.5	-0.00014	0.000443	0.000351	0.000443	0.000717	0.000717	0.001282	0.001633	0.001602	0.001907	0.002136	0.00209	0.002258	0.002518	0.002838	0.002869	0.00296	0.003235	0.003677	0.004333	0.004959
469	-9.2e-05	0.000412	0.000488	0.000381	0.000748	0.000778	0.001205	0.001572	0.001648	0.001907	0.002136	0.002151	0.002258	0.002563	0.002777	0.002823	0.003006	0.003235	0.003845	0.004211	0.004822
469.5	4.6e-05	0.000565	0.000458	0.000458	0.000809	0.000839	0.00116	0.001419	0.001633	0.001907	0.002106	0.002151	0.002319	0.002533	0.002686	0.002747	0.003067	0.003143	0.003693	0.004105	0.004715
470	4.6e-05	0.000671	0.000397	0.000519	0.000763	0.000717	0.001175	0.001434	0.001541	0.001709	0.002197	0.002029	0.002274	0.002426	0.002533	0.002686	0.002991	0.003052	0.003601	0.004028	0.004639
470.5	-0.00012	0.000504	0.000351	0.000473	0.000687	0.000671	0.001099	0.00148	0.001526	0.001617	0.002106	0.001907	0.002151	0.002396	0.002441	0.002594	0.002884	0.00296	0.003464	0.003998	0.004517
471	-0.00012	0.000351	0.000366	0.000458	0.00058	0.000763	0.001022	0.001404	0.00148	0.001709	0.001968	0.001923	0.001984	0.002304	0.002472	0.002625	0.002777	0.002884	0.003265	0.003876	0.004349
471.5	1.5e-05	0.000351	0.000336	0.000458	0.000595	0.000687	0.001068	0.001343	0.001328	0.001694	0.001999	0.001907	0.002029	0.002258	0.002441	0.002594	0.002731	0.002823	0.003159	0.003754	0.004227
472	0.000107	0.000397	0.00032	0.000519	0.000626	0.000595	0.001083	0.001312	0.001282	0.001663	0.001984	0.001801	0.00206	0.002335	0.002411	0.002441	0.002579	0.002823	0.003113	0.003754	0.004227
472.5	1.5e-05	0.000443	0.000244	0.000519	0.000626	0.000687	0.001053	0.001221	0.001328	0.001633	0.001953	0.001831	0.001999	0.002228	0.002304	0.002426	0.002563	0.002762	0.003113	0.003632	0.004242
473	-7.6e-05	0.000458	0.000244	0.000519	0.000702	0.000641	0.000992	0.001236	0.001282	0.001663	0.001862	0.001801	0.002045	0.002136	0.002197	0.002365	0.002502	0.002716	0.003113	0.003494	0.004211
473.5	-0.00012	0.000473	0.000381	0.000488	0.000595	0.00061	0.001053	0.001251	0.001282	0.001648	0.001755	0.00177	0.001968	0.002121	0.002182	0.002274	0.002365	0.00267	0.002975	0.003387	0.004074
474	-0.00014	0.000381	0.000351	0.000427	0.000397	0.000626	0.000992	0.00119	0.001282	0.001556	0.001724	0.001694	0.001907	0.00209	0.002197	0.002258	0.00238	0.002625	0.002823	0.00325	0.003799
474.5	-3.1e-05	0.000397	0.000229	0.000412	0.000443	0.000549	0.000824	0.001221	0.001236	0.001526	0.001709	0.001587	0.001816	0.001984	0.00209	0.002243	0.002274	0.002548	0.002792	0.003235	0.003647
475	0	0.000397	0.000122	0.000397	0.000549	0.000488	0.00087	0.001205	0.001251	0.001373	0.001663	0.001648	0.001617	0.001938	0.00206	0.002182	0.002335	0.002457	0.002731	0.003174	0.003647
475.5	-1.5e-05	0.00032	0.000275	0.000427	0.000549	0.000519	0.000885	0.001221	0.001175	0.001297	0.001602	0.001724	0.001617	0.002045	0.00206	0.00209	0.002396	0.002426	0.002701	0.003113	0.003677
476	9.2e-05	0.000443	0.000397	0.000458	0.00061	0.00061	0.000839	0.001236	0.001251	0.001373	0.001694	0.00174	0.001785	0.001999	0.001999	0.002213	0.002228	0.002457	0.002808	0.003143	0.003616
476.5	0.000107	0.000534	0.000473	0.000427	0.000656	0.000702	0.000931	0.001282	0.001328	0.00145	0.001785	0.001694	0.001892	0.001923	0.002045	0.002258	0.002197	0.00238	0.002869	0.003067	0.00354
477	0.000183	0.000534	0.000534	0.000473	0.000641	0.000656	0.001053	0.001297	0.001282	0.00148	0.001709	0.001617	0.001801	0.002029	0.002121	0.00206	0.002304	0.00235	0.002838	0.002975	0.003525
477.5	0.000122	0.000427	0.000351	0.000458	0.000534	0.000488	0.000992	0.001129	0.001282	0.001434	0.001556	0.001419	0.001663	0.001907	0.001999	0.001892	0.002197	0.002304	0.00267	0.002899	0.003387
478	-0.00011	0.000229	0.000168	0.00029	0.000397	0.000412	0.000748	0.000916	0.001099	0.001236	0.001419	0.001205	0.00145	0.001633	0.00174	0.001678	0.002045	0.002106	0.002426	0.002747	0.003143
478.5	-0.00029	0.000153	7.6e-05	0.000107	0.00032	0.000412	0.00058	0.000778	0.000839	0.000992	0.001358	0.001114	0.001266	0.001419	0.001587	0.001511	0.001831	0.001938	0.002228	0.002502	0.002914
479	-0.00034	0.000168	-1.5e-05	9.2e-05	0.000229	0.00029	0.000565	0.000702	0.000763	0.000946	0.001266	0.001099	0.00116	0.001328	0.00145	0.00148	0.001755	0.001831	0.002029	0.002426	0.002808
479.5	-0.00031	0.000137	-4.6e-05	4.6e-05	0.00029	0.000198	0.000565	0.000717	0.000763	0.001053	0.00119	0.001038	0.00119	0.001404	0.001404	0.00145	0.00177	0.001755	0.002045	0.002426	0.002869
480	-0.00024	0.000137	-3.1e-05	1.5e-05	0.00032	0.000183	0.000565	0.000793	0.000763	0.001022	0.001144	0.001053	0.00119	0.001312	0.001419	0.001465	0.001709	0.001694	0.002029	0.002243	0.002914
480.5	-0.00028	0.000168	-4.6e-05	0.000153	0.000275	0.000259	0.000595	0.000687	0.000854	0.000946	0.001144	0.001144	0.001129	0.001297	0.001465	0.001373	0.001678	0.00174	0.001968	0.002167	0.002823
481	-0.00024	0.000183	0	0.000259	0.000366	0.000336	0.000626	0.000687	0.000748	0.000885	0.001175	0.00116	0.001114	0.001389	0.00145	0.001343	0.001678	0.001831	0.001984	0.002274	0.002716
481.5	-9.2e-05	0.000305	0.000183	0.00029	0.000381	0.000305	0.000641	0.000824	0.000763	0.0009	0.00119	0.001114	0.001175	0.001343	0.001373	0.00148	0.001633	0.001724	0.00206	0.002335	0.002731
482	3.1e-05	0.000351	0.000275	0.000412	0.000305	0.000351	0.000641	0.00087	0.000885	0.001007	0.00119	0.001099	0.001328	0.001389	0.001419	0.001465	0.001602	0.001663	0.001984	0.002335	0.002792
482.5	0.000107	0.000336	0.000214	0.000504	0.000351	0.000381	0.000565	0.000854	0.000839	0.000931	0.001205	0.001053	0.001328	0.001373	0.001465	0.00145	0.001633	0.001724	0.001846	0.002213	0.002716
483	3.1e-05	0.00029	0.000259	0.000397	0.000381	0.000381	0.00058	0.00087	0.000854	0.000992	0.001175	0.000992	0.001236	0.001297	0.00145	0.001434	0.001556	0.00177	0.001801	0.00209	0.002594
483.5	3.1e-05	0.000305	0.00032	0.000275	0.00032	0.000381	0.000702	0.00087	0.0009	0.001114	0.001221	0.001022	0.001205	0.001297	0.001389	0.001419	0.001511	0.001678	0.001694	0.002136	0.002563
484	3.1e-05	0.000336	0.00032	0.000275	0.000336	0.000397	0.000809	0.0009	0.0009	0.001053	0.001266	0.001007	0.00119	0.001312	0.001343	0.001373	0.001602	0.001556	0.001755	0.00206	0.002502
484.5	-1.5e-05	0.000305	0.000229	0.00029	0.000305	0.000336	0.000793	0.000946	0.00087	0.000992	0.001129	0.0009	0.001099	0.001266	0.001266	0.001221	0.001511	0.001694	0.001831	0.001968	0.002365
485	-1.5e-05	0.000244	0.000229	0.000275	0.000259	0.000336	0.000671	0.000916	0.000824	0.000961	0.001038	0.000839	0.001068	0.001205	0.00116	0.00116	0.001389	0.001694	0.001785	0.001877	0.002213
485.5	-1.5e-05	0.000214	0.000305	0.000275	0.000214	0.000366	0.000504	0.000854	0.000748	0.000839	0.001022	0.000916	0.001083	0.001175	0.00116	0.00116	0.001343	0.001434	0.001633	0.00174	0.002014
486	-1.5e-05	0.000305	0.000259	0.000214	0.000214	0.00029	0.000412	0.000732	0.00058	0.000671	0.000931	0.00087	0.000977	0.000946	0.001099	0.001038	0.001266	0.001297	0.00148	0.001633	0.001907
486.5	-6.1e-05	0.000305	9.2e-05	0.000259	0.000229	0.000336	0.000412	0.000641	0.000488	0.000595	0.000809	0.000748	0.000839	0.000839	0.000885	0.0009	0.00119	0.001221	0.001343	0.001526	0.001862
487	-0.00014	0.000183	1.5e-05	0.000229	0.000183	0.000336	0.000351	0.000656	0.000458	0.000626	0.000717	0.000626	0.000824	0.0009	0.000824	0.000824	0.001175	0.001114	0.001175	0.001434	0.001678
487.5	-0.00012	0.000168	6.1e-05	9.2e-05	0.000137	0.000229	0.000427	0.00061	0.000443	0.00061	0.000793	0.00058	0.000824	0.000809	0.00087	0.000748	0.001083	0.001099	0.001205	0.001419	0.001678
488	-7.6e-05	0.000168	0.000137	7.6e-05	0.000122	0.000122	0.000427	0.000473	0.000504	0.000626	0.000824	0.00061	0.000717	0.000671	0.000748	0.000641	0.001053	0.001068	0.001221	0.001358	0.001724
488.5	-6.1e-05	0.000168	0.000153	7.6e-05	0.000198	7.6e-05	0.000305	0.000443	0.000534	0.000641	0.000732	0.000565	0.00061	0.000671	0.000748	0.000641	0.001007	0.001068	0.001266	0.001282	0.001541
489	-0.00011	0.000183	0.000137	0.000122	0.000305	0.000107	0.000351	0.000519	0.000565	0.000671	0.000748	0.000565	0.000656	0.000809	0.000793	0.000763	0.00087	0.001038	0.00116	0.001251	0.001602
489.5	-0.00023	0.000122	0.000153	0.000183	0.000366	0.000168	0.000381	0.000519	0.000519	0.000641	0.000793	0.000412	0.000656	0.000809	0.000717	0.000793	0.000916	0.001007	0.001038	0.001236	0.001526
490	-4.6e-05	0.000168	4.6e-05	0.000259	0.000275	0.000214	0.000443	0.000519	0.000534	0.000641	0.000748	0.000381	0.000626	0.000717	0.000732	0.000687	0.000946	0.001083	0.001266	0.001266	0.001404
490.5	0.000122	0.000198	0.000168	0.000381	0.000275	0.000305	0.000504	0.000656	0.000565	0.000687	0.000809	0.00058	0.000717	0.000732	0.000748	0.000732	0.001068	0.001129	0.001297	0.001282	0.001556
491	0.000122	0.00029	0.00029	0.000381	0.000443	0.000366	0.000519	0.000626	0.000565	0.000671	0.0009	0.00061	0.000748	0.000824	0.000854	0.000824	0.001129	0.001221	0.001251	0.001266	0.001587
491.5	0.000137	0.000412	0.000305	0.000366	0.000381	0.000336	0.000565	0.00061	0.000565	0.000687	0.000839	0.00058	0.000671	0.000824	0.000824	0.000778	0.001007	0.001144	0.00119	0.001236	0.001465
492	7.6e-05	0.000275	0.00029	0.000275	0.000336	0.000259	0.000473	0.00061	0.000473	0.000519	0.000702	0.000488	0.00058	0.000717	0.000717	0.000702	0.0009	0.001007	0.000992	0.001099	0.001297
492.5	-6.1e-05	0.000168	0	0.000137	0.00032	0.000214	0.000305	0.000458	0.000336	0.000412	0.000626	0.000381	0.000595	0.000656	0.00058	0.00061	0.000763	0.000839	0.000778	0.000916	0.00116
493	-4.6e-05	0.000153	-0.00014	0.000122	0.000107	7.6e-05	0.000122	0.000275	0.000275	0.000366	0.000534	0.000305	0.000443	0.000519	0.000412	0.000366	0.00058	0.000656	0.000717	0.000793	0.000961
493.5	-7.6e-05	3.1e-05	-0.00011	-4.6e-05	-9.2e-05	-7.6e-05	4.6e-05	0.000137	0.000122	0.000229	0.000351	0.000198	0.000305	0.000336	0.000336	0.000198	0.000397	0.000549	0.000717	0.00061	0.000793
494	-0.00023	-4.6e-05	-0.00018	-0.00014	-0.00017	-7.6e-05	7.6e-05	0.000214	1.5e-05	0.000137	0.000305	0.000153	0.00032	0.00032	0.000305	0.000229	0.000381	0.000443	0.000565	0.000549	0.000763
494.5	-0.00028	4.6e-05	-0.00011	-1.5e-05	-4.6e-05	-9.2e-05	0.000107	0.000244	9.2e-05	0.000122	0.00029	0.000183	0.000229	0.000275	0.000275	0.000229	0.000381	0.000397	0.000443	0.00058	0.000732
495	-0.00028	9.2e-05	-6.1e-05	-9.2e-05	0.000122	-0.00014	0.000153	0.000259	6.1e-05	0.000137	0.000305	0.000214	0.000229	0.00029	0.000229	0.000305	0.000259	0.000412	0.000443	0.000519	0.000595
495.5	-0.00011	7.6e-05	-1.5e-05	-0.00012	-3.1e-05	-4.6e-05	0.000107	0.000259	6.1e-05	0.000198	0.000366	0.000198	0.000259	0.000275	0.000229	0.00029	0.000244	0.000443	0.000427	0.000534	0.000549
496	-4.6e-05	0.000122	4.6e-05	1.5e-05	-0.00011	0	0.000153	0.000244	0.000122	0.000305	0.00032	0.000198	0.000214	0.000198	0.000214	0.000259	0.000244	0.000473	0.000381	0.00058	0.000519
496.5	-9.2e-05	0.000153	-7.6e-05	3.1e-05	6.1e-05	-1.5e-05	0.000229	0.000305	0.000122	0.000183	0.000214	0.000183	0.000229	0.00029	0.00029	0.000153	0.000259	0.000504	0.00029	0.000488	0.000366
497	-7.6e-05	0.000137	-7.6e-05	-3.1e-05	0.000122	3.1e-05	0.000153	0.000336	0.000107	0.000122	0.000229	0.000168	0.000244	0.000259	0.000244	0.000153	0.000305	0.000336	0.00032	0.000443	0.000351
497.5	-7.6e-05	0.000137	-1.5e-05	9.2e-05	6.1e-05	4.6e-05	0.000153	0.000366	0.000153	0.000244	0.000214	0.000107	0.000259	0.000168	0.000168	0.000229	0.00029	0.00029	0.000381	0.000427	0.000381
498	-9.2e-05	0.000107	0.000107	0.000137	4.6e-05	-4.6e-05	0.000168	0.000275	0.000153	0.000122	0.000183	7.6e-05	0.000229	0.000214	0.000229	0.000183	0.000229	0.000351	0.00032	0.000336	0.000336
498.5	-7.6e-05	7.6e-05	9.2e-05	6.1e-05	7.6e-05	-0.00011	0.000168	0.000168	3.1e-05	1.5e-05	0.000275	0.000122	3.1e-05	0.000214	0.000214	0.000183	0.000153	0.00029	0.000275	0.00032	0.000259
499	-6.1e-05	7.6e-05	-1.5e-05	-1.5e-05	3.1e-05	-6.1e-05	0.000168	3.1e-05	1.5e-05	7.6e-05	0.000244	9.2e-05	-4.6e-05	0.000153	0.000137	1.5e-05	0.000107	0.000153	0.000168	0.000244	0.000122
499.5	-1.5e-05	6.1e-05	-6.1e-05	0	-7.6e-05	-4.6e-05	9.2e-05	-1.5e-05	6.1e-05	-1.5e-05	0.000137	4.6e-05	1.5e-05	0.000107	9.2e-05	-9.2e-05	6.1e-05	6.1e-05	9.2e-05	0.000122	6.1e-05
500	-4.6e-05	7.6e-05	-0.00011	4.6e-05	-0.00011	1.5e-05	4.6e-05	4.6e-05	3.1e-05	-7.6e-05	7.6e-05	4.6e-05	1.5e-05	3.1e-05	-3.1e-05	0	-1.5e-05	7.6e-05	0.000153	0.000107	-3.1e-05

## Sheet: Fig 4b_3A4, 2D binding
	D Absorbance
[20-R-1] (nM)	CYP3A4		CYP2D6
	Replicate 1	Replicate 2	Replicate 1	Replicate 2
0			0
19.996			0.00673035
59.964			0.017555
79.9361			0.0205503
109.879			0.0242654
149.775			0.0277217
199.69			0.0304325
259.582			0.0318435
359.385			0.0323236
459.169			0.0316966
658.676			0.0308723
1656.5			0.0292367
3651.56			0.0264553
20.3878	0.00378778
50.3547	0.00739486
100.26	0.0131113
219.978	0.0251412
339.707	0.0336144
459.408	0.0409598
579.08	0.0469932
698.723	0.0498333
818.338	0.0519838
937.924	0.0534793
1097.33	0.0548972
1336.34	0.0566786
1634.94	0.057309
9.999		0.00248998
99.981		0.0165942
359.838		0.0415544
619.56		0.0552453
879.147		0.0606831
1138.6		0.0630053
1397.92		0.0641185
1657.1		0.0653685
1916.15		0.0657807
3312.88		0.0656387
5008.38		0.0628473
7002.35		0.0602483
0				0
19.996				0.00457892
39.984				0.00935774
59.964				0.0128867
79.9361				0.0158025
109.879				0.0192264
149.775				0.0225896
199.69				0.0251772
259.582				0.0284828
319.466				0.0298267
389.323				0.0302914
459.169				0.0303986
658.676				0.0312088
1157.62				0.0300009
1656.5				0.0290234
3651.56				0.0268519

## Sheet: Fig 5a_spectra 106A2 binding 2 
Wavelength	0uM	0.2uM	0.4uM	0.6uM	0.8uM	1.0uM	2.0uM	3.0uM	4.0uM	5.0uM	10uM	15uM	20uM
300	-0.00011	0.00048	0.002255	0.001164	0.001407	0.0011	0.001295	0.000474	0.000394	-0.00096	0.001004	0.008648	0.011279
301	4.77e-05	0.000939	0.00232	0.001176	0.00161	0.001452	0.001741	0.000826	0.000434	-0.00062	0.001418	0.008926	0.011427
302	-3.96e-05	0.000393	0.002195	0.001039	0.001773	0.001551	0.001895	0.000972	0.000817	-0.0005	0.001349	0.008907	0.01147
303	5.44e-05	0.000332	0.002278	0.001078	0.001773	0.001729	0.001906	0.001343	0.001192	-0.0004	0.001574	0.009139	0.011565
304	-0.00018	0.000341	0.002135	0.001119	0.001916	0.001898	0.002036	0.001088	0.001252	-0.00019	0.001775	0.009159	0.011642
305	-0.0003	0.00047	0.002204	0.001199	0.00177	0.001872	0.001855	0.001164	0.001273	-6.63e-05	0.001657	0.009225	0.011476
306	-0.00038	0.000365	0.002252	0.001247	0.001719	0.001896	0.001698	0.001505	0.001456	-0.00018	0.001927	0.008876	0.01141
307	-0.00023	0.000446	0.002392	0.001283	0.001805	0.001865	0.002256	0.001587	0.001566	0.000122	0.002153	0.009204	0.011458
308	-0.00037	0.000232	0.002528	0.001237	0.001735	0.001465	0.002038	0.001617	0.001588	0.000241	0.002057	0.009042	0.011075
309	-0.00012	0.000406	0.002615	0.001392	0.001845	0.001892	0.001962	0.001608	0.001625	0.000488	0.002251	0.009032	0.011238
310	-0.00017	0.000592	0.002681	0.001442	0.002066	0.00193	0.00227	0.001763	0.001706	0.000428	0.002472	0.00908	0.011277
311	-0.00019	0.000385	0.002544	0.001247	0.002099	0.001875	0.002314	0.001907	0.001976	0.000523	0.002363	0.009123	0.011225
312	-0.00028	0.000133	0.002311	0.001105	0.001703	0.001971	0.001963	0.001659	0.001734	0.000531	0.002197	0.008741	0.011016
313	-0.00029	0.000192	0.002525	0.001324	0.001601	0.001757	0.002232	0.001706	0.001756	0.000423	0.002384	0.008684	0.010556
314	-0.00024	0.000225	0.002542	0.001413	0.001794	0.001909	0.002251	0.001815	0.001905	0.000543	0.002273	0.008885	0.0106
315	-0.00011	0.000288	0.002554	0.001591	0.001828	0.001819	0.002486	0.001779	0.002009	0.000487	0.002327	0.008661	0.010452
316	-0.00027	0.000666	0.00242	0.001527	0.00185	0.002119	0.002253	0.001741	0.001709	0.00072	0.002149	0.008898	0.010265
317	-0.00022	0.000302	0.002247	0.001248	0.001635	0.001752	0.002246	0.001526	0.001459	0.000513	0.001958	0.008236	0.010046
318	-0.00039	0.000224	0.002365	0.001179	0.001584	0.001912	0.002091	0.001464	0.001526	0.000564	0.002198	0.008166	0.009946
319	-0.00028	0.000227	0.002264	0.00136	0.001244	0.001693	0.001923	0.001413	0.001247	0.000338	0.001864	0.007975	0.009815
320	-0.00011	0.000404	0.002382	0.001535	0.001659	0.001764	0.00211	0.00154	0.001887	0.000512	0.001987	0.00816	0.009655
321	-0.00013	0.000503	0.002381	0.001493	0.00167	0.001921	0.002239	0.001747	0.001783	0.000452	0.001909	0.008134	0.009593
322	-0.00025	0.000466	0.00257	0.0012	0.001482	0.001873	0.001998	0.001574	0.001629	0.0005	0.001952	0.008053	0.00911
323	0.000203	0.000615	0.002645	0.001542	0.001779	0.001968	0.002218	0.001642	0.00156	0.000399	0.00203	0.00776	0.009254
324	8.3e-05	0.000413	0.002507	0.001374	0.001714	0.001746	0.001776	0.001538	0.00146	0.000419	0.001521	0.007634	0.008916
325	-3.81e-05	0.000211	0.002464	0.001336	0.001501	0.001635	0.001994	0.001373	0.001512	8.87e-05	0.001483	0.00728	0.008791
326	-8.54e-05	0.000189	0.002412	0.001234	0.001312	0.001721	0.001896	0.001422	0.001393	-6.34e-05	0.001303	0.007239	0.008433
327	-0.00015	0.000301	0.002183	0.001182	0.00132	0.001509	0.001848	0.001341	0.001115	-8.01e-05	0.001234	0.007049	0.00832
328	-0.0004	-3.91e-05	0.002134	0.001267	0.001217	0.00153	0.001777	0.001056	0.001019	-6.1e-05	0.00114	0.006846	0.008087
329	-0.00015	0.000255	0.002488	0.001123	0.001268	0.001719	0.001554	0.001246	0.001179	-8.44e-05	0.001125	0.006787	0.008102
330	-8.49e-05	0.000319	0.002379	0.001156	0.001444	0.001497	0.001671	0.001165	0.001197	-0.00033	0.001041	0.006768	0.00809
331	-0.00016	0.000243	0.002257	0.001291	0.001411	0.001351	0.001686	0.000913	0.001076	-0.00027	0.000847	0.006416	0.007533
332	-6.91e-05	0.00031	0.002505	0.001286	0.001148	0.001254	0.001404	0.00098	0.001044	-0.00035	0.000878	0.006388	0.007419
333	-0.00025	0.000206	0.002313	0.001266	0.001116	0.001396	0.001395	0.000989	0.000855	-0.00056	0.000807	0.006198	0.007407
334	-0.00021	6.01e-05	0.002223	0.00105	0.001142	0.001229	0.001296	0.000955	0.000762	-0.00051	0.000396	0.005977	0.007087
335	-0.00024	-2.34e-05	0.002058	0.000958	0.001042	0.001171	0.001183	0.000637	0.000785	-0.00065	0.000313	0.005882	0.006767
336	-6.91e-05	0.000339	0.002639	0.001393	0.001316	0.001629	0.001392	0.001091	0.001014	-0.0004	0.000641	0.006148	0.007058
337	-0.00034	0.000181	0.002216	0.0011	0.000815	0.001208	0.001216	0.000497	0.000749	-0.00087	0.000294	0.005764	0.006431
338	-8.44e-05	0.000161	0.002489	0.001108	0.000923	0.001279	0.001354	0.000583	0.000679	-0.00064	0.000348	0.005559	0.006423
339	-0.00011	0.000157	0.0026	0.001165	0.001042	0.00134	0.001422	0.00084	0.000819	-0.00066	0.000224	0.005534	0.006525
340	-0.00014	0.000148	0.002497	0.001163	0.000908	0.001157	0.001259	0.000728	0.000736	-0.0008	0.000278	0.005472	0.006322
341	-0.00028	5.05e-05	0.002313	0.000905	0.000942	0.001127	0.001179	0.000659	0.000616	-0.00089	0.000115	0.00531	0.005947
342	-0.00014	0.000131	0.002524	0.001064	0.000889	0.00117	0.001213	0.000663	0.000688	-0.0008	4.67e-05	0.005337	0.00594
343	-0.00032	0.000187	0.002564	0.001119	0.001022	0.001209	0.001304	0.000557	0.000926	-0.00093	4.53e-05	0.005146	0.005951
344	-0.00018	0.000188	0.002659	0.001167	0.001073	0.001305	0.001258	0.000844	0.000978	-0.00078	0.00019	0.005284	0.005706
345	-9.2e-05	0.000468	0.002793	0.001443	0.001452	0.001497	0.001494	0.00126	0.001068	-0.00056	0.000414	0.005275	0.005889
346	-9.16e-05	0.000248	0.002628	0.001351	0.001421	0.00156	0.001481	0.001037	0.000968	-0.00084	0.000119	0.005254	0.005724
347	-0.00011	0.00011	0.002519	0.001471	0.001312	0.00136	0.00149	0.000962	0.001043	-0.0007	0.000161	0.005147	0.00569
348	-0.00017	0.000348	0.002601	0.001249	0.001432	0.001583	0.001552	0.001193	0.001166	-0.00076	0.000286	0.005324	0.005656
349	-0.00019	0.000238	0.002536	0.001283	0.001228	0.001446	0.001571	0.00098	0.001029	-0.00063	0.000206	0.005205	0.005681
350	-0.00034	0.000259	0.002754	0.001271	0.001394	0.001638	0.001588	0.001282	0.001113	-0.00061	0.000342	0.00534	0.005722
351	-0.00026	0.000464	0.002873	0.001685	0.001649	0.001753	0.00192	0.001511	0.001388	-0.00031	0.000596	0.005556	0.006001
352	-0.00057	4.77e-07	0.002689	0.00142	0.001223	0.001542	0.00176	0.001171	0.001114	-0.00068	0.000242	0.005255	0.005589
353	-0.00018	0.000146	0.003112	0.001504	0.001599	0.001727	0.00188	0.001423	0.001631	-0.00033	0.000632	0.005695	0.005954
354	0.000131	0.000658	0.003181	0.001956	0.00204	0.001853	0.002219	0.002043	0.001908	0.00022	0.001074	0.006321	0.00663
355	4.29e-06	0.000446	0.003105	0.001906	0.001817	0.00177	0.002236	0.001945	0.001885	0.000191	0.000939	0.006214	0.006414
356	-0.00016	0.000444	0.003007	0.001761	0.00197	0.002026	0.002506	0.002256	0.002134	0.000299	0.001135	0.006361	0.00655
357	5.72e-06	0.000253	0.003298	0.002089	0.002359	0.002338	0.003068	0.002585	0.002479	0.000527	0.001286	0.006934	0.006733
358	-0.0002	0.000272	0.003666	0.002364	0.002367	0.002658	0.003387	0.002826	0.002917	0.000453	0.001399	0.006828	0.006573
359	-0.00037	0.000479	0.003717	0.002294	0.002301	0.002931	0.003408	0.002791	0.003052	0.000942	0.001561	0.007036	0.006909
360	-0.0003	0.00056	0.003411	0.002272	0.002378	0.00268	0.003211	0.002946	0.003151	0.001184	0.002272	0.007411	0.007123
361	-0.00031	0.00061	0.003268	0.002189	0.002429	0.002585	0.003214	0.003165	0.003429	0.00168	0.002808	0.007531	0.007573
362	-2.05e-05	0.000739	0.003607	0.002244	0.002405	0.00275	0.003497	0.00338	0.003887	0.002139	0.003179	0.007679	0.00821
363	-0.00018	0.000388	0.003258	0.002185	0.002299	0.002765	0.003597	0.003452	0.003776	0.00232	0.003074	0.008154	0.008244
364	-5.82e-05	0.00088	0.003754	0.002508	0.002798	0.003091	0.004069	0.004018	0.00418	0.002378	0.003233	0.008479	0.008413
365	-0.0004	0.000753	0.003492	0.002378	0.002936	0.003189	0.004292	0.004011	0.004672	0.002626	0.003477	0.008736	0.008485
366	-9.35e-05	0.00098	0.003886	0.002777	0.002988	0.003545	0.004521	0.004644	0.005156	0.003037	0.004579	0.009461	0.009031
367	-6.49e-05	0.000492	0.003795	0.002594	0.003155	0.003509	0.004777	0.004848	0.005201	0.003438	0.004356	0.009395	0.009179
368	-0.00051	0.000797	0.003613	0.002892	0.003179	0.003614	0.00485	0.004997	0.005436	0.003328	0.004782	0.009679	0.009383
369	-0.00034	0.000808	0.003924	0.002996	0.003288	0.00384	0.005286	0.005427	0.005971	0.00416	0.005212	0.009915	0.009697
370	9.82e-05	0.000734	0.004366	0.003083	0.003164	0.004201	0.005588	0.005703	0.006399	0.004232	0.005787	0.010594	0.010406
371	-3.72e-05	0.001172	0.004695	0.003268	0.00376	0.004427	0.005739	0.006113	0.006636	0.004404	0.006014	0.011107	0.0106
372	-0.00014	0.000926	0.004597	0.003117	0.003813	0.004144	0.006259	0.006174	0.007027	0.004849	0.006229	0.01111	0.010776
373	0.000143	0.000725	0.004457	0.003224	0.003636	0.004242	0.006199	0.006524	0.007103	0.005083	0.006641	0.011281	0.010799
374	0.000113	0.001009	0.004547	0.003442	0.004009	0.004813	0.006777	0.006968	0.007659	0.005782	0.006965	0.011856	0.011317
375	-0.00012	0.0008	0.00451	0.00371	0.003933	0.004445	0.006602	0.00679	0.007608	0.005908	0.006963	0.011945	0.011324
376	0.000172	0.001012	0.004718	0.003744	0.004431	0.004826	0.00696	0.007423	0.008073	0.006039	0.007232	0.012383	0.011724
377	2.48e-05	0.000851	0.004488	0.003874	0.004177	0.00455	0.007168	0.007278	0.008092	0.005961	0.007381	0.012295	0.011854
378	-8.25e-05	0.000777	0.004374	0.003317	0.004271	0.004677	0.007019	0.007136	0.008387	0.006294	0.007367	0.012412	0.011683
379	-8.58e-06	0.001138	0.004363	0.00366	0.004158	0.004897	0.006979	0.007536	0.008743	0.006548	0.007849	0.012588	0.011881
380	-0.00057	0.0006	0.004086	0.003326	0.003604	0.00451	0.006618	0.00717	0.008399	0.006276	0.007575	0.012242	0.011735
381	-0.00072	0.000485	0.004458	0.003231	0.00386	0.004654	0.007045	0.007511	0.008477	0.006332	0.00771	0.012631	0.011903
382	-0.00038	0.000599	0.004859	0.003739	0.004147	0.004777	0.007084	0.008036	0.00869	0.006613	0.008135	0.013178	0.011935
383	-0.00041	0.000736	0.004608	0.00331	0.003568	0.004884	0.007314	0.00773	0.008555	0.006807	0.008207	0.012795	0.011973
384	-0.00047	0.000947	0.004839	0.00336	0.004066	0.004803	0.007362	0.008074	0.009011	0.00697	0.008233	0.013125	0.012206
385	-8.92e-05	0.001016	0.005334	0.003807	0.004479	0.005416	0.007768	0.008232	0.008959	0.006799	0.008592	0.013382	0.012327
386	-0.00057	0.000854	0.005048	0.003612	0.004016	0.004875	0.007316	0.007925	0.008818	0.006753	0.008177	0.012896	0.011878
387	-0.00033	0.000488	0.004631	0.003158	0.003742	0.004518	0.007088	0.007315	0.008405	0.006248	0.007315	0.012513	0.011216
388	-0.00017	0.000753	0.004549	0.00303	0.003507	0.004545	0.007124	0.007402	0.008373	0.005877	0.007499	0.012318	0.011151
389	-0.00097	0.00038	0.003983	0.002521	0.003007	0.004078	0.006323	0.006927	0.007414	0.005541	0.006825	0.011453	0.010354
390	-0.0005	0.000555	0.004504	0.002883	0.003449	0.004522	0.006657	0.007486	0.008141	0.005442	0.007237	0.011497	0.010079
391	-0.00039	0.000745	0.004496	0.002946	0.003597	0.004655	0.006746	0.00695	0.007475	0.005471	0.006322	0.011332	0.010164
392	-0.00011	0.000442	0.00445	0.003235	0.002914	0.003552	0.006101	0.006659	0.007209	0.004918	0.00645	0.010827	0.009755
393	-0.00042	0.000196	0.004367	0.002443	0.002824	0.003244	0.005573	0.005844	0.00666	0.004011	0.005543	0.009914	0.008809
394	-0.00052	0.000251	0.004178	0.002572	0.002786	0.003476	0.005439	0.005438	0.006077	0.00347	0.005122	0.009122	0.008044
395	-0.00037	0.000128	0.004121	0.002323	0.002677	0.003081	0.004903	0.004995	0.00536	0.00284	0.004044	0.008541	0.006871
396	-0.00012	0.000381	0.004106	0.00212	0.00263	0.003232	0.004499	0.004465	0.004786	0.002709	0.003425	0.007974	0.006256
397	-0.00045	0.000107	0.00334	0.001761	0.001971	0.002729	0.003947	0.003723	0.003902	0.001359	0.001962	0.006472	0.005108
398	-0.00067	-0.00034	0.003231	0.001186	0.001391	0.002071	0.003012	0.002525	0.0029	7.06e-05	0.000651	0.005445	0.003813
399	-0.00046	-0.0003	0.003342	0.001315	0.001105	0.001889	0.00233	0.002036	0.00198	-0.0005	-0.00038	0.004348	0.002571
400	-0.00051	-0.00043	0.002938	0.000979	0.000744	0.001259	0.001592	0.00095	0.000768	-0.00177	-0.0018	0.002498	0.000994
401	-0.00055	-0.00089	0.002802	0.00077	1.91e-06	0.00026	0.000664	-2.53e-05	-0.00058	-0.00326	-0.00305	0.00146	-0.00037
402	-0.00018	-0.0003	0.003011	0.000484	0.000159	0.000407	0.000353	-0.00111	-0.00112	-0.00431	-0.00413	7.68e-05	-0.00162
403	-0.00073	-0.00086	0.002379	-0.0001	-0.00098	-0.00043	-0.00158	-0.00256	-0.00291	-0.00665	-0.00627	-0.00227	-0.00389
404	-0.00078	-0.00111	0.001907	-0.00053	-0.00147	-0.00132	-0.00247	-0.004	-0.00472	-0.00805	-0.00846	-0.00433	-0.00568
405	-0.00046	-0.00075	0.00242	-0.0011	-0.00164	-0.00136	-0.00297	-0.00511	-0.00583	-0.00927	-0.00956	-0.00593	-0.00746
406	0.000182	-0.00123	0.001612	-0.00123	-0.00246	-0.00253	-0.00481	-0.00634	-0.00746	-0.01107	-0.01198	-0.00821	-0.00918
407	-0.0002	-0.00139	0.00151	-0.00192	-0.0029	-0.00321	-0.00568	-0.00798	-0.00926	-0.01293	-0.01397	-0.00998	-0.01143
408	-0.00047	-0.00214	0.00121	-0.00238	-0.00328	-0.00405	-0.00629	-0.00927	-0.0106	-0.01453	-0.01616	-0.01213	-0.014
409	-0.00084	-0.00218	0.000167	-0.00344	-0.00465	-0.00474	-0.0083	-0.01144	-0.01324	-0.01708	-0.01868	-0.01413	-0.01622
410	-0.00017	-0.00213	-0.00016	-0.00383	-0.00476	-0.0054	-0.00966	-0.01312	-0.01455	-0.01872	-0.02085	-0.01681	-0.01829
411	-0.00102	-0.00253	-0.00062	-0.00473	-0.00556	-0.0064	-0.01099	-0.01438	-0.01656	-0.02082	-0.02274	-0.01913	-0.02064
412	-0.00034	-0.00269	-0.00087	-0.005	-0.00648	-0.00681	-0.01237	-0.01601	-0.01823	-0.02262	-0.02484	-0.02121	-0.02241
413	-0.00064	-0.00269	-0.00125	-0.0055	-0.00736	-0.00799	-0.01368	-0.01777	-0.02013	-0.02442	-0.02713	-0.02331	-0.02512
414	-0.00045	-0.0023	-0.00087	-0.00528	-0.00708	-0.00811	-0.01432	-0.01831	-0.02099	-0.02547	-0.02838	-0.02471	-0.02624
415	0.000208	-0.00227	-0.00028	-0.00495	-0.00655	-0.00753	-0.01399	-0.01846	-0.02123	-0.02574	-0.02898	-0.02528	-0.02716
416	-0.00031	-0.00294	-0.0009	-0.006	-0.00723	-0.00858	-0.01497	-0.02001	-0.02265	-0.0275	-0.03069	-0.02683	-0.02845
417	-0.00046	-0.00316	-0.00124	-0.00612	-0.00755	-0.00881	-0.01565	-0.02064	-0.02335	-0.02833	-0.03183	-0.02786	-0.02943
418	-0.00033	-0.00265	-0.00128	-0.00588	-0.00738	-0.00838	-0.01513	-0.0208	-0.02335	-0.0282	-0.03167	-0.02804	-0.02938
419	0.000323	-0.00244	-0.00096	-0.00585	-0.00721	-0.008	-0.01496	-0.02034	-0.02288	-0.02828	-0.03145	-0.02789	-0.02906
420	-0.00023	-0.00252	-0.00091	-0.0057	-0.00742	-0.00803	-0.01548	-0.02031	-0.02295	-0.02792	-0.03103	-0.02742	-0.02906
421	-0.00046	-0.00257	-0.00106	-0.0058	-0.00758	-0.00835	-0.01523	-0.01997	-0.02269	-0.02726	-0.03035	-0.02704	-0.0285
422	-0.0003	-0.00322	-0.00113	-0.00574	-0.00754	-0.00811	-0.01457	-0.01917	-0.02221	-0.0265	-0.03	-0.02611	-0.02739
423	-0.00048	-0.00245	-0.00055	-0.00484	-0.00648	-0.00741	-0.01352	-0.0179	-0.02045	-0.0248	-0.02798	-0.02412	-0.02573
424	-0.00036	-0.0021	-0.00036	-0.00435	-0.00558	-0.00623	-0.01221	-0.01666	-0.01887	-0.02332	-0.02626	-0.02253	-0.02379
425	-0.00046	-0.00223	-7.63e-06	-0.00371	-0.005	-0.00527	-0.01085	-0.01509	-0.01724	-0.02186	-0.0245	-0.02018	-0.02169
426	-0.00051	-0.00182	0.000526	-0.00342	-0.00432	-0.00462	-0.0094	-0.01331	-0.01517	-0.01933	-0.02173	-0.01778	-0.01893
427	-0.00053	-0.00192	0.00088	-0.00291	-0.0041	-0.00427	-0.00902	-0.01205	-0.01399	-0.01765	-0.01988	-0.01569	-0.01696
428	-0.00027	-0.00137	0.000998	-0.00236	-0.00325	-0.00319	-0.00755	-0.01047	-0.01228	-0.01588	-0.01802	-0.01334	-0.01459
429	-0.00046	-0.00166	0.000803	-0.00187	-0.00296	-0.00274	-0.00679	-0.00964	-0.01079	-0.01419	-0.0161	-0.01166	-0.01278
430	-0.00029	-0.00169	0.001443	-0.00148	-0.00196	-0.00206	-0.00519	-0.00753	-0.00917	-0.01261	-0.01419	-0.00963	-0.01058
431	-0.00051	-0.00147	0.001652	-0.00124	-0.00196	-0.00174	-0.00462	-0.00692	-0.0078	-0.01124	-0.01232	-0.00818	-0.00898
432	-0.00069	-0.00085	0.002302	-0.00028	-0.00074	-0.00025	-0.00274	-0.00511	-0.00616	-0.00978	-0.01053	-0.00589	-0.00687
433	-0.00026	-0.00057	0.002882	0.000262	9.78e-05	0.000578	-0.00158	-0.00389	-0.00431	-0.00805	-0.00858	-0.00364	-0.00474
434	-0.00042	-0.0006	0.002764	0.000314	8.34e-05	0.000618	-0.00122	-0.00299	-0.00374	-0.00662	-0.00731	-0.00269	-0.00336
435	-0.00044	-0.00066	0.002694	0.000896	0.000418	0.001203	-0.00053	-0.00211	-0.00278	-0.00588	-0.00616	-0.00156	-0.00242
436	-0.00068	-0.00061	0.002831	0.000732	0.000399	0.001336	-0.00015	-0.00159	-0.00214	-0.00506	-0.00533	-0.00052	-0.0016
437	-0.00032	-0.00069	0.003083	0.001091	0.000752	0.00136	0.000411	-0.00127	-0.00158	-0.00435	-0.00455	0.00016	-0.00053
438	-4.72e-05	-0.00033	0.003306	0.001271	0.000966	0.001544	0.000536	-0.00066	-0.00089	-0.00354	-0.00373	0.001144	-3.77e-05
439	-7.49e-05	-0.00023	0.003367	0.001175	0.001418	0.001986	0.001238	-0.00021	-0.00031	-0.0031	-0.00305	0.001908	0.0009
440	-0.00032	-0.00043	0.003138	0.001315	0.001185	0.002209	0.00158	4.34e-05	-0.00027	-0.00288	-0.00285	0.00197	0.000925
441	-0.00057	-0.0005	0.003217	0.001429	0.001209	0.002333	0.001806	0.000315	-0.00014	-0.00265	-0.00281	0.001952	0.000956
442	-0.00094	-0.00094	0.002539	0.000868	0.000434	0.001449	0.000868	-0.00043	-0.00051	-0.00303	-0.00288	0.001376	0.000941
443	-0.00051	-0.00058	0.002537	0.00101	0.000648	0.001541	0.0007	-0.00026	-0.00034	-0.00268	-0.00299	0.001476	0.000762
444	-0.00049	-0.00041	0.00357	0.001515	0.001581	0.002125	0.001344	0.000538	0.000344	-0.00244	-0.0025	0.00236	0.001249
445	-0.00013	-4.43e-05	0.003604	0.001608	0.001838	0.002396	0.001867	0.000997	0.000606	-0.00173	-0.00188	0.002423	0.001632
446	-0.00025	-9.78e-05	0.003647	0.001774	0.001533	0.002442	0.002156	0.000912	0.000877	-0.00183	-0.00189	0.002536	0.001626
447	-0.00025	-0.00018	0.003516	0.001576	0.001798	0.002029	0.002029	0.000947	0.000509	-0.00192	-0.00186	0.002575	0.001436
448	-0.00037	-0.00026	0.003177	0.001335	0.00154	0.00251	0.001562	0.000663	0.0006	-0.00185	-0.00153	0.002499	0.001743
449	-0.00042	1.34e-05	0.003661	0.001704	0.001581	0.00284	0.002288	0.000907	0.00104	-0.00161	-0.00136	0.002646	0.001895
450	-0.00046	-0.00025	0.003077	0.001388	0.001538	0.002629	0.002007	0.000981	0.000969	-0.00177	-0.00174	0.002571	0.001391
451	-0.00056	-0.00051	0.002942	0.000976	0.001236	0.00232	0.001774	0.000771	0.000684	-0.00205	-0.00179	0.002219	0.001094
452	-0.00049	-0.00011	0.003689	0.001885	0.001927	0.002802	0.002256	0.00137	0.001114	-0.00111	-0.00114	0.00294	0.001852
453	-4.72e-05	-0.00013	0.003347	0.001636	0.001702	0.002536	0.00232	0.001339	0.001022	-0.00105	-0.00114	0.002875	0.001748
454	-0.00027	-0.00044	0.002974	0.001413	0.0015	0.002376	0.001733	0.001083	0.000993	-0.00126	-0.00128	0.002453	0.001909
455	8.11e-06	-0.00059	0.003059	0.001242	0.001515	0.002421	0.001813	0.000808	0.001005	-0.00097	-0.00144	0.002699	0.002126
456	-0.00073	-0.00057	0.002521	0.000853	0.001061	0.001796	0.001673	0.000734	0.000676	-0.00151	-0.00157	0.002517	0.001405
457	-0.0007	-0.00099	0.002399	0.000835	0.001049	0.001718	0.001541	0.000564	0.000355	-0.00198	-0.00206	0.00212	0.001237
458	-0.00063	-0.00027	0.003333	0.001708	0.001348	0.00252	0.002159	0.001258	0.001438	-0.0009	-0.00125	0.003061	0.001978
459	-0.001	-0.00044	0.002682	0.001069	0.000828	0.002183	0.002252	0.000968	0.001162	-0.00146	-0.00145	0.002405	0.001775
460	-0.00094	-0.00024	0.003055	0.001453	0.001539	0.002882	0.002184	0.001001	0.001336	-0.00145	-0.00145	0.00266	0.001539
461	-0.00071	-0.00068	0.003119	0.001159	0.001098	0.002198	0.002088	0.001445	0.001072	-0.00122	-0.0012	0.002847	0.001755
462	-0.00049	-6.39e-05	0.003274	0.001824	0.002007	0.002495	0.002674	0.00157	0.001632	-0.00058	-0.00044	0.003155	0.002339
463	-0.00046	-0.00053	0.003261	0.002038	0.001951	0.002272	0.002363	0.001395	0.00155	-0.00093	-0.00093	0.003259	0.00238
464	-0.00059	-0.00058	0.002495	0.00129	0.001096	0.002552	0.002107	0.001456	0.001223	-0.00081	-0.00099	0.002881	0.001956
465	-0.00051	-0.00074	0.002691	0.000819	0.00025	0.001627	0.001275	0.00104	0.000899	-0.00129	-0.00119	0.002709	0.00163
466	-0.0004	-0.00054	0.003201	0.001368	0.001159	0.002054	0.001934	0.001318	0.001044	-0.00082	-0.00085	0.002531	0.001888
467	-0.00051	-0.00058	0.0033	0.001351	0.001321	0.002112	0.002007	0.000881	0.001133	-0.00107	-0.00105	0.002765	0.001756
468	-0.00032	-0.00082	0.003076	0.001281	0.001853	0.002415	0.002232	0.001466	0.001328	-0.0008	-0.00074	0.003317	0.001982
469	0.000277	0.000308	0.003318	0.001714	0.002278	0.003264	0.002886	0.001872	0.001998	-0.00013	-0.00015	0.003514	0.002699
470	-0.00078	-0.00092	0.002889	0.000784	0.001763	0.003028	0.002543	0.001485	0.001653	-0.00091	-0.0008	0.003182	0.001642
471	-0.00074	-0.0004	0.003252	0.002002	0.001879	0.003313	0.002945	0.002408	0.001749	-0.00029	-6.58e-05	0.003423	0.00254
472	-0.00046	-0.00119	0.002719	0.001325	0.000673	0.002264	0.002117	0.001518	0.001764	-0.00024	-0.0007	0.00317	0.001641
473	-0.00081	-0.00123	0.002464	0.001228	0.000954	0.002054	0.00164	0.000684	0.000837	-0.00122	-0.00135	0.003012	0.001638
474	-0.00098	-0.00111	0.00236	0.00103	0.000595	0.001623	0.001778	0.001049	0.000183	-0.00057	-0.00125	0.002777	0.001475
475	5.34e-05	0.000165	0.003614	0.001738	0.00163	0.002718	0.002719	0.00174	0.001792	-0.00082	6.06e-05	0.003423	0.002461
476	-0.00041	-0.00094	0.003061	0.001464	0.001485	0.001992	0.002108	0.001381	0.001234	-0.00046	-0.00062	0.002778	0.001945
477	-0.00039	-0.00082	0.002766	0.001393	0.001585	0.002523	0.002064	0.001024	0.000991	-0.00084	-0.00112	0.002757	0.001797
478	-4.67e-05	-0.00013	0.003271	0.001432	0.001716	0.003139	0.002523	0.002053	0.001364	-0.00068	-0.0007	0.003775	0.002327
479	-0.00123	-0.0017	0.002024	0.000727	0.000351	0.002008	0.001689	0.001388	0.000378	-0.00145	-0.00138	0.002832	0.001097
480	-0.0011	-0.00133	0.00197	0.000467	2.1e-05	0.001806	0.001446	0.000564	0.000407	-0.00156	-0.00176	0.002397	0.001092
481	3.48e-05	-0.00034	0.002695	0.001141	0.001043	0.00231	0.00231	0.001567	0.00151	-0.00087	-0.00088	0.003071	0.001499
482	-0.00059	-0.00044	0.002678	0.001589	0.000844	0.002407	0.002223	0.00185	0.001128	-0.00103	-0.00125	0.002452	0.001484
483	-8.73e-05	-0.00027	0.003145	0.001648	0.001291	0.002463	0.002169	0.001119	0.001965	-0.00017	-0.00021	0.00272	0.002073
484	-0.00011	-0.00053	0.002963	0.001641	0.001664	0.002517	0.002172	0.001682	0.001886	-0.00031	-0.00073	0.002833	0.001954
485	-0.0007	-0.00116	0.002436	0.000834	0.000675	0.001244	0.001623	0.001134	0.001342	-0.00042	-0.00057	0.002672	0.001915
486	-0.00032	0.000411	0.004473	0.002462	0.002405	0.003429	0.003631	0.002602	0.002644	-0.00026	-6.68e-05	0.004228	0.002525
487	-0.00069	-0.00155	0.00064	-0.00046	-0.00078	0.000543	-0.00012	-0.00036	-0.00034	-0.00115	-0.00173	0.000738	0.000687
488	-0.0004	0.000933	0.005996	0.003589	0.004921	0.005318	0.005066	0.00332	0.002793	-0.00158	-0.0017	0.003326	0.000669
489	-0.00105	-0.00101	0.002266	0.000828	0.000398	0.001528	0.001792	0.000508	0.000841	-0.00119	-0.00118	0.001945	0.00109
490	-0.00033	-0.00053	0.0035	0.002128	0.001473	0.003023	0.0022	0.001735	0.001678	-0.00087	-0.00068	0.003126	0.001407
491	-0.0006	-0.00033	0.003791	0.001508	0.00135	0.003015	0.002439	0.001489	0.001589	-0.0002	-0.00019	0.003353	0.001994
492	0.00022	0.000432	0.003965	0.002702	0.002083	0.003118	0.002657	0.002321	0.002556	0.000634	0.000184	0.003909	0.002188
493	-0.00046	-0.00058	0.003048	0.001488	0.001284	0.002518	0.0018	0.001551	0.001339	-0.00065	-0.00054	0.002889	0.001464
494	-0.00034	-0.00149	0.002388	0.000501	0.000429	0.001609	0.001753	0.000714	0.000468	-0.00107	-0.00129	0.001835	0.001102
495	-0.00011	-0.00081	0.002696	0.001098	0.000467	0.001942	0.001518	0.001146	0.000841	-0.00113	-0.00068	0.00263	0.001563
496	0.000499	-0.00021	0.003176	0.002046	0.001382	0.00288	0.001683	0.001565	0.001453	-0.00046	-0.00042	0.00276	0.001581
497	0.000102	-0.00065	0.003121	0.001307	0.000978	0.001921	0.00171	0.001172	0.001486	-0.00088	-0.00111	0.002735	0.001326
498	0.000852	0.000793	0.004333	0.002576	0.003259	0.003898	0.004014	0.002834	0.002953	0.000556	0.000304	0.005137	0.00287
499	-0.00019	-0.00013	0.003025	0.00156	0.001563	0.002352	0.002256	0.001698	0.00159	-0.00057	-0.00066	0.003475	0.001767
500	-0.00111	-0.00096	0.00205	0.001139	0.000928	0.00185	0.001653	0.001516	0.00092	-0.00165	-0.00163	0.002454	0.000791

## Sheet: Fig 5b_106A2 spectra binding 4
Wavelength	0uM	0.2uM	0.4uM	0.6uM	0.8uM	1uM	2uM	3uM	4uM	5uM	10uM	15uM
300	-0.00019	0.006239	0.008537	0.011158	0.013952	0.015778	0.029207	0.042207	0.056536	0.070657	0.13884	0.21222
301	-0.00047	0.006069	0.008366	0.010969	0.013541	0.015455	0.028235	0.040616	0.054231	0.068051	0.13309	0.20294
302	-0.00023	0.006197	0.008545	0.010899	0.013487	0.015367	0.027401	0.039072	0.052429	0.065744	0.12739	0.19373
303	-0.00046	0.006186	0.008248	0.010535	0.013366	0.014711	0.026469	0.037458	0.050218	0.062846	0.12102	0.18481
304	-0.00042	0.005979	0.008296	0.010262	0.012722	0.014211	0.025263	0.035983	0.047735	0.059859	0.11502	0.17528
305	-0.00034	0.005981	0.007937	0.00986	0.01229	0.013765	0.023838	0.034111	0.045349	0.05689	0.10914	0.16624
306	-0.00028	0.006299	0.00778	0.009872	0.012166	0.013546	0.023286	0.032685	0.043343	0.054195	0.10311	0.15753
307	-0.0001	0.006202	0.00778	0.009594	0.011693	0.013196	0.022183	0.031049	0.04101	0.051644	0.09757	0.14819
308	0.000171	0.006305	0.007763	0.009633	0.011622	0.012817	0.021243	0.029494	0.038953	0.048719	0.091696	0.13909
309	-0.0002	0.005875	0.007368	0.009084	0.011064	0.011986	0.02003	0.027453	0.036631	0.04571	0.085341	0.13021
310	-0.00028	0.005862	0.007114	0.008796	0.010653	0.011631	0.018964	0.025982	0.034264	0.042985	0.079986	0.12177
311	-0.00028	0.005818	0.006721	0.008272	0.010253	0.01107	0.017694	0.024326	0.032113	0.040261	0.074289	0.11385
312	3.81e-06	0.005967	0.006745	0.008179	0.009768	0.010586	0.016684	0.023096	0.030321	0.037776	0.069325	0.1061
313	-0.00013	0.005691	0.006548	0.007865	0.009452	0.010191	0.015766	0.021597	0.02841	0.035443	0.064245	0.098776
314	-3.1e-05	0.005597	0.006484	0.007636	0.009196	0.009928	0.015008	0.020423	0.026509	0.033376	0.060095	0.091826
315	-0.00011	0.005501	0.00594	0.006983	0.008807	0.008919	0.014075	0.018899	0.024835	0.031073	0.05564	0.085472
316	-0.00056	0.004957	0.005395	0.006812	0.008111	0.008356	0.012968	0.017347	0.022784	0.028765	0.051399	0.079307
317	-0.00018	0.005437	0.006001	0.006955	0.008252	0.008721	0.012668	0.016716	0.022022	0.027358	0.048297	0.074435
318	-0.0005	0.004957	0.00559	0.00627	0.007772	0.007946	0.01177	0.015285	0.020306	0.025496	0.044549	0.069622
319	-0.00022	0.00532	0.005659	0.006874	0.00785	0.008257	0.011737	0.014956	0.019619	0.024574	0.042405	0.065399
320	-2.86e-06	0.005306	0.005486	0.006505	0.007563	0.007839	0.011031	0.014191	0.018486	0.023195	0.039719	0.061994
321	-0.00017	0.004903	0.005298	0.006051	0.007371	0.007495	0.010611	0.013482	0.017479	0.022109	0.037523	0.058162
322	-0.00012	0.00503	0.005205	0.006124	0.007217	0.007415	0.010298	0.012744	0.016791	0.021283	0.035605	0.055568
323	-0.0003	0.004909	0.005242	0.006068	0.007175	0.007168	0.0098	0.01251	0.01627	0.020555	0.034033	0.052758
324	-0.00019	0.005011	0.005096	0.006035	0.00694	0.007227	0.009609	0.012134	0.01567	0.019672	0.032564	0.050625
325	-0.00016	0.004858	0.005102	0.005665	0.006932	0.006658	0.009511	0.011542	0.015218	0.018879	0.0314	0.048951
326	-0.00032	0.004751	0.004991	0.005731	0.006643	0.006693	0.009019	0.010926	0.014627	0.018109	0.030007	0.047016
327	-0.00024	0.004943	0.00478	0.005656	0.006491	0.00674	0.008804	0.010906	0.01415	0.017755	0.029161	0.04577
328	-0.00031	0.004743	0.004778	0.005402	0.00633	0.006532	0.008441	0.010442	0.013828	0.017159	0.02812	0.044218
329	-0.0002	0.004799	0.004849	0.0055	0.006349	0.006342	0.008587	0.010278	0.01374	0.016956	0.027585	0.042964
330	-0.00038	0.004807	0.00477	0.005422	0.006256	0.006227	0.008452	0.010054	0.013208	0.016654	0.026861	0.041976
331	-9.78e-05	0.004883	0.004815	0.005418	0.006544	0.006459	0.0084	0.010118	0.013303	0.016544	0.026377	0.041117
332	5.96e-05	0.004768	0.00479	0.005307	0.006368	0.006084	0.008254	0.010085	0.013094	0.016295	0.025759	0.040071
333	-0.00026	0.004387	0.004537	0.00512	0.005979	0.005806	0.007893	0.00968	0.012567	0.015747	0.025095	0.039099
334	-0.00027	0.004462	0.004365	0.004996	0.006034	0.005916	0.007726	0.009468	0.012631	0.015656	0.024731	0.038416
335	-0.00018	0.004489	0.004386	0.005124	0.006036	0.006142	0.00778	0.009484	0.012582	0.015549	0.024252	0.037854
336	-0.0002	0.004404	0.004659	0.005119	0.005941	0.006027	0.007848	0.009611	0.012465	0.015264	0.023965	0.037339
337	-0.00037	0.004431	0.004593	0.005057	0.005905	0.00597	0.007824	0.009316	0.01224	0.015251	0.023768	0.03661
338	-0.00039	0.004383	0.004503	0.005012	0.006169	0.006028	0.007817	0.009284	0.012201	0.015174	0.023422	0.036355
339	-6.96e-05	0.004323	0.004491	0.004977	0.00605	0.005795	0.007689	0.009261	0.012321	0.015047	0.023267	0.035634
340	0.000135	0.004561	0.004509	0.005039	0.006045	0.005821	0.007866	0.009528	0.012211	0.015357	0.023112	0.035408
341	-0.00036	0.004602	0.00435	0.004883	0.006033	0.005563	0.007587	0.009168	0.012162	0.015051	0.022618	0.034655
342	-0.00012	0.00449	0.004529	0.005048	0.00612	0.005765	0.007926	0.009235	0.01208	0.014896	0.022193	0.034683
343	-5.1e-05	0.004352	0.004389	0.005055	0.005874	0.005725	0.007831	0.009316	0.01201	0.015116	0.022237	0.034303
344	9.01e-05	0.004347	0.004818	0.005292	0.005961	0.005912	0.007966	0.009407	0.012348	0.015208	0.022323	0.034059
345	-0.00039	0.004389	0.004143	0.004621	0.005625	0.005431	0.007485	0.009211	0.011949	0.014856	0.021764	0.033481
346	-0.00022	0.004229	0.004449	0.004911	0.005811	0.005621	0.007828	0.00929	0.01203	0.014894	0.021771	0.033219
347	-0.00018	0.004201	0.004315	0.004717	0.005651	0.005467	0.007747	0.009262	0.01194	0.014856	0.021597	0.0326
348	-0.0001	0.004275	0.00418	0.00488	0.005717	0.00549	0.007614	0.009288	0.011893	0.014455	0.021342	0.032248
349	-0.00028	0.004374	0.004238	0.004857	0.00583	0.00546	0.007683	0.009108	0.01186	0.014684	0.021067	0.03211
350	-0.00029	0.004229	0.004395	0.004828	0.005554	0.005393	0.007669	0.009086	0.011884	0.014613	0.021072	0.031975
351	-5.05e-05	0.004336	0.00433	0.004914	0.005844	0.005592	0.0077	0.009416	0.012102	0.014865	0.021065	0.031985
352	-8.25e-05	0.004261	0.004361	0.004905	0.00584	0.005499	0.007671	0.009255	0.011903	0.014631	0.020895	0.031499
353	-4.67e-05	0.004279	0.004486	0.004822	0.005855	0.005524	0.007661	0.009274	0.011969	0.014561	0.020877	0.031299
354	-9.63e-05	0.004209	0.004223	0.004729	0.005705	0.005411	0.007791	0.009255	0.011961	0.014739	0.020752	0.031001
355	-0.00031	0.003838	0.003943	0.004482	0.00543	0.005174	0.007538	0.009152	0.01171	0.014514	0.020491	0.03067
356	-0.00022	0.004195	0.004235	0.004648	0.005636	0.005485	0.007984	0.009417	0.011968	0.014641	0.020493	0.030583
357	-0.00016	0.003976	0.004284	0.004726	0.005639	0.005472	0.007967	0.009262	0.012186	0.0148	0.020341	0.030443
358	-0.00027	0.003934	0.004233	0.004781	0.005878	0.005433	0.007911	0.009503	0.012111	0.014868	0.020288	0.03028
359	-7.34e-05	0.003938	0.004497	0.004904	0.005862	0.005536	0.007968	0.009934	0.012239	0.015052	0.020296	0.030307
360	-0.00041	0.004002	0.004364	0.004732	0.005725	0.005522	0.008273	0.010071	0.0124	0.015002	0.020198	0.030228
361	-0.00035	0.004079	0.004568	0.004929	0.005687	0.005834	0.008354	0.010535	0.012561	0.015272	0.020663	0.03016
362	-0.00024	0.0044	0.004517	0.005272	0.006262	0.00581	0.008864	0.010889	0.013171	0.015822	0.020981	0.030632
363	-0.00027	0.004238	0.004273	0.005234	0.006201	0.00562	0.00863	0.01095	0.013183	0.015867	0.021218	0.030436
364	-0.00027	0.003979	0.004586	0.005284	0.006224	0.005801	0.008719	0.010745	0.013226	0.016026	0.020996	0.030245
365	-0.00021	0.004223	0.004488	0.0052	0.006245	0.005952	0.009098	0.011347	0.013563	0.01614	0.021041	0.030347
366	-0.00015	0.004105	0.005087	0.005455	0.00652	0.006368	0.009536	0.011568	0.013956	0.016717	0.021441	0.030724
367	-1.91e-06	0.004348	0.004785	0.005421	0.006506	0.006504	0.009537	0.011714	0.013981	0.016845	0.021516	0.030779
368	7.49e-05	0.004111	0.004705	0.005736	0.006254	0.006327	0.009524	0.011615	0.013948	0.016818	0.021317	0.030457
369	0.000143	0.004721	0.005233	0.005849	0.006862	0.006785	0.010046	0.011976	0.01438	0.017066	0.02164	0.030907
370	2.15e-05	0.004111	0.004494	0.005451	0.006241	0.006342	0.009789	0.011693	0.013736	0.01687	0.020916	0.030145
371	0.000338	0.004297	0.005269	0.005846	0.006804	0.006841	0.009788	0.011988	0.014334	0.017262	0.021545	0.030319
372	0.000162	0.004458	0.004657	0.00559	0.006743	0.006491	0.009602	0.011366	0.013853	0.016779	0.021162	0.029928
373	-3.34e-05	0.004452	0.004817	0.005715	0.006669	0.006721	0.009907	0.011519	0.01385	0.016633	0.020856	0.02971
374	-0.00021	0.004499	0.004802	0.005522	0.006289	0.006357	0.009559	0.011303	0.01315	0.016579	0.020658	0.029293
375	0.000154	0.004209	0.004685	0.005622	0.00697	0.006743	0.00893	0.010684	0.01299	0.015747	0.020089	0.028153
376	-0.00019	0.004225	0.004466	0.005099	0.006218	0.005756	0.00834	0.009793	0.012284	0.015015	0.018957	0.027291
377	-3e-05	0.004496	0.004631	0.005104	0.006297	0.005944	0.008209	0.009686	0.012007	0.01478	0.018988	0.027008
378	-0.00017	0.00437	0.004714	0.005169	0.005947	0.005828	0.007776	0.008927	0.01112	0.013853	0.017763	0.026386
379	-0.00012	0.003933	0.003995	0.004421	0.005008	0.004576	0.00628	0.00729	0.009432	0.011796	0.015639	0.023983
380	-0.00052	0.003863	0.003838	0.004073	0.004886	0.004267	0.005257	0.006462	0.008328	0.011288	0.014847	0.022921
381	-0.00056	0.003802	0.003956	0.003981	0.004793	0.004216	0.005045	0.006157	0.007865	0.01066	0.013872	0.022046
382	-0.00067	0.004057	0.003905	0.004012	0.004475	0.003729	0.005065	0.005872	0.00733	0.010058	0.013619	0.021582
383	2.62e-05	0.003573	0.003087	0.003614	0.003779	0.002821	0.003508	0.004299	0.005752	0.00874	0.011868	0.019243
384	7.58e-05	0.003642	0.003342	0.003482	0.003859	0.002973	0.003336	0.00342	0.005379	0.008011	0.011176	0.018732
385	0.000105	0.003098	0.00319	0.003584	0.003853	0.002539	0.002311	0.002686	0.00398	0.007063	0.009924	0.01731
386	0.000655	0.003666	0.003576	0.003465	0.003367	0.002494	0.00219	0.002133	0.003759	0.006223	0.009122	0.016615
387	-0.00035	0.003231	0.003156	0.002641	0.002735	0.001749	0.001088	0.001097	0.002326	0.004797	0.007649	0.015083
388	-0.00011	0.002888	0.002134	0.001948	0.001859	0.000821	-0.00022	-0.00077	0.000458	0.003053	0.005191	0.012773
389	-0.00021	0.002166	0.001374	0.000578	0.00059	-0.00129	-0.00277	-0.00335	-0.0022	6.87e-05	0.002058	0.009831
390	-0.00017	0.00276	0.00165	0.001247	0.001427	-0.00025	-0.00211	-0.00268	-0.00214	0.000778	0.003245	0.010576
391	0.000282	0.00288	0.001703	0.001211	0.000937	-0.00043	-0.0026	-0.00373	-0.00273	-0.00013	0.001599	0.008955
392	-0.00029	0.002481	0.001361	0.000535	0.000748	-0.00108	-0.00352	-0.00461	-0.00382	-0.00119	0.00109	0.008047
393	0.000134	0.002473	0.000975	0.000229	-0.00055	-0.00202	-0.00522	-0.00654	-0.00576	-0.00391	-0.00155	0.005418
394	-0.00045	0.001114	-0.00028	-0.00131	-0.00175	-0.00401	-0.00707	-0.00913	-0.00847	-0.00611	-0.0044	0.00253
395	-6.44e-05	0.001732	-8.06e-05	-0.00103	-0.0018	-0.00376	-0.00732	-0.00912	-0.00906	-0.00608	-0.00494	0.001906
396	-0.00017	0.001111	-0.00014	-0.00121	-0.00205	-0.00437	-0.00803	-0.01024	-0.00991	-0.00771	-0.0059	0.000871
397	-0.00037	0.000995	-0.00017	-0.0012	-0.00224	-0.00428	-0.00841	-0.01101	-0.01047	-0.00848	-0.00697	-8.58e-06
398	-0.00052	0.001247	-0.00059	-0.00203	-0.00298	-0.00521	-0.00966	-0.01226	-0.01237	-0.01053	-0.00925	-0.00193
399	-0.0003	0.000176	-0.0018	-0.00334	-0.00488	-0.00701	-0.01227	-0.01508	-0.01532	-0.01333	-0.01227	-0.00549
400	-6.87e-05	-0.0001	-0.00219	-0.00378	-0.00537	-0.0075	-0.0133	-0.01649	-0.01636	-0.01466	-0.01347	-0.00718
401	-0.00016	-0.00041	-0.00214	-0.00379	-0.00538	-0.00785	-0.014	-0.01717	-0.01754	-0.01556	-0.01474	-0.0079
402	0.000411	-0.00041	-0.00239	-0.00443	-0.0055	-0.00818	-0.01502	-0.01844	-0.01864	-0.01705	-0.01615	-0.0099
403	-6.91e-05	-0.00032	-0.00278	-0.00479	-0.00679	-0.00941	-0.01619	-0.01981	-0.02027	-0.01891	-0.0182	-0.01186
404	-0.00025	-0.00036	-0.0031	-0.00488	-0.00732	-0.00989	-0.01757	-0.0217	-0.02196	-0.02081	-0.02019	-0.01368
405	-0.00012	-0.00113	-0.00371	-0.00572	-0.00809	-0.01091	-0.01919	-0.02388	-0.02509	-0.0231	-0.02284	-0.01635
406	8.58e-05	-0.00213	-0.00563	-0.00777	-0.0105	-0.01378	-0.0227	-0.02777	-0.02873	-0.02737	-0.02753	-0.02148
407	1.62e-05	-0.00265	-0.00607	-0.00868	-0.01118	-0.01462	-0.02436	-0.02936	-0.0307	-0.02945	-0.02957	-0.02351
408	-0.00058	-0.00228	-0.00561	-0.00834	-0.01071	-0.01439	-0.02443	-0.02974	-0.03103	-0.03039	-0.02997	-0.02425
409	-0.00023	-0.00244	-0.00681	-0.00968	-0.01259	-0.01612	-0.02708	-0.03273	-0.03452	-0.03357	-0.03416	-0.02836
410	-0.00053	-0.00367	-0.0073	-0.01043	-0.01358	-0.01774	-0.02862	-0.03512	-0.03682	-0.03602	-0.03695	-0.03098
411	-0.00017	-0.0033	-0.00716	-0.01114	-0.01385	-0.01766	-0.03018	-0.03603	-0.03823	-0.03742	-0.03835	-0.03238
412	-0.0007	-0.00366	-0.00767	-0.011	-0.01435	-0.01856	-0.03132	-0.03804	-0.04031	-0.03936	-0.0407	-0.03423
413	-0.00053	-0.00469	-0.00886	-0.01277	-0.0162	-0.02078	-0.034	-0.04095	-0.04317	-0.04281	-0.0439	-0.03801
414	-0.00051	-0.00504	-0.0094	-0.01387	-0.01699	-0.02187	-0.03517	-0.04274	-0.04498	-0.04456	-0.04558	-0.04027
415	0.000163	-0.00438	-0.00866	-0.01238	-0.01595	-0.02058	-0.03375	-0.04117	-0.0436	-0.04307	-0.04412	-0.03873
416	0.000196	-0.0044	-0.00921	-0.01304	-0.01657	-0.02111	-0.03435	-0.04145	-0.04398	-0.04321	-0.0449	-0.03951
417	-0.00036	-0.00481	-0.00917	-0.01292	-0.01662	-0.02085	-0.03375	-0.04096	-0.04352	-0.0426	-0.04407	-0.03897
418	-0.00044	-0.00481	-0.00906	-0.01237	-0.01611	-0.0206	-0.03278	-0.03958	-0.04236	-0.04126	-0.04255	-0.03722
419	-0.0007	-0.00454	-0.00866	-0.01173	-0.01514	-0.01936	-0.0307	-0.03692	-0.03937	-0.0389	-0.03964	-0.03418
420	-0.00066	-0.004	-0.00757	-0.01002	-0.01304	-0.01704	-0.02716	-0.03329	-0.03497	-0.03402	-0.03478	-0.02972
421	-0.00023	-0.00321	-0.00629	-0.00887	-0.01135	-0.01502	-0.02398	-0.02894	-0.03056	-0.0297	-0.0304	-0.02475
422	-0.00024	-0.0036	-0.00631	-0.00916	-0.01092	-0.01482	-0.02266	-0.02701	-0.02819	-0.02711	-0.02751	-0.02209
423	-0.00013	-0.0026	-0.00476	-0.00689	-0.00838	-0.0118	-0.01789	-0.02145	-0.0221	-0.02121	-0.02102	-0.01553
424	0.000201	-0.00236	-0.00472	-0.00646	-0.00766	-0.01038	-0.01553	-0.0179	-0.0186	-0.01734	-0.01708	-0.01187
425	-0.00047	-0.00201	-0.00354	-0.0045	-0.00535	-0.00743	-0.01036	-0.01159	-0.01197	-0.01011	-0.00965	-0.00419
426	-0.00031	-0.00114	-0.00141	-0.00199	-0.00259	-0.00421	-0.00522	-0.00569	-0.00535	-0.00316	-0.0023	0.003133
427	-0.00059	0.001129	0.001426	0.001716	0.001863	0.000982	0.002773	0.003448	0.004211	0.007034	0.008405	0.014048
428	-0.00065	-0.00041	-0.00011	-1.53e-05	0.000398	-0.00085	0.001504	0.003137	0.00395	0.006624	0.008031	0.013321
429	-0.00067	0.00123	0.00198	0.003254	0.004365	0.004151	0.008257	0.011169	0.013093	0.015532	0.01777	0.023246
430	-0.00014	0.002003	0.003166	0.004583	0.006109	0.005611	0.011423	0.014822	0.017012	0.019557	0.022316	0.027828
431	-0.0001	0.001595	0.003121	0.00459	0.006028	0.005914	0.012565	0.016633	0.018643	0.021556	0.023847	0.029449
432	-0.00022	0.001874	0.003999	0.005653	0.007243	0.007476	0.015638	0.020153	0.022535	0.02541	0.028054	0.033346
433	-0.00036	0.003614	0.006311	0.008658	0.010981	0.01143	0.020749	0.026126	0.028758	0.032302	0.035186	0.04037
434	-0.00044	0.004117	0.006405	0.008633	0.011032	0.012023	0.021283	0.026703	0.029922	0.033475	0.036095	0.042335
435	-0.00015	0.003298	0.005451	0.00805	0.010029	0.010911	0.020496	0.026292	0.029335	0.032431	0.035671	0.041179
436	-0.00032	0.004157	0.007065	0.009495	0.01212	0.012981	0.022914	0.02918	0.032181	0.035764	0.038824	0.044483
437	-0.00034	0.004383	0.006723	0.009309	0.011812	0.012695	0.022719	0.029007	0.03212	0.03552	0.039055	0.04391
438	0.000177	0.004879	0.007132	0.009673	0.012291	0.013324	0.022652	0.028703	0.03191	0.035867	0.038688	0.044303
439	-0.00038	0.004649	0.007135	0.009248	0.011295	0.012147	0.02166	0.027668	0.030896	0.034313	0.037526	0.042479
440	-0.00075	0.00407	0.006552	0.009108	0.011293	0.012201	0.021156	0.026828	0.029732	0.033206	0.036051	0.041399
441	-0.0004	0.005924	0.008394	0.01094	0.013214	0.01423	0.02321	0.028176	0.03155	0.035139	0.037899	0.043706
442	-0.00015	0.003562	0.005428	0.007829	0.009412	0.010243	0.018031	0.022988	0.025959	0.029188	0.032201	0.037325
443	-0.00024	0.004688	0.006535	0.008469	0.010372	0.0113	0.018991	0.023712	0.026645	0.030095	0.032779	0.038297
444	-0.00016	0.004609	0.005953	0.007875	0.00966	0.010303	0.017392	0.021625	0.024655	0.028092	0.03035	0.035851
445	0.000266	0.004608	0.006151	0.008008	0.009462	0.010207	0.016713	0.021013	0.023736	0.027075	0.029435	0.034534
446	-0.00029	0.004462	0.005871	0.007543	0.009344	0.009328	0.015614	0.019738	0.022167	0.025531	0.027829	0.03288
447	-0.00027	0.00424	0.005038	0.006496	0.007778	0.008136	0.014084	0.017438	0.020076	0.023241	0.025812	0.030639
448	-0.00024	0.004139	0.005555	0.006887	0.008453	0.00873	0.014304	0.017728	0.020275	0.023307	0.025754	0.030773
449	-0.00018	0.004423	0.005822	0.007239	0.008728	0.008788	0.013906	0.017335	0.019809	0.022866	0.024869	0.030113
450	-0.00054	0.003844	0.004938	0.006361	0.007354	0.007295	0.012186	0.015388	0.017556	0.021119	0.022583	0.028073
451	-0.00012	0.003744	0.004899	0.005958	0.007002	0.007268	0.011793	0.014747	0.017051	0.020371	0.022418	0.027586
452	-1.38e-05	0.004359	0.004783	0.00629	0.007177	0.007134	0.011655	0.014125	0.016774	0.019754	0.021682	0.026939
453	-0.00042	0.003905	0.004676	0.005997	0.006896	0.006551	0.010947	0.013215	0.015862	0.01878	0.020646	0.025791
454	-7.1e-05	0.003628	0.004637	0.005827	0.006805	0.00683	0.010691	0.012956	0.015641	0.01874	0.020666	0.025596
455	-0.00016	0.003617	0.004458	0.005346	0.006688	0.00668	0.010091	0.01251	0.014839	0.017833	0.019442	0.024392
456	-0.00027	0.003549	0.004085	0.005596	0.006211	0.005826	0.009822	0.012113	0.014433	0.017749	0.019228	0.023832
457	-0.00079	0.003649	0.004258	0.005601	0.006162	0.006775	0.010238	0.012072	0.014451	0.017634	0.019509	0.024188
458	-0.00018	0.004499	0.004684	0.005609	0.006813	0.006257	0.009793	0.011947	0.013641	0.017333	0.01857	0.02346
459	-0.00012	0.003985	0.004185	0.005472	0.005811	0.006116	0.008862	0.010814	0.012506	0.015889	0.017412	0.022305
460	-0.00045	0.003239	0.003776	0.004557	0.005238	0.004809	0.007497	0.009276	0.011184	0.014284	0.015506	0.020679
461	0.000306	0.003157	0.003765	0.004722	0.005806	0.005029	0.008203	0.009894	0.012183	0.01512	0.016576	0.021626
462	-0.00012	0.003138	0.003693	0.004405	0.005159	0.005101	0.007669	0.009754	0.011476	0.014689	0.016245	0.020753
463	-0.00059	0.004174	0.004926	0.006002	0.006547	0.006529	0.009327	0.011353	0.014035	0.016805	0.01856	0.023331
464	-0.0003	0.00356	0.004141	0.005065	0.005616	0.005725	0.008077	0.009903	0.012104	0.01504	0.016468	0.021575
465	-0.00016	0.002784	0.003781	0.004122	0.004646	0.004635	0.007147	0.008679	0.010738	0.013692	0.014968	0.020233
466	0.000239	0.002834	0.002936	0.003469	0.004047	0.003639	0.005761	0.00724	0.009229	0.012126	0.013414	0.018152
467	-0.00012	0.002836	0.002848	0.003548	0.004165	0.003902	0.005971	0.007588	0.009908	0.012596	0.014224	0.018468
468	-8.11e-05	0.003127	0.003357	0.003652	0.004378	0.004	0.006025	0.007531	0.009392	0.012985	0.014244	0.018614
469	0.000219	0.002424	0.002177	0.002768	0.003186	0.002675	0.004408	0.006239	0.007732	0.010888	0.012072	0.016654
470	-0.00066	0.002022	0.002587	0.003301	0.003576	0.003058	0.005298	0.006879	0.009114	0.012363	0.01327	0.017999
471	-0.0007	0.002914	0.00314	0.003552	0.004375	0.004332	0.006276	0.007916	0.009927	0.013219	0.014194	0.019061
472	-0.00081	0.003211	0.003806	0.003782	0.005913	0.005618	0.007408	0.009369	0.010682	0.013996	0.015323	0.020174
473	-0.00015	0.003364	0.004079	0.004918	0.005496	0.005072	0.006772	0.008616	0.010464	0.013338	0.014489	0.019278
474	0.000297	0.00284	0.002527	0.003292	0.004028	0.00358	0.005255	0.007048	0.00887	0.011467	0.01285	0.016985
475	-5.67e-05	0.003681	0.003886	0.00514	0.004952	0.004502	0.006838	0.00832	0.010552	0.013681	0.015208	0.019399
476	-0.0005	0.002878	0.002919	0.003369	0.003577	0.002983	0.00485	0.006341	0.00809	0.011059	0.012582	0.016653
477	-0.00053	0.002397	0.002161	0.002686	0.003596	0.002991	0.00514	0.006099	0.007614	0.011059	0.011644	0.016134
478	-0.00035	0.003027	0.003529	0.003427	0.004522	0.003967	0.006039	0.006965	0.009338	0.012772	0.013388	0.01761
479	-0.00072	0.002452	0.002519	0.003431	0.003412	0.003363	0.005313	0.006238	0.007847	0.011127	0.012453	0.016948
480	-0.00071	0.003093	0.002834	0.002685	0.0037	0.003584	0.005303	0.007056	0.008576	0.011644	0.012818	0.017267
481	-0.00087	0.002031	0.002147	0.002832	0.003311	0.003005	0.004022	0.005355	0.007567	0.010247	0.011116	0.016059
482	-0.00056	0.002318	0.002468	0.002501	0.003649	0.002686	0.00361	0.005107	0.007072	0.010131	0.011014	0.015956
483	-0.00019	0.003068	0.003397	0.003828	0.004484	0.003927	0.005644	0.006782	0.008526	0.011841	0.013147	0.017093
484	9.58e-05	0.003131	0.002846	0.003041	0.003408	0.002687	0.00452	0.004904	0.00727	0.010183	0.011197	0.015035
485	-5.44e-05	0.010087	0.012204	0.013958	0.016042	0.016674	0.020643	0.022768	0.025576	0.029631	0.030981	0.036005
486	5.87e-05	0.003118	0.002646	0.00253	0.002253	0.000909	0.001731	0.002555	0.003752	0.00721	0.007382	0.011737
487	-0.00042	0.000699	3e-05	-0.0002	3.19e-05	-0.00046	0.00028	0.000926	0.002407	0.004805	0.00604	0.009957
488	-0.00055	0.001786	0.00138	0.001662	0.001248	0.00015	0.000972	0.002341	0.00372	0.00662	0.006756	0.011209
489	-0.00097	0.00206	0.002028	0.002837	0.003181	0.002575	0.003835	0.00479	0.006837	0.009423	0.010547	0.01426
490	-0.00075	0.00269	0.002133	0.002837	0.002989	0.002196	0.00309	0.004681	0.005601	0.009225	0.009527	0.014112
491	0.000389	0.002858	0.003031	0.003029	0.00362	0.002802	0.003785	0.005184	0.006235	0.009404	0.01023	0.014229
492	-0.00018	0.002635	0.002476	0.00257	0.002768	0.002236	0.003423	0.004599	0.00653	0.009567	0.010139	0.013921
493	-0.0007	0.002235	0.002113	0.002999	0.003042	0.001999	0.003579	0.004528	0.005729	0.008869	0.009787	0.014027
494	-0.00116	0.000356	0.000205	0.000494	0.001102	4.63e-05	0.001081	0.001533	0.003331	0.006335	0.006684	0.011161
495	-0.00077	0.001572	0.001762	0.002045	0.0021	0.00198	0.001615	0.004224	0.005765	0.008452	0.009132	0.013047
496	-0.0002	0.002545	0.002297	0.003442	0.003301	0.002639	0.002742	0.0052	0.006342	0.009098	0.00968	0.014026
497	-0.00019	0.001782	0.001444	0.001151	0.001147	0.000647	0.000729	0.001577	0.002974	0.005713	0.006722	0.011068
498	-0.00018	0.003514	0.002684	0.003527	0.003625	0.002726	0.003862	0.004836	0.00655	0.009987	0.010405	0.014032
499	-0.00022	0.002693	0.001943	0.002423	0.002479	0.001758	0.002732	0.003707	0.004771	0.008131	0.009018	0.012028
500	0.000184	0.001348	0.000549	0.000535	0.001454	0.000351	0.000649	0.000692	0.002788	0.005514	0.006373	0.010271

## Sheet: Fig 6a_17A2 1 reox spectra
Wavelength nm.	0	1	2	3	4	5	6	7	8	9	10	11	12	13	14	15	16	17	18	19	20	21	22	23	24	25	26	27	28	29	30	31	32	33	34	35	36	37	38	39	40	41	42	43	44	45	46	47	48
400	0.038696	0.036316	0.035461	0.034515	0.03447	0.034027	0.033997	0.033691	0.033646	0.032776	0.032578	0.032288	0.032257	0.032532	0.031631	0.032349	0.031677	0.031357	0.031479	0.031342	0.03125	0.031189	0.031158	0.030533	0.030624	0.030273	0.03038	0.030457	0.029953	0.029861	0.029739	0.029541	0.030014	0.029556	0.029556	0.029236	0.029327	0.029266	0.029266	0.029251	0.029144	0.028671	0.028732	0.02861	0.02858	0.028473	0.028534	0.02861	0.028152
400.5	0.036896	0.034424	0.033661	0.033051	0.032486	0.032272	0.032013	0.031662	0.031631	0.030945	0.030869	0.03067	0.030563	0.030594	0.030136	0.030304	0.030151	0.029663	0.029785	0.029404	0.029465	0.029251	0.029175	0.028717	0.028641	0.028564	0.028641	0.028595	0.028183	0.028152	0.028152	0.027893	0.028	0.027954	0.027756	0.027573	0.027664	0.027603	0.027451	0.027451	0.027237	0.027023	0.026947	0.026825	0.026886	0.026764	0.026672	0.026703	0.02626
401	0.033142	0.030701	0.030121	0.029663	0.028778	0.028656	0.028488	0.028015	0.027969	0.027649	0.027512	0.027542	0.0271	0.027023	0.026749	0.02652	0.026611	0.026321	0.026321	0.026031	0.026077	0.025635	0.025711	0.025253	0.025116	0.025345	0.025146	0.02504	0.024796	0.02478	0.024841	0.024734	0.024536	0.024582	0.024185	0.024353	0.024307	0.024078	0.024216	0.023987	0.023697	0.023727	0.02327	0.023438	0.023468	0.023468	0.023376	0.023163	0.023071
401.5	0.029922	0.027405	0.026642	0.026108	0.025909	0.025375	0.025452	0.024994	0.024918	0.024628	0.024307	0.024445	0.023911	0.023911	0.023621	0.023438	0.023102	0.0233	0.0233	0.023117	0.023041	0.022736	0.022476	0.022385	0.022202	0.022034	0.021988	0.021912	0.021805	0.021866	0.021729	0.021622	0.021561	0.021408	0.021378	0.021286	0.021118	0.021011	0.021179	0.020935	0.020676	0.020721	0.020294	0.020401	0.020279	0.020309	0.020203	0.020172	0.020279
402	0.027069	0.024521	0.023712	0.023148	0.023178	0.022461	0.022171	0.022018	0.021896	0.02153	0.021347	0.021164	0.021057	0.020813	0.020874	0.020538	0.020416	0.020416	0.02037	0.02002	0.019806	0.019592	0.019196	0.019363	0.019165	0.019012	0.018951	0.018845	0.018967	0.018967	0.018707	0.018539	0.018616	0.018356	0.018539	0.018326	0.018173	0.018127	0.018066	0.017792	0.017685	0.017517	0.017731	0.017441	0.017471	0.017395	0.017044	0.017075	0.01709
402.5	0.023682	0.021469	0.020905	0.020065	0.019882	0.019348	0.019043	0.018753	0.018524	0.018646	0.018326	0.01799	0.01796	0.017517	0.017685	0.01738	0.017563	0.017197	0.017105	0.01683	0.016464	0.016617	0.016296	0.016312	0.016098	0.016266	0.015823	0.015732	0.015747	0.015518	0.015442	0.015366	0.015656	0.015106	0.015259	0.015121	0.015228	0.014954	0.014908	0.014511	0.014725	0.014343	0.014618	0.014389	0.014191	0.014297	0.014114	0.014038	0.013992
403	0.020599	0.018356	0.017807	0.016876	0.016647	0.016296	0.016388	0.015884	0.015488	0.015808	0.015182	0.014999	0.014832	0.014648	0.014587	0.014465	0.014465	0.014236	0.014038	0.013901	0.013718	0.013824	0.013321	0.013474	0.013199	0.013275	0.013107	0.012924	0.01268	0.012619	0.012634	0.012543	0.012802	0.012329	0.01236	0.012222	0.012161	0.012146	0.011902	0.011902	0.012009	0.011841	0.011673	0.011475	0.0112	0.011276	0.011276	0.011292	0.010956
403.5	0.018036	0.01561	0.014694	0.014313	0.01387	0.013565	0.013458	0.013062	0.012924	0.012772	0.012268	0.012115	0.011993	0.012146	0.011795	0.011826	0.011719	0.011688	0.01123	0.011093	0.011002	0.010864	0.010696	0.010468	0.010239	0.010345	0.01059	0.010315	0.009933	0.010056	0.010101	0.009933	0.01004	0.009705	0.00946	0.009705	0.009506	0.009308	0.009354	0.009354	0.009171	0.009064	0.008835	0.00885	0.008713	0.008667	0.008713	0.008469	0.008286
404	0.015549	0.013062	0.012207	0.012009	0.011185	0.011093	0.010574	0.010376	0.01033	0.010132	0.009842	0.009644	0.009598	0.009415	0.009201	0.009216	0.009094	0.008926	0.008667	0.008575	0.008423	0.008301	0.008438	0.008072	0.007828	0.007584	0.007996	0.007584	0.007355	0.007355	0.007523	0.007309	0.007156	0.007187	0.006927	0.00705	0.007095	0.006836	0.00679	0.00676	0.006561	0.00647	0.00621	0.006424	0.006165	0.005859	0.006042	0.005981	0.00589
404.5	0.013123	0.010422	0.009888	0.009262	0.008728	0.008423	0.008255	0.008331	0.008011	0.007813	0.007584	0.00737	0.007141	0.006958	0.006821	0.006653	0.0065	0.006363	0.006165	0.006454	0.006241	0.005737	0.005905	0.005661	0.005615	0.005417	0.005646	0.00502	0.005188	0.005157	0.005096	0.005081	0.004761	0.004745	0.004791	0.004639	0.004654	0.004578	0.004333	0.004303	0.00412	0.004013	0.003784	0.00386	0.003922	0.003479	0.003403	0.003372	0.003311
405	0.010742	0.008194	0.007446	0.006744	0.00679	0.005905	0.005966	0.00618	0.005753	0.005417	0.005264	0.004929	0.004868	0.004868	0.004608	0.004318	0.00441	0.004303	0.004028	0.004105	0.003784	0.003387	0.003494	0.00322	0.003311	0.003403	0.003159	0.002914	0.003021	0.002884	0.002548	0.002655	0.002625	0.002319	0.002594	0.002319	0.002396	0.002228	0.002075	0.001892	0.001709	0.001373	0.001419	0.001511	0.001526	0.001343	0.001099	0.000885	0.001205
405.5	0.008575	0.006287	0.00563	0.004929	0.004593	0.004044	0.003891	0.003998	0.003494	0.003311	0.003296	0.002838	0.003006	0.002792	0.002594	0.002396	0.002518	0.002289	0.002182	0.001724	0.001572	0.001572	0.001465	0.001465	0.001312	0.001205	0.000824	0.000885	0.000839	0.000809	0.000519	0.000549	0.000519	0.00032	0.000458	0.000305	0.000244	0.000137	-0.00015	7.6e-05	-9.2e-05	-0.0004	-0.00034	-0.00069	-0.0007	-0.00063	-0.00101	-0.00079	-0.00095
406	0.006729	0.004166	0.003677	0.00296	0.002411	0.002472	0.002243	0.002014	0.001617	0.001587	0.001419	0.001221	0.001022	0.000732	0.000488	0.000565	0.000565	0.000214	0.000168	-3.1e-05	-6.1e-05	-0.0002	-0.00038	-0.00047	-0.00064	-0.00075	-0.00079	-0.00095	-0.00113	-0.00114	-0.00116	-0.00114	-0.0013	-0.00147	-0.00165	-0.0016	-0.00165	-0.00179	-0.00201	-0.00169	-0.00186	-0.00223	-0.00229	-0.00244	-0.00241	-0.00244	-0.00258	-0.00263	-0.00299
406.5	0.005173	0.00235	0.001572	0.001114	0.00061	0.000534	0.000366	0.000229	4.6e-05	-0.00023	-0.0005	-0.00079	-0.0009	-0.00084	-0.00145	-0.00116	-0.00127	-0.00156	-0.00163	-0.00163	-0.00197	-0.00209	-0.00208	-0.00234	-0.00261	-0.0025	-0.00252	-0.00259	-0.00293	-0.00313	-0.00304	-0.00316	-0.00337	-0.00301	-0.00345	-0.00325	-0.00363	-0.00349	-0.00378	-0.00351	-0.00375	-0.00397	-0.00429	-0.00404	-0.00406	-0.00464	-0.00418	-0.00447	-0.00459
407	0.003448	0.000702	-0.00021	-0.00063	-0.00119	-0.00134	-0.00171	-0.0018	-0.00174	-0.0023	-0.00247	-0.00296	-0.00269	-0.0025	-0.00304	-0.00313	-0.00316	-0.00334	-0.00331	-0.0036	-0.00375	-0.00388	-0.00371	-0.00412	-0.00453	-0.00449	-0.0045	-0.00458	-0.00464	-0.00475	-0.00472	-0.00488	-0.00533	-0.00499	-0.00519	-0.00497	-0.00536	-0.00545	-0.00562	-0.00545	-0.0056	-0.00569	-0.00583	-0.00606	-0.00592	-0.00649	-0.00621	-0.00642	-0.00652
407.5	0.001282	-0.00124	-0.00206	-0.00272	-0.00296	-0.00328	-0.00356	-0.00362	-0.004	-0.00414	-0.00441	-0.00446	-0.00459	-0.00478	-0.0049	-0.00537	-0.0052	-0.00534	-0.00528	-0.00542	-0.00534	-0.00597	-0.00569	-0.00606	-0.00626	-0.00633	-0.00647	-0.00647	-0.00653	-0.0065	-0.00674	-0.00671	-0.00697	-0.00713	-0.00697	-0.00717	-0.00714	-0.00728	-0.00755	-0.00751	-0.00769	-0.00786	-0.00786	-0.00795	-0.00809	-0.00824	-0.00813	-0.00853	-0.0083
408	-0.00057	-0.00313	-0.00403	-0.00461	-0.0044	-0.00523	-0.00517	-0.0052	-0.00577	-0.0058	-0.0062	-0.00591	-0.00649	-0.00667	-0.00679	-0.00702	-0.007	-0.00702	-0.00708	-0.00707	-0.00752	-0.00761	-0.00749	-0.00771	-0.00783	-0.00809	-0.00839	-0.00821	-0.00826	-0.00822	-0.00862	-0.00876	-0.00862	-0.00874	-0.00879	-0.00899	-0.009	-0.00893	-0.00945	-0.00949	-0.00943	-0.00958	-0.00961	-0.00978	-0.00993	-0.00993	-0.01015	-0.01004	-0.01006
408.5	-0.00218	-0.00443	-0.00543	-0.00594	-0.00597	-0.00649	-0.0069	-0.00691	-0.0071	-0.00743	-0.0076	-0.00772	-0.00787	-0.00813	-0.0083	-0.00824	-0.00839	-0.00856	-0.00853	-0.00884	-0.00916	-0.00891	-0.00925	-0.00949	-0.00971	-0.00972	-0.00986	-0.00977	-0.00974	-0.00998	-0.01	-0.01038	-0.01007	-0.0105	-0.01048	-0.01062	-0.01047	-0.01082	-0.01099	-0.01135	-0.01097	-0.01131	-0.01105	-0.01134	-0.01141	-0.01137	-0.01183	-0.0117	-0.01201
409	-0.00371	-0.0058	-0.00656	-0.00722	-0.0078	-0.0079	-0.00819	-0.00835	-0.0088	-0.00877	-0.0088	-0.00938	-0.00926	-0.00954	-0.00967	-0.00984	-0.00984	-0.01015	-0.01015	-0.01035	-0.01045	-0.01042	-0.011	-0.01099	-0.01123	-0.01117	-0.01122	-0.01111	-0.01131	-0.01166	-0.01169	-0.01166	-0.01155	-0.01184	-0.01204	-0.01198	-0.01212	-0.01221	-0.01236	-0.01263	-0.01241	-0.01267	-0.01289	-0.01268	-0.01291	-0.01288	-0.01303	-0.01323	-0.01341
409.5	-0.00487	-0.00754	-0.0081	-0.00871	-0.00913	-0.00928	-0.00945	-0.00964	-0.01012	-0.01009	-0.01038	-0.01057	-0.01085	-0.01082	-0.01105	-0.01131	-0.01138	-0.01138	-0.01175	-0.01158	-0.01195	-0.01181	-0.01218	-0.0121	-0.01251	-0.01277	-0.0126	-0.0127	-0.01279	-0.01296	-0.01303	-0.01279	-0.01296	-0.01306	-0.01354	-0.01332	-0.01352	-0.0135	-0.01355	-0.0137	-0.01387	-0.01384	-0.01413	-0.0141	-0.01415	-0.0143	-0.0144	-0.0144	-0.01471
410	-0.00597	-0.00891	-0.00954	-0.01001	-0.01032	-0.0105	-0.01105	-0.01119	-0.01109	-0.01163	-0.01178	-0.01186	-0.01199	-0.01201	-0.01238	-0.01242	-0.01267	-0.0126	-0.01286	-0.01291	-0.01317	-0.01331	-0.01341	-0.01363	-0.01375	-0.01404	-0.01395	-0.01404	-0.01431	-0.0143	-0.01422	-0.01416	-0.01447	-0.01447	-0.01488	-0.01466	-0.01474	-0.01482	-0.0148	-0.01486	-0.01537	-0.01543	-0.01538	-0.01549	-0.01547	-0.01584	-0.01585	-0.01593	-0.01585
410.5	-0.00734	-0.01004	-0.01068	-0.01126	-0.0116	-0.01199	-0.01225	-0.01254	-0.01253	-0.01297	-0.01291	-0.01328	-0.01309	-0.01372	-0.0135	-0.01375	-0.01398	-0.01396	-0.01421	-0.01418	-0.01437	-0.01483	-0.01459	-0.01492	-0.01502	-0.01524	-0.01541	-0.01547	-0.01552	-0.01564	-0.01582	-0.01555	-0.01587	-0.01602	-0.01621	-0.0159	-0.01613	-0.01602	-0.01624	-0.0163	-0.01646	-0.01663	-0.01686	-0.01706	-0.01697	-0.01708	-0.01732	-0.01733	-0.01723
411	-0.00861	-0.01141	-0.01215	-0.01268	-0.01263	-0.01347	-0.01354	-0.01366	-0.01399	-0.01413	-0.01418	-0.01439	-0.0146	-0.0152	-0.0148	-0.01509	-0.0155	-0.01521	-0.01559	-0.01547	-0.01575	-0.01592	-0.01578	-0.01617	-0.0164	-0.01645	-0.01668	-0.0168	-0.01677	-0.0168	-0.01708	-0.01691	-0.01697	-0.01746	-0.01732	-0.01738	-0.01746	-0.01755	-0.01765	-0.01778	-0.01772	-0.01805	-0.0179	-0.01828	-0.0183	-0.0183	-0.01862	-0.01874	-0.01895
411.5	-0.00957	-0.0125	-0.01323	-0.01382	-0.01381	-0.01433	-0.01486	-0.01477	-0.01498	-0.01537	-0.01555	-0.01552	-0.01596	-0.01598	-0.0161	-0.01625	-0.01662	-0.01636	-0.01662	-0.0168	-0.017	-0.01698	-0.0173	-0.01755	-0.01749	-0.01755	-0.01778	-0.01781	-0.01816	-0.01807	-0.01825	-0.01823	-0.01823	-0.01843	-0.01869	-0.01859	-0.01872	-0.01889	-0.01897	-0.01889	-0.01889	-0.01944	-0.01915	-0.01914	-0.01956	-0.01956	-0.01961	-0.01996	-0.01997
412	-0.0105	-0.01328	-0.01382	-0.01468	-0.01518	-0.01518	-0.01552	-0.01593	-0.01601	-0.01601	-0.0164	-0.01665	-0.01689	-0.01691	-0.01701	-0.01727	-0.01746	-0.01756	-0.01778	-0.0177	-0.01816	-0.01802	-0.0183	-0.01849	-0.01871	-0.01871	-0.0188	-0.019	-0.01915	-0.0192	-0.01918	-0.01918	-0.0192	-0.01946	-0.01988	-0.01978	-0.01962	-0.01997	-0.01999	-0.0201	-0.01985	-0.02019	-0.02039	-0.02026	-0.02055	-0.02055	-0.02065	-0.02074	-0.02103
412.5	-0.01126	-0.01427	-0.01491	-0.01569	-0.01599	-0.01633	-0.01633	-0.0168	-0.01708	-0.01674	-0.01723	-0.01759	-0.0179	-0.01788	-0.01808	-0.01836	-0.0184	-0.01857	-0.01888	-0.01856	-0.01909	-0.01889	-0.01888	-0.01944	-0.01965	-0.01961	-0.01965	-0.01985	-0.02013	-0.02005	-0.01993	-0.02011	-0.02033	-0.02029	-0.02048	-0.02048	-0.02077	-0.02057	-0.02089	-0.02084	-0.02094	-0.02101	-0.02135	-0.02124	-0.02144	-0.02168	-0.02156	-0.02156	-0.02199
413	-0.01184	-0.01505	-0.01595	-0.01636	-0.01663	-0.01704	-0.01752	-0.01752	-0.01767	-0.01798	-0.0184	-0.01846	-0.01889	-0.01868	-0.01898	-0.01914	-0.01926	-0.01924	-0.01956	-0.0195	-0.01959	-0.01993	-0.01982	-0.0202	-0.02028	-0.02049	-0.02039	-0.02055	-0.021	-0.02084	-0.02106	-0.021	-0.02135	-0.02106	-0.02127	-0.02091	-0.02184	-0.02145	-0.02162	-0.02161	-0.02177	-0.02187	-0.02245	-0.02235	-0.02225	-0.02246	-0.02251	-0.02254	-0.02264
413.5	-0.01267	-0.01558	-0.01653	-0.01683	-0.01761	-0.01764	-0.01828	-0.01848	-0.0183	-0.01891	-0.01923	-0.01933	-0.01949	-0.01958	-0.01953	-0.01976	-0.02004	-0.02013	-0.02023	-0.02052	-0.02036	-0.02083	-0.02071	-0.02095	-0.0211	-0.02132	-0.02135	-0.02153	-0.02167	-0.02158	-0.0219	-0.02191	-0.02187	-0.02202	-0.02196	-0.022	-0.02231	-0.02249	-0.02245	-0.02275	-0.02277	-0.02277	-0.02316	-0.0233	-0.02321	-0.02324	-0.02348	-0.02362	-0.02356
414	-0.0137	-0.01639	-0.01712	-0.01791	-0.01848	-0.01856	-0.01886	-0.01907	-0.01936	-0.01953	-0.01984	-0.02	-0.01997	-0.02051	-0.02031	-0.02075	-0.02075	-0.02106	-0.02124	-0.02124	-0.02142	-0.02145	-0.02158	-0.02193	-0.02185	-0.02205	-0.02234	-0.02237	-0.02235	-0.02248	-0.02255	-0.02278	-0.02278	-0.02283	-0.02278	-0.02306	-0.02306	-0.02322	-0.02335	-0.02338	-0.02359	-0.02374	-0.02368	-0.02394	-0.02428	-0.02409	-0.02416	-0.02445	-0.0244
414.5	-0.01427	-0.01726	-0.01804	-0.01869	-0.01895	-0.01932	-0.01971	-0.01942	-0.02028	-0.0204	-0.02062	-0.02057	-0.0208	-0.02113	-0.02123	-0.02148	-0.02161	-0.02167	-0.02184	-0.02191	-0.02197	-0.02214	-0.02266	-0.0226	-0.02255	-0.02306	-0.0231	-0.02307	-0.02312	-0.02339	-0.02339	-0.02336	-0.02353	-0.02373	-0.02377	-0.02387	-0.0239	-0.02422	-0.02414	-0.02417	-0.02416	-0.0246	-0.02464	-0.02466	-0.02493	-0.02481	-0.02509	-0.02502	-0.02519
415	-0.0145	-0.01791	-0.01877	-0.01906	-0.01959	-0.01985	-0.02052	-0.0204	-0.02091	-0.02132	-0.02141	-0.02145	-0.02181	-0.02168	-0.02216	-0.02202	-0.02228	-0.02257	-0.02226	-0.02289	-0.02271	-0.02318	-0.02338	-0.02356	-0.0235	-0.02387	-0.02382	-0.02374	-0.02416	-0.02414	-0.02402	-0.02431	-0.02431	-0.02452	-0.02467	-0.02449	-0.02467	-0.0249	-0.02507	-0.02513	-0.02509	-0.02541	-0.0255	-0.02531	-0.02567	-0.02597	-0.02593	-0.02579	-0.02615
415.5	-0.01498	-0.01854	-0.01939	-0.01987	-0.02048	-0.02077	-0.0211	-0.02162	-0.02156	-0.02184	-0.02196	-0.02246	-0.02246	-0.02263	-0.023	-0.02284	-0.02283	-0.02354	-0.02336	-0.02373	-0.02382	-0.02391	-0.02405	-0.02435	-0.02438	-0.02449	-0.02452	-0.02466	-0.02506	-0.02495	-0.02478	-0.02512	-0.02548	-0.02515	-0.02564	-0.02524	-0.02567	-0.02544	-0.02567	-0.02576	-0.02585	-0.02603	-0.02622	-0.02638	-0.02634	-0.02667	-0.02652	-0.02678	-0.02687
416	-0.01578	-0.01933	-0.02025	-0.0206	-0.02115	-0.02173	-0.02193	-0.022	-0.02234	-0.0224	-0.02261	-0.02318	-0.0233	-0.02354	-0.02374	-0.02382	-0.02374	-0.02403	-0.0244	-0.02437	-0.02435	-0.02464	-0.02483	-0.02486	-0.02518	-0.02535	-0.02535	-0.02556	-0.02559	-0.02565	-0.02576	-0.02574	-0.02615	-0.026	-0.02605	-0.02618	-0.02643	-0.02632	-0.02628	-0.02649	-0.02658	-0.02661	-0.02699	-0.02734	-0.02684	-0.0271	-0.02737	-0.02751	-0.02759
416.5	-0.01596	-0.01944	-0.02037	-0.0208	-0.02142	-0.02205	-0.02245	-0.02226	-0.02274	-0.02303	-0.02335	-0.02339	-0.0237	-0.02391	-0.0239	-0.02422	-0.02419	-0.02431	-0.02455	-0.02463	-0.02466	-0.02509	-0.02528	-0.02522	-0.02531	-0.02574	-0.02557	-0.026	-0.02586	-0.026	-0.02632	-0.02609	-0.0262	-0.02669	-0.0262	-0.02675	-0.02661	-0.02684	-0.02687	-0.02705	-0.02699	-0.02721	-0.02731	-0.02763	-0.02731	-0.02742	-0.02803	-0.02779	-0.02791
417	-0.01582	-0.01915	-0.02016	-0.02103	-0.02152	-0.02222	-0.02245	-0.02255	-0.02272	-0.02312	-0.02344	-0.02361	-0.02351	-0.02416	-0.02388	-0.02425	-0.02417	-0.0246	-0.02464	-0.02478	-0.02489	-0.02498	-0.02564	-0.02542	-0.02539	-0.02577	-0.02574	-0.02609	-0.02602	-0.02594	-0.02638	-0.02638	-0.02623	-0.0267	-0.02644	-0.02681	-0.0267	-0.02689	-0.02708	-0.02728	-0.0271	-0.0273	-0.02736	-0.0277	-0.02763	-0.02748	-0.02805	-0.02786	-0.02794
417.5	-0.01604	-0.01936	-0.02031	-0.02123	-0.02133	-0.02219	-0.02237	-0.02257	-0.02289	-0.02315	-0.02338	-0.02367	-0.02374	-0.02419	-0.02416	-0.02438	-0.02443	-0.02445	-0.02486	-0.02489	-0.0248	-0.02519	-0.02565	-0.02571	-0.02577	-0.02583	-0.02597	-0.02586	-0.02614	-0.02609	-0.02623	-0.02667	-0.02641	-0.02663	-0.02675	-0.02663	-0.02692	-0.02698	-0.02728	-0.02733	-0.02716	-0.0275	-0.02742	-0.02768	-0.02786	-0.02788	-0.02771	-0.02789	-0.02835
418	-0.01572	-0.01958	-0.02049	-0.0211	-0.02142	-0.02191	-0.02234	-0.02277	-0.02306	-0.02336	-0.02359	-0.02353	-0.02405	-0.02405	-0.0244	-0.02445	-0.02481	-0.02458	-0.02478	-0.02518	-0.02509	-0.02535	-0.02564	-0.02588	-0.02589	-0.02596	-0.02606	-0.02599	-0.02614	-0.02643	-0.02638	-0.02652	-0.02657	-0.02681	-0.02684	-0.02676	-0.02684	-0.0271	-0.02722	-0.02731	-0.02725	-0.0276	-0.0277	-0.02776	-0.02766	-0.02812	-0.02782	-0.02806	-0.02844
418.5	-0.01567	-0.0197	-0.02081	-0.02112	-0.0221	-0.0222	-0.02261	-0.02301	-0.02319	-0.02344	-0.02385	-0.02405	-0.02411	-0.02429	-0.02454	-0.02478	-0.02498	-0.0251	-0.02501	-0.02533	-0.02568	-0.0256	-0.02588	-0.02589	-0.02614	-0.02623	-0.02632	-0.02631	-0.02646	-0.02651	-0.02654	-0.0267	-0.02693	-0.02683	-0.02681	-0.02705	-0.02713	-0.02724	-0.02721	-0.02737	-0.0277	-0.02747	-0.02799	-0.02795	-0.02782	-0.02834	-0.02821	-0.02828	-0.02861
419	-0.01596	-0.01993	-0.0211	-0.02135	-0.02222	-0.02254	-0.023	-0.02303	-0.02321	-0.02341	-0.02379	-0.02446	-0.02412	-0.02452	-0.02457	-0.02506	-0.0248	-0.02504	-0.02538	-0.02531	-0.0256	-0.02586	-0.02574	-0.02611	-0.0262	-0.02628	-0.02617	-0.02651	-0.0267	-0.02658	-0.02663	-0.02692	-0.0271	-0.02705	-0.0271	-0.02718	-0.02744	-0.0275	-0.02742	-0.02762	-0.02786	-0.02785	-0.02791	-0.02812	-0.02823	-0.0285	-0.02829	-0.02858	-0.0286
419.5	-0.01567	-0.01993	-0.02071	-0.02133	-0.02182	-0.02223	-0.02292	-0.02284	-0.02298	-0.02335	-0.02364	-0.024	-0.02408	-0.02429	-0.02449	-0.02483	-0.02472	-0.02472	-0.02515	-0.02535	-0.02518	-0.02565	-0.02559	-0.02583	-0.02605	-0.02608	-0.02614	-0.02651	-0.02631	-0.02641	-0.0269	-0.02672	-0.0267	-0.02702	-0.02698	-0.0271	-0.02708	-0.02741	-0.02744	-0.02763	-0.02753	-0.02776	-0.02779	-0.02809	-0.02803	-0.02821	-0.02829	-0.02841	-0.02823
420	-0.01511	-0.01907	-0.02	-0.02081	-0.02148	-0.02181	-0.02229	-0.02255	-0.02275	-0.02284	-0.02335	-0.02345	-0.02354	-0.02382	-0.02396	-0.02411	-0.02437	-0.02443	-0.02467	-0.02483	-0.02487	-0.02512	-0.02533	-0.02521	-0.02554	-0.02559	-0.02589	-0.02588	-0.02593	-0.02611	-0.02626	-0.02643	-0.02615	-0.02635	-0.02654	-0.02678	-0.02666	-0.02681	-0.02699	-0.02708	-0.02707	-0.02728	-0.02733	-0.02745	-0.02771	-0.02777	-0.02788	-0.02794	-0.02786
420.5	-0.01442	-0.0182	-0.01955	-0.02037	-0.02095	-0.02138	-0.02152	-0.02176	-0.02231	-0.02197	-0.02257	-0.023	-0.02284	-0.02341	-0.02313	-0.02345	-0.02347	-0.0239	-0.02406	-0.02405	-0.02437	-0.02451	-0.02464	-0.02484	-0.02481	-0.02499	-0.02515	-0.02524	-0.02542	-0.02582	-0.02525	-0.02571	-0.02545	-0.02582	-0.02591	-0.02625	-0.026	-0.02625	-0.02611	-0.02649	-0.02631	-0.02669	-0.0267	-0.02661	-0.02687	-0.02712	-0.02716	-0.02728	-0.02719
421	-0.01364	-0.01785	-0.01901	-0.01964	-0.02002	-0.02048	-0.02089	-0.02095	-0.02159	-0.02133	-0.02177	-0.0222	-0.02237	-0.0228	-0.02263	-0.023	-0.02283	-0.02306	-0.02312	-0.02358	-0.02354	-0.02373	-0.02387	-0.02411	-0.0242	-0.02457	-0.02416	-0.02457	-0.0246	-0.02493	-0.02455	-0.02475	-0.0247	-0.02496	-0.02507	-0.02533	-0.02527	-0.02544	-0.02547	-0.02562	-0.02568	-0.02571	-0.02606	-0.02602	-0.02597	-0.02638	-0.02638	-0.02631	-0.02654
421.5	-0.01285	-0.0173	-0.01817	-0.01871	-0.01952	-0.01962	-0.02013	-0.02058	-0.02081	-0.02084	-0.02126	-0.02142	-0.02184	-0.02187	-0.02223	-0.02225	-0.02242	-0.02245	-0.02235	-0.02293	-0.02306	-0.02284	-0.02315	-0.02333	-0.02348	-0.02377	-0.02358	-0.0237	-0.02387	-0.02394	-0.02383	-0.024	-0.02412	-0.02408	-0.02438	-0.02445	-0.02455	-0.02467	-0.02467	-0.0246	-0.02513	-0.02496	-0.02524	-0.0253	-0.02551	-0.0255	-0.02544	-0.02574	-0.02579
422	-0.0123	-0.01654	-0.0174	-0.0179	-0.01895	-0.01909	-0.01929	-0.01985	-0.0199	-0.02025	-0.02051	-0.02091	-0.02081	-0.02104	-0.02119	-0.02126	-0.02147	-0.02162	-0.02168	-0.02184	-0.02225	-0.02225	-0.02219	-0.02254	-0.02257	-0.02268	-0.02274	-0.02293	-0.02287	-0.0231	-0.02312	-0.02303	-0.02313	-0.02341	-0.02325	-0.02353	-0.02354	-0.02379	-0.02367	-0.02374	-0.02403	-0.02425	-0.02425	-0.02464	-0.02435	-0.02434	-0.02469	-0.02489	-0.02466
422.5	-0.01186	-0.01558	-0.01651	-0.01712	-0.01765	-0.0181	-0.01856	-0.01872	-0.01877	-0.0192	-0.01939	-0.01991	-0.01971	-0.02	-0.01994	-0.02045	-0.02026	-0.02034	-0.02063	-0.02068	-0.02086	-0.02135	-0.02113	-0.02118	-0.02145	-0.02159	-0.02153	-0.02177	-0.02173	-0.02199	-0.02217	-0.02205	-0.022	-0.02228	-0.02214	-0.02258	-0.02249	-0.02248	-0.02277	-0.02271	-0.02296	-0.02316	-0.02303	-0.02348	-0.02318	-0.02335	-0.02362	-0.02347	-0.02351
423	-0.01068	-0.0143	-0.01503	-0.01592	-0.01627	-0.01672	-0.01741	-0.01737	-0.01744	-0.01796	-0.01834	-0.01822	-0.01856	-0.01851	-0.01866	-0.0191	-0.01907	-0.019	-0.01914	-0.01944	-0.01953	-0.01976	-0.01993	-0.01971	-0.01993	-0.02023	-0.0204	-0.02037	-0.02039	-0.02072	-0.0206	-0.02072	-0.02052	-0.02091	-0.021	-0.02126	-0.02109	-0.02123	-0.02127	-0.02144	-0.02156	-0.02188	-0.02156	-0.02173	-0.02202	-0.02191	-0.02205	-0.02223	-0.02208
423.5	-0.00902	-0.01289	-0.01357	-0.01448	-0.01498	-0.01547	-0.01575	-0.01575	-0.0163	-0.01648	-0.01691	-0.01674	-0.01683	-0.01726	-0.01717	-0.01738	-0.01747	-0.01765	-0.01781	-0.01776	-0.01802	-0.01801	-0.0183	-0.01842	-0.0184	-0.01859	-0.01863	-0.0188	-0.01875	-0.01915	-0.01895	-0.01915	-0.01888	-0.01914	-0.01941	-0.01938	-0.01938	-0.0197	-0.01973	-0.01978	-0.01965	-0.02011	-0.02002	-0.02013	-0.02017	-0.02033	-0.02042	-0.02048	-0.02051
424	-0.00769	-0.01135	-0.01234	-0.01314	-0.01338	-0.01401	-0.01418	-0.01407	-0.01476	-0.01451	-0.01492	-0.01526	-0.01515	-0.01576	-0.01561	-0.01587	-0.01576	-0.01592	-0.01624	-0.01614	-0.0164	-0.01636	-0.01671	-0.01682	-0.01685	-0.01697	-0.01691	-0.01686	-0.0173	-0.01732	-0.01723	-0.01741	-0.01755	-0.01733	-0.01775	-0.01773	-0.01765	-0.01781	-0.01791	-0.01799	-0.01798	-0.0181	-0.01822	-0.01819	-0.01849	-0.0186	-0.01854	-0.0186	-0.01892
424.5	-0.00603	-0.00957	-0.01059	-0.01102	-0.01155	-0.01186	-0.01225	-0.01238	-0.01254	-0.01263	-0.01288	-0.01309	-0.01344	-0.01334	-0.01366	-0.01378	-0.0139	-0.01392	-0.01405	-0.01444	-0.01451	-0.01444	-0.01462	-0.01471	-0.01468	-0.01488	-0.01479	-0.01482	-0.01518	-0.01509	-0.01514	-0.01511	-0.01527	-0.01526	-0.01526	-0.01546	-0.0155	-0.0155	-0.01552	-0.01582	-0.01604	-0.0161	-0.01596	-0.01595	-0.01633	-0.01636	-0.01639	-0.01663	-0.01662
425	-0.00403	-0.00754	-0.00835	-0.00887	-0.00961	-0.00958	-0.00981	-0.01039	-0.01028	-0.01073	-0.011	-0.01091	-0.01112	-0.01091	-0.01144	-0.01143	-0.01173	-0.0117	-0.01178	-0.0119	-0.0121	-0.01228	-0.01209	-0.0121	-0.01227	-0.01242	-0.01241	-0.01256	-0.01262	-0.01251	-0.01305	-0.01285	-0.0128	-0.01289	-0.01273	-0.01276	-0.01299	-0.01314	-0.01326	-0.01308	-0.0136	-0.01361	-0.01363	-0.0136	-0.01376	-0.01392	-0.01389	-0.01387	-0.01405
425.5	-0.00249	-0.00545	-0.00647	-0.00708	-0.00746	-0.00754	-0.00774	-0.00813	-0.00821	-0.00827	-0.00887	-0.00906	-0.00887	-0.00893	-0.00909	-0.0094	-0.00946	-0.00926	-0.00942	-0.00938	-0.00966	-0.01006	-0.00987	-0.00977	-0.00984	-0.01007	-0.01032	-0.01025	-0.01024	-0.01038	-0.01053	-0.01048	-0.01039	-0.01076	-0.01048	-0.01057	-0.01059	-0.01103	-0.01088	-0.01085	-0.01096	-0.01126	-0.01111	-0.01122	-0.01161	-0.01146	-0.01157	-0.01155	-0.01163
426	-0.0011	-0.00383	-0.00467	-0.00517	-0.00551	-0.00557	-0.00617	-0.00624	-0.00612	-0.00635	-0.00676	-0.00707	-0.00717	-0.00694	-0.00696	-0.00729	-0.00731	-0.00723	-0.00731	-0.00751	-0.00766	-0.00781	-0.00778	-0.00774	-0.00789	-0.00806	-0.00807	-0.00807	-0.00809	-0.0083	-0.0081	-0.0083	-0.00818	-0.00841	-0.00844	-0.00867	-0.00865	-0.00873	-0.00874	-0.00884	-0.00864	-0.00906	-0.00896	-0.00917	-0.00926	-0.00942	-0.00948	-0.00935	-0.00943
426.5	0.000473	-0.00224	-0.00293	-0.00339	-0.00377	-0.00423	-0.00432	-0.00435	-0.00462	-0.00482	-0.00502	-0.00487	-0.00525	-0.0052	-0.00528	-0.00522	-0.0054	-0.00542	-0.00548	-0.00577	-0.00565	-0.00591	-0.00601	-0.00577	-0.00615	-0.0063	-0.00609	-0.00592	-0.0065	-0.00623	-0.00612	-0.00635	-0.00644	-0.00627	-0.00659	-0.00679	-0.00681	-0.00676	-0.00664	-0.0069	-0.00678	-0.00716	-0.00716	-0.00708	-0.00723	-0.00746	-0.00728	-0.00716	-0.00758
427	0.001816	-0.00079	-0.00163	-0.00192	-0.00212	-0.00266	-0.00266	-0.00255	-0.0033	-0.00299	-0.00325	-0.00313	-0.00333	-0.00388	-0.00351	-0.00362	-0.00346	-0.00365	-0.00386	-0.00383	-0.00378	-0.00406	-0.00429	-0.00432	-0.0044	-0.00449	-0.0044	-0.00421	-0.00462	-0.00446	-0.00441	-0.00449	-0.00461	-0.00443	-0.00464	-0.00484	-0.00494	-0.0049	-0.00467	-0.00513	-0.00494	-0.00526	-0.0054	-0.00514	-0.00543	-0.00572	-0.00542	-0.00563	-0.00571
427.5	0.00264	0.000183	-0.00029	-0.00057	-0.00095	-0.00104	-0.0014	-0.00125	-0.00148	-0.0015	-0.00157	-0.00185	-0.00208	-0.00215	-0.00212	-0.00229	-0.00194	-0.00234	-0.0023	-0.00232	-0.00255	-0.0024	-0.0023	-0.00278	-0.00296	-0.00295	-0.00278	-0.00272	-0.00293	-0.00279	-0.00281	-0.00305	-0.00304	-0.00295	-0.00305	-0.00305	-0.00325	-0.0031	-0.00336	-0.00342	-0.00351	-0.0034	-0.0038	-0.00368	-0.00356	-0.00392	-0.00382	-0.00386	-0.00395
428	0.003265	0.001083	0.000931	0.000626	4.6e-05	0.000122	0	-0.00032	-0.0002	-0.00044	-0.00034	-0.00047	-0.00096	-0.00053	-0.00096	-0.00101	-0.00092	-0.00101	-0.00099	-0.00102	-0.00121	-0.00119	-0.00099	-0.00122	-0.00131	-0.00136	-0.00136	-0.00136	-0.0015	-0.00153	-0.00127	-0.00154	-0.00154	-0.00172	-0.00156	-0.00147	-0.00169	-0.00179	-0.00205	-0.00186	-0.00215	-0.00211	-0.00198	-0.00217	-0.00226	-0.0022	-0.00238	-0.0022	-0.00235
428.5	0.00383	0.001755	0.001663	0.001343	0.001053	0.001053	0.000824	0.000702	0.000641	0.000488	0.000595	0.000305	0.000305	0.000336	0.000397	0.000137	0.000122	0.00032	-9.2e-05	0.000168	0.000122	-3.1e-05	-3.1e-05	-0.00012	0	-0.00012	-7.6e-05	-0.00037	-0.0002	-0.00046	-0.00046	-0.00037	-0.00024	-0.00047	-0.00043	-0.00044	-0.00055	-0.00066	-0.00078	-0.00064	-0.00073	-0.00101	-0.00078	-0.00111	-0.00116	-0.00113	-0.00127	-0.00108	-0.00105
429	0.003922	0.002136	0.002106	0.001831	0.001602	0.001663	0.001251	0.001465	0.001465	0.001221	0.001343	0.000671	0.001022	0.001022	0.001389	0.001022	0.001114	0.000992	0.000916	0.000916	0.000931	0.000763	0.000885	0.000839	0.000641	0.000702	0.000595	0.000641	0.000549	0.000336	0.000351	0.000458	0.000595	0.000427	0.000137	0.000305	0.000443	0.000122	0.000351	0.000107	0.000153	-0.00011	-4.6e-05	-0.00015	-0.00024	-0.00024	-0.0002	-0.00017	-0.00043
429.5	0.003845	0.002274	0.002487	0.002106	0.001846	0.002029	0.001907	0.00177	0.001862	0.001511	0.001602	0.001358	0.001434	0.001648	0.001709	0.001663	0.001602	0.001495	0.001617	0.001434	0.001495	0.00148	0.001343	0.001312	0.001266	0.001328	0.001221	0.001312	0.001236	0.0009	0.001205	0.001236	0.001266	0.001282	0.000916	0.001099	0.000992	0.00087	0.001022	0.0009	0.00087	0.000748	0.00087	0.000946	0.000488	0.000351	0.000595	0.000259	0.000259
430	0.003799	0.002243	0.002411	0.002167	0.002197	0.002014	0.002319	0.002228	0.001862	0.001862	0.001846	0.001846	0.001923	0.001984	0.001892	0.002045	0.001801	0.001892	0.001846	0.001938	0.00177	0.001938	0.00177	0.001556	0.001572	0.001511	0.001831	0.001724	0.00145	0.001633	0.001511	0.001556	0.001495	0.001755	0.001465	0.00148	0.001358	0.001511	0.001404	0.001328	0.001266	0.001419	0.001083	0.001358	0.001282	0.000702	0.001053	0.000778	0.000778
430.5	0.003067	0.001846	0.001892	0.001907	0.00209	0.001968	0.002029	0.002136	0.001892	0.00206	0.002136	0.001846	0.001907	0.001968	0.001938	0.001984	0.002197	0.001816	0.002029	0.00206	0.00174	0.001785	0.002029	0.001663	0.001572	0.001633	0.001862	0.001755	0.001602	0.001816	0.001724	0.001724	0.001511	0.001511	0.001694	0.001587	0.00174	0.001663	0.00148	0.001419	0.001236	0.001465	0.000992	0.001297	0.001419	0.001022	0.00119	0.000839	0.00087
431	0.002075	0.001007	0.001389	0.001541	0.001404	0.001709	0.001587	0.001633	0.001877	0.001694	0.001785	0.001663	0.001587	0.00206	0.001495	0.001663	0.002167	0.001678	0.001999	0.001755	0.001801	0.001816	0.001892	0.001587	0.001709	0.001678	0.00177	0.001541	0.001846	0.001617	0.001633	0.001663	0.001846	0.001465	0.001663	0.001587	0.001602	0.00148	0.00119	0.001572	0.001297	0.001328	0.001144	0.001221	0.001236	0.001099	0.000931	0.000732	0.00116
431.5	0.001007	0.000168	0.000717	0.000946	0.000931	0.001083	0.001282	0.001358	0.001297	0.001328	0.001389	0.001373	0.001526	0.001648	0.001358	0.001541	0.001495	0.001709	0.001404	0.001816	0.001556	0.001602	0.00177	0.001572	0.001587	0.001495	0.001511	0.001526	0.001572	0.00145	0.001373	0.001373	0.001633	0.001495	0.001404	0.00145	0.001419	0.00119	0.001099	0.001404	0.001312	0.001129	0.001175	0.001114	0.001114	0.000992	0.000809	0.0009	0.000977
432	-0.00024	-0.00055	-0.00011	0.000122	0.000351	0.000595	0.000717	0.000977	0.000763	0.000916	0.000961	0.000931	0.001221	0.000916	0.001312	0.001053	0.001144	0.001465	0.00119	0.001572	0.001053	0.000977	0.001328	0.001236	0.001389	0.001282	0.001221	0.00116	0.001312	0.001038	0.001282	0.001175	0.00116	0.001343	0.000885	0.00119	0.001083	0.001099	0.000854	0.001083	0.001099	0.000763	0.001053	0.000992	0.000793	0.000717	0.000656	0.000595	0.00061
432.5	-0.00133	-0.00131	-0.00061	-0.00024	-0.00026	0.000153	0.000305	0.000412	0.00061	0.000504	0.000534	0.000702	0.000595	0.000732	0.000992	0.000778	0.001251	0.001068	0.001282	0.000977	0.001068	0.000977	0.000793	0.0009	0.001022	0.000885	0.001144	0.000946	0.000885	0.000961	0.001083	0.001083	0.001068	0.00116	0.000656	0.0009	0.000763	0.001007	0.0009	0.000854	0.000992	0.00087	0.000809	0.0009	0.000793	0.000488	0.000626	0.000458	0.000458
433	-0.00224	-0.00221	-0.00127	-0.00069	-0.00053	-0.00041	0.000275	0.000214	0.000214	0.000275	0.000214	0.000687	0.000504	0.000549	0.000671	0.000992	0.00087	0.00087	0.001038	0.000824	0.001068	0.001053	0.000793	0.0009	0.000702	0.000687	0.001221	0.001068	0.000809	0.001114	0.001099	0.001053	0.000977	0.001205	0.000946	0.000946	0.000839	0.000992	0.00119	0.000977	0.001053	0.0009	0.000839	0.000961	0.000809	0.000519	0.000748	0.000626	0.000473
433.5	-0.00301	-0.00276	-0.00203	-0.0011	-0.00076	-0.00043	-9.2e-05	0.000107	9.2e-05	0.00029	9.2e-05	0.000549	0.00058	0.000427	0.000595	0.000778	0.000519	0.000748	0.00087	0.000854	0.000809	0.000946	0.000961	0.000885	0.000763	0.000854	0.001114	0.000961	0.001175	0.001068	0.001175	0.0009	0.000931	0.00116	0.000931	0.001022	0.00087	0.000961	0.00116	0.00119	0.001038	0.000717	0.001007	0.001053	0.000778	0.000732	0.000687	0.000641	0.000687
434	-0.00406	-0.00319	-0.0023	-0.00139	-0.00131	-0.00046	-0.0007	-0.00041	0.000122	0.000168	0.000275	0.000305	0.000198	0.000488	0.00061	0.000443	0.000748	0.000671	0.000916	0.000763	0.000763	0.001053	0.000854	0.001007	0.000916	0.0009	0.001083	0.000977	0.001022	0.001251	0.000992	0.000992	0.001068	0.000809	0.001022	0.000961	0.001038	0.000977	0.001129	0.001007	0.000961	0.000977	0.000946	0.000977	0.0009	0.001022	0.000793	0.000656	0.000671
434.5	-0.00517	-0.00421	-0.0025	-0.00183	-0.00171	-0.00095	-0.00075	-0.00064	-0.00017	-0.0002	0.000214	0.000153	9.2e-05	0.000519	0.000504	0.000565	0.000732	0.000885	0.000793	0.000748	0.000885	0.001007	0.000885	0.001083	0.001175	0.001053	0.001083	0.000961	0.001129	0.001175	0.001099	0.001205	0.001312	0.000992	0.001251	0.001282	0.001266	0.001266	0.001053	0.001175	0.001175	0.001144	0.001144	0.001114	0.000839	0.001007	0.001068	0.000946	0.000931
435	-0.00578	-0.00476	-0.00288	-0.00209	-0.00156	-0.00134	-0.00057	-0.00046	-0.00028	-0.0002	9.2e-05	0.000183	0.00032	0.000443	0.00058	0.000671	0.00061	0.001053	0.000732	0.001038	0.000961	0.000977	0.000916	0.001038	0.001175	0.001251	0.001099	0.001068	0.001236	0.001114	0.001373	0.001282	0.001572	0.00116	0.001343	0.001358	0.001404	0.001358	0.001221	0.001419	0.001358	0.001251	0.001404	0.00119	0.001022	0.001068	0.001221	0.001022	0.00116
435.5	-0.00621	-0.00464	-0.00313	-0.00215	-0.00145	-0.00125	-0.00061	-0.0005	-1.5e-05	0.000122	0.000229	0.000107	0.000427	0.000458	0.000656	0.000641	0.000885	0.001038	0.001297	0.001266	0.001358	0.001266	0.001038	0.001297	0.001038	0.001297	0.001419	0.001572	0.001221	0.001572	0.001633	0.001694	0.001694	0.001556	0.001602	0.001572	0.001617	0.001678	0.001648	0.001617	0.001434	0.001617	0.001541	0.001343	0.001526	0.001144	0.001511	0.001328	0.00119
436	-0.00659	-0.00465	-0.00308	-0.00192	-0.00136	-0.00102	-0.00041	-0.00031	0.000168	0.000336	0.000687	0.00061	0.000717	0.000854	0.00087	0.001266	0.001434	0.00145	0.001785	0.001389	0.001846	0.001785	0.001633	0.001572	0.001495	0.001678	0.001755	0.001999	0.001846	0.001907	0.002045	0.002121	0.002075	0.002182	0.002151	0.002213	0.001877	0.00209	0.002197	0.002197	0.002075	0.001907	0.002029	0.001984	0.001984	0.001602	0.002029	0.001892	0.001785
436.5	-0.00684	-0.00465	-0.00302	-0.00172	-0.00104	-0.00069	-0.00014	0.000397	0.00032	0.00061	0.000946	0.001328	0.001205	0.00116	0.001266	0.001694	0.001816	0.001907	0.001816	0.001862	0.00206	0.002121	0.002197	0.001831	0.001907	0.002106	0.002274	0.00238	0.00238	0.002365	0.00238	0.002396	0.002579	0.002548	0.002747	0.002579	0.002533	0.002441	0.002823	0.002563	0.00267	0.002502	0.002396	0.002563	0.002426	0.002457	0.002502	0.002335	0.002228
437	-0.00674	-0.00438	-0.00276	-0.00163	-0.00087	-0.0002	3.1e-05	0.000687	0.000977	0.001129	0.001282	0.001373	0.001495	0.001617	0.001801	0.001694	0.002182	0.002121	0.002304	0.002426	0.002594	0.002594	0.002731	0.002502	0.002411	0.00267	0.002823	0.002747	0.002975	0.00293	0.002838	0.002823	0.003082	0.003113	0.003189	0.003067	0.003159	0.003098	0.003159	0.003143	0.003174	0.003052	0.002899	0.003082	0.002914	0.003036	0.003098	0.002884	0.002808
437.5	-0.00649	-0.00409	-0.00221	-0.00116	-0.00061	9.2e-05	0.000366	0.000916	0.001465	0.001587	0.001801	0.001694	0.001831	0.00238	0.002335	0.002335	0.002792	0.002838	0.002884	0.002853	0.003067	0.003006	0.003113	0.003113	0.003204	0.003494	0.003143	0.003281	0.003586	0.003403	0.003571	0.003403	0.003845	0.003647	0.003708	0.003555	0.003815	0.003677	0.003677	0.003708	0.003738	0.003433	0.00386	0.003754	0.003616	0.003815	0.003632	0.003433	0.003769
438	-0.00636	-0.00391	-0.00168	-0.00084	0.000198	0.000565	0.000977	0.00145	0.00174	0.001984	0.001984	0.002518	0.002426	0.002838	0.002792	0.003143	0.003204	0.003586	0.003235	0.003494	0.003571	0.003525	0.003448	0.003708	0.003769	0.00386	0.00383	0.004013	0.003967	0.004013	0.004135	0.004196	0.004318	0.004257	0.004211	0.004318	0.00444	0.004318	0.004395	0.004288	0.004349	0.004166	0.004425	0.004288	0.004379	0.004379	0.004288	0.004211	0.004242
438.5	-0.00583	-0.00325	-0.00128	-0.00047	0.000839	0.001175	0.001602	0.00206	0.002335	0.002625	0.002472	0.002884	0.003067	0.003036	0.003464	0.003448	0.003708	0.00383	0.004013	0.004135	0.004105	0.004211	0.004013	0.004257	0.00444	0.004425	0.004517	0.004608	0.004654	0.00444	0.004807	0.004745	0.004837	0.004807	0.0047	0.00502	0.004715	0.004974	0.005066	0.004959	0.005127	0.004791	0.005035	0.004898	0.004913	0.004639	0.004898	0.004898	0.004837
439	-0.00508	-0.00244	-0.00081	0.000198	0.001099	0.001511	0.001968	0.002441	0.002686	0.003159	0.00296	0.003143	0.003433	0.00354	0.00386	0.003952	0.004364	0.004196	0.004501	0.004272	0.004395	0.004532	0.004517	0.004517	0.004623	0.004639	0.004929	0.004974	0.005005	0.005035	0.005081	0.005066	0.005005	0.005081	0.005295	0.00531	0.00531	0.005341	0.005661	0.005219	0.005417	0.005234	0.005508	0.005325	0.005478	0.005157	0.00531	0.005112	0.005219
439.5	-0.00458	-0.00217	-0.00047	0.000732	0.001419	0.001724	0.002365	0.00267	0.002853	0.003296	0.003281	0.003708	0.003677	0.004074	0.003876	0.004425	0.004654	0.004684	0.00444	0.004333	0.004379	0.004669	0.004807	0.004959	0.00473	0.004532	0.005203	0.005127	0.005096	0.005417	0.00502	0.005463	0.005081	0.005371	0.005508	0.005539	0.005554	0.005493	0.005737	0.00563	0.005432	0.005508	0.005585	0.005417	0.005676	0.005554	0.005554	0.005371	0.005386
440	-0.00395	-0.00172	-0.00018	0.001038	0.001648	0.002151	0.002625	0.003021	0.003357	0.003464	0.003677	0.003906	0.004089	0.004166	0.004044	0.004318	0.004456	0.00473	0.004562	0.004745	0.004745	0.004852	0.005081	0.005234	0.00502	0.005127	0.005142	0.005219	0.005295	0.005325	0.005371	0.005569	0.005661	0.005569	0.00563	0.005463	0.00563	0.005585	0.005737	0.00563	0.005569	0.005524	0.005676	0.0056	0.005615	0.005676	0.005554	0.005569	0.005661
440.5	-0.00301	-0.00093	0.000473	0.001373	0.00177	0.002335	0.00264	0.003204	0.003647	0.003647	0.004044	0.003876	0.004135	0.004303	0.004547	0.004364	0.004501	0.00499	0.004852	0.004929	0.005203	0.004959	0.005249	0.00528	0.005157	0.005463	0.005264	0.005402	0.005295	0.005478	0.005508	0.0056	0.005859	0.005829	0.005661	0.005692	0.005997	0.005753	0.005798	0.005569	0.005798	0.005692	0.005692	0.005615	0.005707	0.0056	0.005646	0.005554	0.005753
441	-0.00215	-0.00047	0.001068	0.001892	0.002243	0.002472	0.002869	0.003326	0.003632	0.003967	0.004211	0.004074	0.004257	0.004715	0.004883	0.004639	0.005005	0.005325	0.004852	0.005051	0.005295	0.004944	0.005157	0.005493	0.005447	0.005539	0.005585	0.0056	0.005569	0.005539	0.005737	0.005844	0.005997	0.006012	0.005707	0.006073	0.005981	0.005905	0.005859	0.005859	0.006195	0.005768	0.005844	0.005844	0.005615	0.005646	0.005798	0.005905	0.00589
441.5	-0.00131	1.5e-05	0.001511	0.002167	0.002945	0.003067	0.003464	0.003738	0.003891	0.004333	0.004211	0.004517	0.004745	0.004623	0.004944	0.004852	0.005112	0.005295	0.005142	0.005493	0.0056	0.005508	0.005402	0.005646	0.005646	0.005737	0.005539	0.005783	0.005676	0.005722	0.006088	0.005936	0.005951	0.006119	0.005951	0.006104	0.005981	0.00618	0.006226	0.00589	0.006119	0.00589	0.006119	0.006226	0.005829	0.005875	0.005936	0.006058	0.005966
442	9.2e-05	0.001007	0.002136	0.002792	0.003479	0.003647	0.003967	0.004242	0.004471	0.004883	0.004639	0.004883	0.005127	0.004837	0.00531	0.005142	0.005386	0.005585	0.005829	0.005554	0.005829	0.005829	0.005737	0.005585	0.005722	0.005829	0.00589	0.005981	0.005829	0.006165	0.006042	0.006119	0.005829	0.006241	0.006195	0.006241	0.006104	0.00621	0.006332	0.006256	0.006226	0.00618	0.006302	0.006317	0.006256	0.006012	0.006195	0.006058	0.005966
442.5	0.001511	0.002228	0.003128	0.003784	0.003906	0.004272	0.004547	0.004669	0.005005	0.005371	0.005356	0.005356	0.00531	0.005737	0.005722	0.005768	0.006104	0.006027	0.006226	0.005722	0.006027	0.006012	0.006149	0.005997	0.006012	0.006104	0.006363	0.006104	0.006332	0.006332	0.006271	0.006226	0.006378	0.006348	0.006653	0.00647	0.006424	0.006332	0.006577	0.006561	0.006378	0.006439	0.006531	0.006561	0.006302	0.006454	0.006424	0.00647	0.006302
443	0.002487	0.003128	0.00412	0.004593	0.004761	0.005112	0.005417	0.005539	0.00563	0.005737	0.00592	0.006073	0.005875	0.006317	0.006042	0.006378	0.00647	0.006439	0.006546	0.006516	0.006577	0.006516	0.006851	0.006714	0.006546	0.006439	0.006516	0.006607	0.006607	0.006577	0.006638	0.0065	0.006927	0.006805	0.006989	0.006897	0.006927	0.006729	0.006882	0.006699	0.006561	0.006668	0.006836	0.006714	0.006607	0.006775	0.006775	0.006683	0.006683
443.5	0.003662	0.004181	0.005112	0.005325	0.005585	0.005875	0.005997	0.006409	0.006561	0.006516	0.006485	0.006683	0.006607	0.006668	0.006714	0.006729	0.006866	0.007095	0.007156	0.007202	0.00705	0.006882	0.007202	0.007233	0.007202	0.007141	0.007019	0.007248	0.007172	0.00705	0.007187	0.007141	0.007446	0.007202	0.007339	0.007324	0.007355	0.00708	0.007141	0.007233	0.007339	0.00705	0.007156	0.006958	0.00708	0.00708	0.007233	0.007095	0.007126
444	0.005066	0.005508	0.006317	0.006409	0.00647	0.006653	0.006683	0.007004	0.007126	0.007202	0.007248	0.007294	0.007202	0.007431	0.007431	0.007568	0.007706	0.007828	0.007721	0.00769	0.007614	0.007614	0.007675	0.00769	0.007751	0.007843	0.007645	0.007721	0.007751	0.007614	0.007813	0.007782	0.008087	0.007935	0.007721	0.007843	0.00795	0.007828	0.007889	0.007828	0.007858	0.00766	0.00769	0.007645	0.007645	0.007614	0.007523	0.007751	0.00766
444.5	0.006378	0.006683	0.007309	0.007385	0.007767	0.007675	0.007858	0.007935	0.007797	0.007996	0.007996	0.008118	0.008301	0.008209	0.008209	0.008621	0.008438	0.008453	0.008469	0.008408	0.008652	0.008423	0.008377	0.008331	0.008316	0.008316	0.00856	0.008591	0.008453	0.008423	0.008408	0.008591	0.008438	0.008835	0.008484	0.008591	0.008408	0.00856	0.008575	0.008591	0.008514	0.008469	0.008209	0.00824	0.008392	0.008102	0.008286	0.008194	0.008133
445	0.007874	0.008209	0.008423	0.008606	0.009018	0.008896	0.009048	0.009247	0.009064	0.009415	0.009033	0.009201	0.009415	0.009186	0.009247	0.009384	0.009491	0.009415	0.009613	0.009445	0.009521	0.009384	0.009338	0.009277	0.009262	0.009354	0.009567	0.009476	0.009384	0.009415	0.00943	0.009354	0.009232	0.009384	0.009567	0.009293	0.009293	0.00946	0.009415	0.009384	0.009186	0.009354	0.009155	0.009308	0.009003	0.009048	0.00914	0.009033	0.009003
445.5	0.009705	0.009979	0.010086	0.010437	0.010361	0.010162	0.010376	0.010605	0.010452	0.010712	0.01059	0.01059	0.010391	0.010559	0.010529	0.010544	0.010803	0.01059	0.010696	0.010483	0.010376	0.010712	0.010651	0.010406	0.0103	0.010208	0.010422	0.010391	0.010529	0.010452	0.010361	0.010376	0.0103	0.010391	0.010529	0.010345	0.010376	0.010361	0.010315	0.01033	0.010086	0.010269	0.010223	0.010391	0.009979	0.010056	0.010086	0.009872	0.01001
446	0.011276	0.01152	0.011627	0.011917	0.011658	0.011749	0.011932	0.012039	0.01181	0.011719	0.011841	0.012115	0.011719	0.011887	0.011749	0.011948	0.011887	0.011749	0.01178	0.011719	0.011719	0.011948	0.011841	0.011734	0.011612	0.011398	0.011719	0.011581	0.01181	0.011459	0.011536	0.011658	0.011551	0.011551	0.011749	0.011475	0.011627	0.011429	0.011414	0.011307	0.01149	0.011414	0.011261	0.011108	0.011154	0.01123	0.011063	0.010971	0.011215
446.5	0.012726	0.013123	0.013184	0.013184	0.012985	0.013321	0.013306	0.013474	0.013321	0.013153	0.013199	0.013275	0.013138	0.013123	0.013138	0.013092	0.013016	0.013229	0.013168	0.013168	0.013123	0.013046	0.013031	0.013123	0.013123	0.013062	0.012939	0.012802	0.012863	0.012772	0.013016	0.013016	0.013107	0.012894	0.012863	0.012787	0.013	0.012787	0.012772	0.012543	0.012772	0.012421	0.012833	0.01239	0.012375	0.012558	0.012222	0.012421	0.012527
447	0.014328	0.014893	0.015015	0.014679	0.014557	0.014542	0.014526	0.014526	0.014542	0.014587	0.014664	0.014465	0.014328	0.014389	0.014709	0.014282	0.014328	0.014755	0.014526	0.014404	0.014404	0.014374	0.014343	0.014282	0.014297	0.014297	0.014145	0.014191	0.014145	0.014175	0.014236	0.014389	0.014175	0.014252	0.014053	0.014236	0.014038	0.014145	0.014069	0.014084	0.014008	0.013657	0.013977	0.01387	0.013763	0.01358	0.013687	0.013641	0.013474
447.5	0.015854	0.016296	0.016418	0.016174	0.016235	0.015915	0.016052	0.0159	0.01564	0.01593	0.015701	0.0159	0.015747	0.015732	0.016006	0.015747	0.015762	0.015839	0.015823	0.015671	0.015823	0.015503	0.015472	0.015366	0.015518	0.015533	0.015533	0.015625	0.015366	0.015442	0.015381	0.015442	0.015305	0.015381	0.015289	0.015457	0.015289	0.015427	0.015411	0.015259	0.015091	0.014999	0.014969	0.015198	0.014954	0.014786	0.014877	0.014862	0.014694
448	0.01712	0.017593	0.017548	0.017593	0.017578	0.017502	0.017502	0.017456	0.017151	0.017593	0.016907	0.017227	0.017258	0.016922	0.017166	0.017197	0.017166	0.017197	0.017395	0.017044	0.017136	0.016846	0.016724	0.016754	0.016724	0.016678	0.016647	0.01683	0.016769	0.0168	0.016556	0.016693	0.016632	0.016632	0.016663	0.0168	0.016449	0.016495	0.016571	0.016571	0.016327	0.016327	0.016205	0.016418	0.016312	0.016129	0.016098	0.016052	0.015961
448.5	0.0186	0.019409	0.019165	0.019287	0.018967	0.018829	0.018707	0.018646	0.018753	0.019028	0.018585	0.018448	0.018555	0.018356	0.0186	0.018356	0.018829	0.018555	0.018692	0.01825	0.018326	0.018463	0.018341	0.018127	0.018143	0.017838	0.017975	0.018204	0.018234	0.018005	0.017883	0.01796	0.017853	0.01799	0.01799	0.017899	0.017822	0.017838	0.017868	0.017868	0.017624	0.017731	0.017288	0.017685	0.017761	0.017548	0.017349	0.017258	0.01712
449	0.020081	0.021103	0.020782	0.020782	0.020386	0.020355	0.020294	0.020111	0.020187	0.020157	0.020172	0.019882	0.019928	0.020004	0.019989	0.019791	0.020294	0.019577	0.01973	0.019714	0.019714	0.019608	0.019638	0.019562	0.019577	0.019348	0.019409	0.019424	0.019379	0.019211	0.019257	0.019196	0.01947	0.019501	0.019043	0.019241	0.019272	0.01915	0.019165	0.018997	0.018967	0.018829	0.018799	0.018875	0.018906	0.018845	0.0186	0.018539	0.0186
449.5	0.021179	0.0224	0.022171	0.021881	0.021652	0.021973	0.02182	0.021759	0.021591	0.021332	0.0215	0.021393	0.021347	0.021301	0.021164	0.021149	0.021225	0.021164	0.021057	0.021194	0.021042	0.020859	0.021072	0.021072	0.020752	0.020752	0.020737	0.020721	0.020721	0.020569	0.02063	0.020737	0.020859	0.020767	0.020462	0.020599	0.02063	0.020538	0.020447	0.020508	0.020645	0.020111	0.02037	0.020187	0.020096	0.020065	0.02002	0.019775	0.019974
450	0.022537	0.023697	0.023727	0.023193	0.023148	0.02301	0.023026	0.022964	0.022949	0.022781	0.022812	0.022491	0.022461	0.022491	0.022751	0.022186	0.022339	0.022659	0.02243	0.02243	0.022369	0.022186	0.022247	0.022141	0.022156	0.022095	0.022095	0.022125	0.021957	0.022003	0.022064	0.022003	0.022079	0.021912	0.02182	0.021729	0.021957	0.021957	0.021805	0.021805	0.021805	0.021454	0.021652	0.021454	0.021317	0.021332	0.021393	0.021317	0.021317
450.5	0.023834	0.025116	0.025055	0.024643	0.024597	0.024094	0.024155	0.023987	0.024094	0.024063	0.023697	0.023758	0.023682	0.023758	0.023956	0.02359	0.023697	0.023697	0.023544	0.023483	0.023712	0.023285	0.023102	0.023331	0.023193	0.023148	0.023148	0.023239	0.023148	0.023285	0.023148	0.023117	0.023132	0.02298	0.022949	0.02301	0.023026	0.023193	0.022934	0.02301	0.022873	0.02272	0.022781	0.022705	0.022446	0.022369	0.022568	0.022568	0.022308
451	0.024963	0.026047	0.025955	0.025665	0.025681	0.02536	0.025345	0.025208	0.025101	0.025177	0.024689	0.025024	0.025009	0.024689	0.024628	0.024887	0.024918	0.024887	0.02478	0.024597	0.024643	0.024506	0.024399	0.02449	0.024139	0.024017	0.024338	0.024429	0.02417	0.024185	0.024139	0.024185	0.024033	0.023834	0.024048	0.024002	0.024094	0.024155	0.023926	0.024063	0.023819	0.023865	0.023651	0.023819	0.023529	0.023727	0.02359	0.023422	0.0233
451.5	0.025803	0.026855	0.026718	0.026566	0.026443	0.026199	0.026306	0.026001	0.026016	0.02626	0.025925	0.025818	0.025879	0.025574	0.025528	0.025558	0.025696	0.025726	0.025726	0.025497	0.025406	0.025528	0.025375	0.025238	0.025299	0.024963	0.025436	0.025101	0.024948	0.025146	0.024902	0.025009	0.024979	0.024857	0.024994	0.024765	0.024918	0.024887	0.024567	0.024796	0.024673	0.024643	0.024567	0.024597	0.024551	0.024597	0.024353	0.024384	0.024124
452	0.026443	0.027771	0.027496	0.027466	0.027039	0.026932	0.026947	0.02652	0.026642	0.026627	0.026505	0.02655	0.026367	0.026443	0.02626	0.026138	0.026413	0.026123	0.025986	0.026123	0.026215	0.026001	0.026047	0.025879	0.025909	0.025696	0.025955	0.025589	0.025528	0.02565	0.025375	0.025757	0.025543	0.025558	0.025452	0.025299	0.025574	0.025482	0.025177	0.025314	0.025406	0.025314	0.025101	0.025162	0.025269	0.024994	0.024857	0.024811	0.024826
452.5	0.026779	0.028244	0.027878	0.027679	0.02739	0.027512	0.02742	0.027206	0.0271	0.026871	0.026871	0.026978	0.02684	0.026825	0.026688	0.026611	0.026749	0.026642	0.026459	0.026672	0.026505	0.026367	0.026413	0.026276	0.026398	0.026306	0.026077	0.026077	0.025955	0.025864	0.026001	0.026154	0.026016	0.026108	0.025757	0.025833	0.025894	0.025879	0.025711	0.025574	0.025742	0.025589	0.025543	0.025345	0.025375	0.025284	0.025223	0.025223	0.025452
453	0.026611	0.028549	0.028198	0.02774	0.027634	0.027649	0.027451	0.027512	0.02739	0.027344	0.027298	0.026932	0.026993	0.026932	0.027084	0.026718	0.026855	0.027008	0.026932	0.02681	0.026535	0.026474	0.026413	0.026581	0.026505	0.02652	0.026291	0.026291	0.026413	0.026245	0.026352	0.026352	0.026306	0.026443	0.02623	0.026321	0.026138	0.026367	0.026016	0.026108	0.026047	0.025772	0.026031	0.025742	0.02562	0.025528	0.025681	0.025742	0.025574
453.5	0.026901	0.028625	0.028717	0.028107	0.028	0.027817	0.02742	0.027328	0.027435	0.02739	0.027298	0.027008	0.02713	0.027359	0.027405	0.027023	0.027176	0.0271	0.026993	0.026947	0.027054	0.026672	0.026688	0.026764	0.026642	0.026566	0.026718	0.026611	0.026581	0.026367	0.026596	0.026474	0.026474	0.026474	0.026367	0.026382	0.026428	0.026382	0.026428	0.026337	0.025986	0.026138	0.026093	0.025955	0.025955	0.02594	0.025803	0.025864	0.025757
454	0.027222	0.028534	0.028534	0.028152	0.028061	0.027969	0.027649	0.027496	0.027481	0.027573	0.027191	0.027252	0.027466	0.027481	0.027176	0.027328	0.027267	0.027252	0.027115	0.027115	0.027145	0.027008	0.026733	0.026581	0.026703	0.026489	0.026718	0.026718	0.026627	0.026505	0.026474	0.02652	0.026566	0.026443	0.026443	0.026428	0.026398	0.026215	0.026443	0.026382	0.026031	0.026138	0.026123	0.025955	0.025848	0.025879	0.025864	0.025894	0.025635
454.5	0.026886	0.028488	0.028229	0.028122	0.027817	0.027603	0.027573	0.027557	0.027328	0.027664	0.027267	0.027298	0.027252	0.027237	0.026886	0.027145	0.027115	0.027115	0.0271	0.026901	0.026871	0.026871	0.026718	0.026581	0.026306	0.026398	0.026596	0.02655	0.02652	0.026199	0.026169	0.026382	0.026382	0.026367	0.026245	0.026138	0.02626	0.026108	0.026199	0.026154	0.026001	0.026154	0.025894	0.02597	0.02594	0.025726	0.025742	0.025574	0.025406
455	0.026428	0.02829	0.02803	0.027924	0.027481	0.027222	0.027267	0.026993	0.026871	0.026917	0.026993	0.026947	0.026627	0.026962	0.026672	0.026718	0.026733	0.026611	0.026459	0.026413	0.026352	0.026489	0.026459	0.026291	0.026016	0.026184	0.026199	0.026062	0.025909	0.025665	0.025925	0.025909	0.026047	0.026062	0.025864	0.025681	0.025787	0.025513	0.025696	0.025574	0.025574	0.025711	0.025436	0.025482	0.025528	0.025269	0.025192	0.02504	0.025162
455.5	0.025833	0.027771	0.027405	0.027039	0.026718	0.026779	0.02681	0.026474	0.026352	0.026093	0.02626	0.026398	0.026077	0.026291	0.025955	0.02594	0.025909	0.025986	0.025665	0.026016	0.025452	0.025635	0.025589	0.025467	0.025452	0.025452	0.025345	0.025345	0.025146	0.025208	0.025208	0.025436	0.025375	0.025345	0.025208	0.02533	0.02533	0.025055	0.024857	0.02504	0.025055	0.02475	0.024994	0.024796	0.024673	0.024551	0.024673	0.024551	0.02446
456	0.024765	0.026733	0.026474	0.026016	0.025757	0.025879	0.025787	0.025681	0.025665	0.025467	0.025589	0.025482	0.025177	0.025223	0.025177	0.024902	0.024963	0.024994	0.025024	0.025208	0.024841	0.024597	0.024796	0.024628	0.024673	0.024582	0.024597	0.024689	0.024368	0.024429	0.024628	0.024658	0.024582	0.024582	0.024307	0.024399	0.024445	0.024384	0.024277	0.024246	0.024384	0.024033	0.024124	0.023941	0.023834	0.023804	0.023865	0.023788	0.023758
456.5	0.024048	0.025681	0.025452	0.025192	0.025009	0.024887	0.024643	0.024597	0.024597	0.024506	0.024567	0.024429	0.024124	0.024261	0.024384	0.02417	0.024246	0.024323	0.024048	0.024033	0.024033	0.023819	0.023911	0.02359	0.023758	0.023666	0.023743	0.023697	0.023636	0.023636	0.023743	0.023636	0.023651	0.023682	0.023605	0.023392	0.023438	0.023376	0.023453	0.023468	0.023315	0.023102	0.023254	0.023132	0.022934	0.022873	0.02301	0.02298	0.022766
457	0.023438	0.024918	0.024521	0.024445	0.0242	0.024017	0.02388	0.023621	0.023682	0.023483	0.023315	0.023453	0.023514	0.0233	0.02327	0.023529	0.023315	0.023453	0.023193	0.022964	0.022903	0.022934	0.022873	0.022644	0.022583	0.022781	0.022781	0.022568	0.022614	0.022644	0.022476	0.022522	0.022614	0.022598	0.022629	0.022385	0.022507	0.022308	0.022415	0.022461	0.022156	0.022293	0.022186	0.022293	0.022156	0.022141	0.022018	0.021957	0.021729
457.5	0.022369	0.023834	0.023514	0.023453	0.023056	0.022964	0.023102	0.02272	0.022888	0.022751	0.02243	0.022568	0.022614	0.022232	0.022247	0.0224	0.022232	0.022095	0.022415	0.021896	0.022141	0.022003	0.022095	0.021896	0.021652	0.021805	0.021866	0.021637	0.021637	0.0215	0.021652	0.0215	0.021744	0.021652	0.021606	0.021378	0.021408	0.021347	0.021362	0.021454	0.021362	0.021484	0.021118	0.021194	0.021103	0.02124	0.020935	0.020813	0.02095
458	0.02124	0.022446	0.022446	0.022324	0.021835	0.02182	0.021729	0.021515	0.021515	0.02153	0.021515	0.021301	0.021194	0.021317	0.021179	0.021118	0.021286	0.021011	0.021042	0.020889	0.020935	0.020966	0.02092	0.020782	0.020523	0.02066	0.020691	0.020309	0.020538	0.020432	0.020462	0.020721	0.020523	0.020416	0.020294	0.02034	0.020386	0.020264	0.02005	0.020126	0.020218	0.020035	0.020126	0.020004	0.019943	0.020111	0.019684	0.01973	0.019684
458.5	0.020035	0.021332	0.021286	0.020966	0.020386	0.020645	0.020325	0.020279	0.020187	0.019806	0.020126	0.019867	0.019852	0.020081	0.019577	0.019745	0.019913	0.019806	0.01947	0.019714	0.019318	0.019348	0.019424	0.019455	0.019196	0.019302	0.019318	0.018967	0.01886	0.019028	0.019119	0.019241	0.019089	0.019073	0.01886	0.019028	0.018997	0.018723	0.018875	0.018661	0.018784	0.01857	0.018631	0.018463	0.018463	0.018509	0.018265	0.018295	0.018417
459	0.018723	0.020065	0.01973	0.01918	0.018936	0.019028	0.018936	0.018921	0.018921	0.018417	0.018539	0.018509	0.018555	0.018433	0.018158	0.018066	0.018143	0.018311	0.018204	0.018143	0.018036	0.017807	0.017838	0.017883	0.017868	0.017685	0.017593	0.017761	0.017487	0.017715	0.017685	0.017532	0.017578	0.017654	0.017487	0.017578	0.017548	0.017471	0.017517	0.017456	0.017273	0.01712	0.017288	0.016983	0.016876	0.016815	0.017075	0.016937	0.017075
459.5	0.017227	0.018295	0.017929	0.01767	0.017654	0.017258	0.017151	0.01712	0.017181	0.017059	0.017044	0.016754	0.016785	0.016769	0.016907	0.016617	0.016602	0.0168	0.016708	0.01651	0.016602	0.016525	0.016174	0.016159	0.016052	0.016098	0.01619	0.01622	0.016098	0.016281	0.01593	0.015961	0.015839	0.015854	0.015945	0.016006	0.015854	0.01593	0.015945	0.015854	0.015564	0.015656	0.015656	0.015625	0.015533	0.015518	0.015442	0.015472	0.015228
460	0.016068	0.01683	0.016418	0.016296	0.015961	0.015778	0.015717	0.015427	0.015671	0.015366	0.015396	0.015182	0.015106	0.015411	0.015274	0.015381	0.015198	0.015182	0.015015	0.014923	0.014923	0.014877	0.014847	0.014664	0.014557	0.014542	0.014877	0.014694	0.014618	0.014465	0.014389	0.014343	0.014404	0.01442	0.014374	0.014496	0.014252	0.014267	0.014343	0.014313	0.014053	0.014297	0.013748	0.013962	0.013931	0.013916	0.013794	0.013748	0.013672
460.5	0.014893	0.015289	0.014938	0.014557	0.01416	0.014191	0.014313	0.014038	0.01416	0.013901	0.01358	0.013809	0.013763	0.013641	0.013367	0.013718	0.013626	0.013412	0.013611	0.013245	0.013367	0.013321	0.013306	0.013062	0.013	0.012909	0.013046	0.012909	0.013092	0.012924	0.012772	0.012848	0.012939	0.012802	0.012573	0.012711	0.01265	0.012604	0.012527	0.012619	0.01236	0.012436	0.012283	0.012344	0.012421	0.012299	0.012146	0.012146	0.012009
461	0.01329	0.013321	0.013092	0.012894	0.012711	0.012466	0.012558	0.01239	0.012314	0.012482	0.01207	0.012024	0.012146	0.011688	0.011856	0.011871	0.011871	0.01181	0.011978	0.011642	0.011795	0.011795	0.011581	0.011459	0.011322	0.011398	0.011368	0.011078	0.011246	0.011307	0.011322	0.011292	0.011398	0.011169	0.011032	0.01088	0.011047	0.011002	0.010941	0.010849	0.011002	0.010681	0.010818	0.010696	0.010788	0.010666	0.0103	0.010345	0.010376
461.5	0.011948	0.01181	0.011673	0.011505	0.011353	0.0112	0.011063	0.010712	0.010788	0.010742	0.010864	0.010605	0.010437	0.010559	0.010605	0.010345	0.010483	0.010574	0.010254	0.010315	0.010132	0.010071	0.010162	0.010269	0.010132	0.009964	0.009842	0.009811	0.00975	0.009903	0.009918	0.009811	0.009918	0.009888	0.009674	0.009659	0.009796	0.009766	0.00946	0.009476	0.009644	0.009277	0.009521	0.009079	0.009003	0.009064	0.009109	0.00885	0.009201
462	0.01091	0.010849	0.010635	0.010025	0.009933	0.009964	0.009811	0.009674	0.009705	0.009354	0.009537	0.009552	0.009125	0.009445	0.009079	0.009232	0.009384	0.009277	0.009018	0.009003	0.008957	0.008682	0.008774	0.008972	0.008865	0.008682	0.008392	0.008682	0.008469	0.008636	0.00853	0.008591	0.008408	0.008423	0.008453	0.008453	0.008408	0.008286	0.008224	0.008118	0.008011	0.007935	0.008209	0.007965	0.007828	0.007858	0.008026	0.007782	0.007874
462.5	0.009583	0.009583	0.009109	0.008728	0.008698	0.008438	0.008331	0.00853	0.008331	0.008286	0.008118	0.007965	0.008087	0.007904	0.007858	0.007904	0.007996	0.008011	0.00795	0.007568	0.007919	0.007568	0.007294	0.007401	0.007339	0.00737	0.00737	0.007324	0.007263	0.007065	0.007248	0.007126	0.00705	0.007095	0.007233	0.007111	0.007141	0.006943	0.007095	0.006836	0.006714	0.006897	0.006668	0.006805	0.006638	0.006348	0.006729	0.0065	0.006668
463	0.00824	0.007858	0.007492	0.007523	0.007416	0.00708	0.006821	0.006805	0.00679	0.006805	0.00676	0.006424	0.006653	0.006531	0.006561	0.006439	0.006592	0.00679	0.006516	0.006287	0.006348	0.006226	0.006104	0.006088	0.005814	0.005783	0.006088	0.005829	0.005997	0.005814	0.005615	0.005646	0.00563	0.005585	0.005798	0.005661	0.005646	0.005508	0.005615	0.005417	0.005295	0.005417	0.005264	0.005386	0.005295	0.005127	0.005203	0.005142	0.005142
463.5	0.007294	0.006485	0.006256	0.006058	0.005875	0.005737	0.00563	0.005386	0.005585	0.005249	0.005264	0.005264	0.005173	0.005127	0.00502	0.005203	0.005325	0.00499	0.00499	0.004929	0.004929	0.004913	0.004578	0.004608	0.004456	0.004349	0.004593	0.004318	0.004456	0.004272	0.004166	0.004333	0.004379	0.004303	0.004425	0.004135	0.00412	0.004089	0.00415	0.003937	0.004089	0.003952	0.003723	0.003983	0.003952	0.003906	0.003494	0.003616	0.003479
464	0.006348	0.005295	0.005051	0.004807	0.004517	0.004379	0.004456	0.004333	0.004379	0.004196	0.00383	0.004059	0.003937	0.003693	0.003799	0.003784	0.003906	0.003586	0.003769	0.003525	0.003738	0.003555	0.003326	0.003387	0.003372	0.003128	0.00322	0.003159	0.003357	0.002899	0.003036	0.002991	0.003357	0.003265	0.00296	0.002975	0.003082	0.00293	0.002823	0.002808	0.002808	0.002747	0.002533	0.002548	0.002548	0.002304	0.002243	0.002151	0.002274
464.5	0.00531	0.00386	0.003601	0.003616	0.00325	0.003235	0.003189	0.003052	0.003036	0.003021	0.002899	0.002701	0.002411	0.002625	0.002747	0.002396	0.002518	0.002762	0.002426	0.002594	0.002289	0.002213	0.002304	0.002365	0.002243	0.002045	0.001801	0.002029	0.002151	0.001999	0.001892	0.001923	0.001984	0.001877	0.001785	0.001663	0.001785	0.001724	0.001755	0.001556	0.001526	0.001297	0.001526	0.001251	0.001404	0.001129	0.001083	0.001114	0.001068
465	0.004242	0.00264	0.002518	0.002228	0.001923	0.002151	0.001968	0.001831	0.001862	0.001526	0.001724	0.001526	0.001129	0.001495	0.001511	0.001358	0.001373	0.001526	0.00116	0.00145	0.001007	0.001053	0.000809	0.0009	0.000885	0.0009	0.000732	0.000732	0.000763	0.000717	0.000793	0.000549	0.000717	0.000687	0.000793	0.000519	0.000473	0.000519	0.000473	0.000473	0.000336	0.000183	0.000183	4.6e-05	4.6e-05	-6.1e-05	-3.1e-05	-7.6e-05	3.1e-05
465.5	0.003235	0.00174	0.001389	0.001022	0.0009	0.000824	0.000748	0.000656	0.000641	0.00029	0.000198	0.000366	0.000214	6.1e-05	0.000198	0.000275	0.000183	0.00029	0.00029	-1.5e-05	4.6e-05	-0.00014	-0.00021	-0.0002	-0.00041	-0.00049	-0.00035	-0.00046	-0.00026	-0.00047	-0.00057	-0.00073	-0.00057	-0.0006	-0.0005	-0.0007	-0.00073	-0.00085	-0.00078	-0.00069	-0.00095	-0.00092	-0.00099	-0.00108	-0.00119	-0.00124	-0.00107	-0.00118	-0.00118
466	0.002197	0.000702	-4.6e-05	0.000214	4.6e-05	-0.00029	-0.00049	-0.00064	-0.00053	-0.00058	-0.00078	-0.00079	-0.00084	-0.00096	-0.00075	-0.00101	-0.00098	-0.00078	-0.00066	-0.00118	-0.00105	-0.00113	-0.00127	-0.00116	-0.00159	-0.00157	-0.00133	-0.00159	-0.00145	-0.00151	-0.00165	-0.00151	-0.00163	-0.00169	-0.00163	-0.002	-0.00189	-0.00186	-0.00179	-0.00205	-0.00194	-0.00195	-0.00214	-0.00197	-0.00195	-0.00214	-0.00229	-0.00223	-0.00249
466.5	0.001373	-0.00047	-0.00085	-0.00078	-0.00098	-0.00107	-0.00127	-0.00162	-0.00134	-0.00151	-0.00147	-0.00156	-0.00185	-0.00176	-0.00168	-0.00179	-0.00172	-0.00197	-0.00179	-0.00209	-0.00195	-0.00195	-0.00223	-0.00221	-0.00235	-0.00258	-0.00217	-0.00253	-0.00252	-0.00246	-0.00237	-0.00247	-0.00238	-0.00253	-0.00278	-0.00282	-0.00276	-0.00284	-0.0029	-0.00298	-0.0029	-0.00275	-0.00305	-0.00307	-0.00304	-0.0032	-0.00316	-0.00343	-0.00343
467	0.000778	-0.0014	-0.00136	-0.00186	-0.002	-0.00215	-0.00195	-0.00226	-0.00209	-0.00244	-0.00243	-0.00234	-0.00256	-0.00278	-0.00285	-0.00259	-0.00253	-0.00279	-0.00273	-0.00293	-0.00287	-0.0031	-0.0029	-0.00301	-0.00302	-0.00342	-0.0033	-0.00342	-0.0036	-0.00327	-0.00328	-0.00331	-0.00346	-0.00348	-0.00375	-0.0036	-0.00349	-0.00374	-0.0038	-0.00388	-0.00368	-0.00385	-0.00374	-0.00406	-0.00397	-0.00406	-0.00414	-0.00417	-0.0043
467.5	-3.1e-05	-0.00206	-0.0023	-0.00275	-0.00273	-0.00313	-0.00296	-0.00305	-0.00314	-0.00316	-0.00336	-0.00337	-0.00353	-0.00372	-0.00369	-0.00388	-0.00366	-0.00342	-0.00357	-0.00371	-0.00398	-0.00403	-0.00386	-0.00397	-0.00403	-0.00398	-0.00426	-0.0043	-0.00452	-0.00426	-0.00409	-0.00418	-0.0043	-0.00423	-0.00436	-0.00424	-0.00427	-0.00435	-0.00453	-0.0045	-0.00464	-0.00482	-0.00475	-0.00487	-0.00478	-0.00496	-0.00507	-0.00508	-0.00497
468	-0.00098	-0.00302	-0.00328	-0.00348	-0.0036	-0.00366	-0.00394	-0.004	-0.00398	-0.00406	-0.00401	-0.00427	-0.00461	-0.00427	-0.0042	-0.00459	-0.00456	-0.00421	-0.00452	-0.00435	-0.0047	-0.00459	-0.00485	-0.00485	-0.00487	-0.00487	-0.00491	-0.00488	-0.00508	-0.00505	-0.00507	-0.00519	-0.00517	-0.00513	-0.0052	-0.00505	-0.00522	-0.00534	-0.00519	-0.00516	-0.00559	-0.00548	-0.00548	-0.00569	-0.00577	-0.00588	-0.00568	-0.00594	-0.00571
468.5	-0.00168	-0.0038	-0.00383	-0.00429	-0.00443	-0.00435	-0.00461	-0.0047	-0.00465	-0.00505	-0.00485	-0.00479	-0.00523	-0.00494	-0.00499	-0.00491	-0.00519	-0.00504	-0.00514	-0.00534	-0.0052	-0.00543	-0.00559	-0.00566	-0.00574	-0.00577	-0.00562	-0.00555	-0.00577	-0.0058	-0.00604	-0.006	-0.00606	-0.00592	-0.00592	-0.00598	-0.00597	-0.00607	-0.00584	-0.00612	-0.00636	-0.00617	-0.00627	-0.00618	-0.00639	-0.00636	-0.00655	-0.00645	-0.00667
469	-0.00218	-0.00426	-0.00447	-0.00505	-0.00479	-0.00517	-0.00526	-0.00531	-0.00551	-0.00551	-0.00559	-0.00552	-0.00545	-0.00577	-0.00569	-0.00557	-0.0058	-0.00552	-0.00568	-0.00607	-0.00584	-0.00601	-0.00629	-0.00635	-0.00641	-0.00632	-0.0061	-0.0065	-0.00632	-0.00659	-0.00653	-0.00661	-0.00645	-0.00644	-0.00659	-0.00652	-0.00653	-0.00665	-0.00681	-0.00665	-0.0071	-0.00673	-0.0071	-0.00679	-0.00699	-0.00702	-0.00716	-0.00722	-0.00732
469.5	-0.00264	-0.00464	-0.00511	-0.00519	-0.0052	-0.00557	-0.00568	-0.00583	-0.00575	-0.00555	-0.00578	-0.00612	-0.00569	-0.00601	-0.00584	-0.00606	-0.0062	-0.00584	-0.00621	-0.00615	-0.00636	-0.00617	-0.00662	-0.00647	-0.00645	-0.00668	-0.00644	-0.00681	-0.00673	-0.00679	-0.00682	-0.00673	-0.00684	-0.00694	-0.00707	-0.0069	-0.00696	-0.0071	-0.00728	-0.00713	-0.00714	-0.00723	-0.00731	-0.00737	-0.00742	-0.00739	-0.00751	-0.00769	-0.00771
470	-0.00264	-0.00499	-0.00522	-0.00531	-0.00571	-0.00568	-0.00569	-0.00591	-0.00566	-0.00583	-0.00583	-0.00604	-0.00623	-0.00603	-0.00618	-0.00626	-0.00623	-0.00638	-0.00658	-0.00638	-0.0065	-0.00656	-0.00668	-0.00652	-0.0067	-0.00678	-0.00678	-0.00688	-0.00707	-0.00679	-0.00702	-0.00676	-0.00696	-0.00703	-0.00705	-0.00714	-0.007	-0.00716	-0.00722	-0.00736	-0.00717	-0.00768	-0.0076	-0.00749	-0.00754	-0.00765	-0.00789	-0.00777	-0.00792
470.5	-0.00249	-0.00516	-0.00517	-0.00577	-0.00597	-0.00589	-0.00578	-0.00588	-0.00597	-0.00624	-0.00615	-0.00607	-0.00653	-0.00629	-0.0067	-0.00655	-0.00635	-0.00649	-0.00673	-0.0067	-0.00679	-0.00691	-0.00691	-0.00674	-0.00702	-0.00682	-0.00694	-0.00713	-0.00725	-0.00707	-0.00716	-0.00711	-0.00703	-0.00711	-0.00716	-0.00726	-0.00725	-0.00743	-0.0074	-0.00739	-0.00739	-0.00774	-0.00781	-0.00778	-0.00789	-0.00812	-0.00798	-0.00806	-0.00783
471	-0.00291	-0.0054	-0.00569	-0.0062	-0.00617	-0.00624	-0.00635	-0.00629	-0.00647	-0.00659	-0.00676	-0.00664	-0.00671	-0.00685	-0.00696	-0.00707	-0.00697	-0.00662	-0.00699	-0.0069	-0.00729	-0.0072	-0.00737	-0.00711	-0.00729	-0.0074	-0.00742	-0.00739	-0.00774	-0.00751	-0.00775	-0.00765	-0.00768	-0.00772	-0.00748	-0.00783	-0.00769	-0.00781	-0.00765	-0.00795	-0.00781	-0.0081	-0.00803	-0.00835	-0.00833	-0.00835	-0.00819	-0.00833	-0.00821
471.5	-0.00362	-0.00618	-0.00655	-0.00668	-0.00684	-0.00673	-0.00719	-0.00714	-0.00705	-0.00714	-0.00728	-0.00739	-0.00743	-0.0074	-0.00734	-0.00748	-0.00772	-0.00734	-0.00765	-0.00751	-0.00774	-0.00783	-0.00786	-0.0079	-0.008	-0.00807	-0.00804	-0.008	-0.00816	-0.00821	-0.00838	-0.00822	-0.00826	-0.00827	-0.00822	-0.00835	-0.00819	-0.00842	-0.00839	-0.00858	-0.00864	-0.00861	-0.00882	-0.00879	-0.00877	-0.00879	-0.0089	-0.00879	-0.00893
472	-0.00394	-0.0067	-0.0071	-0.00729	-0.00729	-0.00749	-0.00754	-0.00777	-0.00766	-0.00794	-0.00786	-0.00789	-0.00813	-0.00797	-0.00797	-0.00775	-0.00807	-0.00818	-0.00815	-0.00844	-0.00818	-0.00836	-0.00844	-0.00856	-0.00858	-0.00862	-0.00835	-0.00876	-0.00853	-0.00882	-0.00874	-0.00879	-0.00884	-0.00871	-0.00897	-0.00891	-0.00903	-0.00916	-0.00922	-0.00913	-0.00913	-0.009	-0.00946	-0.00928	-0.00925	-0.00938	-0.00949	-0.00958	-0.0096
472.5	-0.00389	-0.0069	-0.00725	-0.00758	-0.00739	-0.008	-0.00792	-0.00804	-0.008	-0.00815	-0.00826	-0.00829	-0.00822	-0.00839	-0.00836	-0.00821	-0.00835	-0.00842	-0.0083	-0.00877	-0.00862	-0.00851	-0.0087	-0.00858	-0.00882	-0.00891	-0.00876	-0.00908	-0.00902	-0.00906	-0.00899	-0.00894	-0.00911	-0.00903	-0.00913	-0.00928	-0.00926	-0.00928	-0.00943	-0.00942	-0.00945	-0.00949	-0.00955	-0.00949	-0.00952	-0.00978	-0.00993	-0.00984	-0.0101
473	-0.00398	-0.00725	-0.00757	-0.00763	-0.00783	-0.008	-0.00803	-0.00829	-0.00794	-0.00804	-0.00816	-0.00835	-0.00836	-0.00827	-0.00844	-0.00856	-0.00847	-0.0085	-0.00856	-0.0087	-0.00874	-0.0087	-0.00865	-0.00876	-0.00891	-0.00893	-0.00896	-0.00919	-0.00916	-0.00931	-0.00903	-0.00914	-0.00908	-0.00922	-0.00931	-0.0092	-0.00931	-0.00946	-0.00958	-0.00943	-0.00955	-0.00972	-0.00971	-0.00967	-0.00987	-0.01012	-0.01001	-0.00992	-0.01012
473.5	-0.00395	-0.00746	-0.00761	-0.00792	-0.00809	-0.00819	-0.00792	-0.00829	-0.00813	-0.00833	-0.00832	-0.00824	-0.00862	-0.0083	-0.00876	-0.00864	-0.00842	-0.00862	-0.00873	-0.00874	-0.00888	-0.009	-0.009	-0.00888	-0.00896	-0.00905	-0.00914	-0.00916	-0.00932	-0.00934	-0.00938	-0.00932	-0.00937	-0.00948	-0.00938	-0.00945	-0.00942	-0.00966	-0.00957	-0.00961	-0.00969	-0.01001	-0.00986	-0.01007	-0.01004	-0.01009	-0.01	-0.01	-0.01015
474	-0.00388	-0.00748	-0.0076	-0.00813	-0.00804	-0.00819	-0.00829	-0.00824	-0.00859	-0.00853	-0.00859	-0.0085	-0.00873	-0.0087	-0.00882	-0.00874	-0.00873	-0.00861	-0.00874	-0.00879	-0.00916	-0.00922	-0.00909	-0.00905	-0.0092	-0.00922	-0.00946	-0.00919	-0.00945	-0.00946	-0.00958	-0.00946	-0.00952	-0.00949	-0.00935	-0.00957	-0.00948	-0.00974	-0.00966	-0.00978	-0.00995	-0.00996	-0.01012	-0.01012	-0.01022	-0.01024	-0.01018	-0.01009	-0.01013
474.5	-0.00435	-0.00766	-0.00806	-0.00809	-0.00824	-0.00819	-0.00864	-0.00836	-0.00868	-0.00853	-0.00873	-0.0088	-0.00874	-0.00884	-0.00862	-0.00896	-0.00902	-0.00887	-0.00896	-0.00906	-0.00913	-0.00935	-0.00931	-0.00942	-0.00938	-0.00952	-0.00938	-0.00963	-0.00954	-0.0096	-0.00967	-0.00975	-0.00975	-0.00966	-0.00954	-0.00983	-0.00978	-0.00983	-0.00986	-0.01003	-0.01004	-0.0099	-0.01028	-0.01021	-0.01035	-0.01033	-0.01019	-0.01033	-0.01028
475	-0.00468	-0.00772	-0.00822	-0.00818	-0.00833	-0.00851	-0.00856	-0.00864	-0.00865	-0.0087	-0.0089	-0.00876	-0.00902	-0.00896	-0.00871	-0.00888	-0.009	-0.00899	-0.00909	-0.00934	-0.00913	-0.00919	-0.00954	-0.00932	-0.0096	-0.00969	-0.00946	-0.00963	-0.00964	-0.00969	-0.0098	-0.00963	-0.00989	-0.00969	-0.00986	-0.0099	-0.00984	-0.00989	-0.01	-0.01018	-0.01006	-0.01015	-0.01025	-0.01024	-0.01022	-0.01022	-0.01047	-0.01036	-0.01064
475.5	-0.00438	-0.00768	-0.00807	-0.00839	-0.00827	-0.00876	-0.00855	-0.00873	-0.00877	-0.0088	-0.00894	-0.00884	-0.00919	-0.00926	-0.00897	-0.00897	-0.00909	-0.00897	-0.00897	-0.00926	-0.00926	-0.00914	-0.00928	-0.00949	-0.00974	-0.00954	-0.00949	-0.00971	-0.00978	-0.00984	-0.00958	-0.00952	-0.00971	-0.00957	-0.01007	-0.00981	-0.00992	-0.00992	-0.01022	-0.01025	-0.00996	-0.01019	-0.01041	-0.0103	-0.01038	-0.01054	-0.0107	-0.01056	-0.01061
476	-0.00418	-0.00784	-0.008	-0.00833	-0.00841	-0.00868	-0.00871	-0.00885	-0.00884	-0.0087	-0.00899	-0.00911	-0.0089	-0.00913	-0.00917	-0.00938	-0.00928	-0.0092	-0.00909	-0.00922	-0.00928	-0.00945	-0.00932	-0.00966	-0.00957	-0.00967	-0.00963	-0.00984	-0.01012	-0.00975	-0.00966	-0.00978	-0.00981	-0.00987	-0.0099	-0.01006	-0.00989	-0.00986	-0.01018	-0.01022	-0.01013	-0.01039	-0.01028	-0.01059	-0.01042	-0.01062	-0.01059	-0.01077	-0.01067
476.5	-0.00443	-0.00815	-0.00824	-0.00832	-0.00871	-0.00856	-0.00861	-0.00893	-0.00877	-0.00877	-0.00893	-0.00906	-0.00906	-0.00899	-0.00925	-0.00957	-0.00926	-0.00931	-0.00945	-0.00942	-0.00926	-0.00954	-0.00961	-0.00946	-0.00957	-0.00971	-0.01003	-0.00967	-0.00996	-0.0098	-0.00995	-0.00986	-0.0099	-0.01001	-0.00978	-0.01006	-0.0099	-0.01006	-0.01024	-0.01006	-0.01019	-0.01053	-0.01027	-0.01057	-0.01045	-0.01068	-0.01059	-0.01061	-0.01068
477	-0.00459	-0.00812	-0.00824	-0.00865	-0.00864	-0.0088	-0.00855	-0.00877	-0.00894	-0.00908	-0.00906	-0.00891	-0.00948	-0.00926	-0.00942	-0.00938	-0.0092	-0.00917	-0.00949	-0.00948	-0.00951	-0.00955	-0.00964	-0.00964	-0.00978	-0.00983	-0.00987	-0.00978	-0.00981	-0.00996	-0.00993	-0.01004	-0.01007	-0.01001	-0.00996	-0.01012	-0.01013	-0.01019	-0.01033	-0.01027	-0.01032	-0.01045	-0.01057	-0.01056	-0.01064	-0.01093	-0.01057	-0.01071	-0.01061
477.5	-0.0044	-0.008	-0.00813	-0.00868	-0.00858	-0.0088	-0.00891	-0.00884	-0.00911	-0.00926	-0.00929	-0.00917	-0.00955	-0.00946	-0.00934	-0.00929	-0.00938	-0.00934	-0.00932	-0.00942	-0.00966	-0.0098	-0.00984	-0.00974	-0.00978	-0.01015	-0.00972	-0.00984	-0.00996	-0.00992	-0.01007	-0.01015	-0.01025	-0.01013	-0.0101	-0.01035	-0.01004	-0.01024	-0.01024	-0.01048	-0.01053	-0.01054	-0.01064	-0.01064	-0.01061	-0.01074	-0.01071	-0.01068	-0.01088
478	-0.00444	-0.00815	-0.00841	-0.00847	-0.0088	-0.00868	-0.00905	-0.00908	-0.009	-0.00913	-0.00914	-0.00952	-0.0094	-0.0094	-0.00914	-0.0094	-0.00949	-0.00948	-0.00935	-0.00969	-0.00935	-0.00975	-0.01	-0.00978	-0.00987	-0.01003	-0.00992	-0.00995	-0.00996	-0.01021	-0.01012	-0.00987	-0.01003	-0.01009	-0.01021	-0.01025	-0.01016	-0.01038	-0.01041	-0.01057	-0.01044	-0.01051	-0.01085	-0.01047	-0.01062	-0.01062	-0.01085	-0.01067	-0.01093
478.5	-0.00455	-0.00818	-0.00841	-0.00865	-0.00874	-0.00888	-0.0088	-0.00908	-0.00899	-0.00911	-0.00902	-0.00937	-0.00935	-0.00931	-0.00929	-0.00929	-0.00932	-0.00943	-0.00943	-0.00966	-0.00934	-0.00948	-0.00971	-0.0099	-0.01001	-0.00998	-0.00987	-0.01013	-0.01021	-0.01016	-0.00989	-0.01	-0.00996	-0.01007	-0.01013	-0.01016	-0.01021	-0.01038	-0.01033	-0.01054	-0.01051	-0.01054	-0.0108	-0.01045	-0.01057	-0.01079	-0.01071	-0.0109	-0.01106
479	-0.00429	-0.00807	-0.00824	-0.00864	-0.00868	-0.00894	-0.00885	-0.00906	-0.00908	-0.00909	-0.00908	-0.00928	-0.00935	-0.00943	-0.00937	-0.00932	-0.00937	-0.00954	-0.00943	-0.00952	-0.00955	-0.00954	-0.00974	-0.00972	-0.00995	-0.00984	-0.00989	-0.01001	-0.01018	-0.00995	-0.01003	-0.01004	-0.00996	-0.01012	-0.01018	-0.0101	-0.01009	-0.01035	-0.01028	-0.01035	-0.01053	-0.01061	-0.01048	-0.01042	-0.01068	-0.01085	-0.01082	-0.01085	-0.011
479.5	-0.00417	-0.00821	-0.0085	-0.00859	-0.0089	-0.00876	-0.00893	-0.00909	-0.00897	-0.00893	-0.00916	-0.00932	-0.00919	-0.00932	-0.00929	-0.0096	-0.00946	-0.00943	-0.0096	-0.00958	-0.00952	-0.00963	-0.00969	-0.00969	-0.00995	-0.00981	-0.01004	-0.00998	-0.01007	-0.00998	-0.0101	-0.01012	-0.01013	-0.01015	-0.01021	-0.0103	-0.01021	-0.01022	-0.01025	-0.01041	-0.01053	-0.0107	-0.01051	-0.01068	-0.01079	-0.01091	-0.01093	-0.0109	-0.01076
480	-0.00427	-0.00824	-0.0085	-0.00884	-0.00894	-0.00888	-0.0088	-0.00888	-0.00903	-0.00909	-0.00923	-0.00905	-0.0094	-0.00937	-0.00949	-0.00963	-0.00937	-0.00925	-0.00967	-0.00945	-0.00969	-0.0098	-0.00964	-0.00966	-0.00987	-0.01	-0.01003	-0.00986	-0.01003	-0.00995	-0.01022	-0.01024	-0.0103	-0.0103	-0.01012	-0.01036	-0.01028	-0.01022	-0.0103	-0.01041	-0.01053	-0.01064	-0.01054	-0.01091	-0.01074	-0.01073	-0.01077	-0.01085	-0.01091
480.5	-0.00418	-0.00813	-0.00839	-0.00868	-0.0088	-0.00877	-0.00894	-0.00887	-0.00926	-0.00925	-0.00937	-0.00919	-0.0096	-0.00952	-0.00946	-0.00948	-0.00951	-0.00942	-0.00942	-0.00946	-0.0096	-0.0098	-0.00989	-0.00971	-0.01006	-0.01007	-0.01004	-0.0099	-0.0099	-0.01013	-0.0103	-0.01007	-0.01009	-0.01024	-0.01024	-0.01033	-0.01038	-0.01045	-0.01042	-0.01057	-0.0105	-0.01039	-0.0107	-0.01067	-0.01071	-0.01064	-0.01082	-0.01079	-0.01088
481	-0.00417	-0.00815	-0.00864	-0.00841	-0.00874	-0.00876	-0.00911	-0.00896	-0.00911	-0.00909	-0.00917	-0.00931	-0.00929	-0.00931	-0.00916	-0.00955	-0.00955	-0.00937	-0.00932	-0.00974	-0.00938	-0.00952	-0.00975	-0.00996	-0.01018	-0.01024	-0.00987	-0.01019	-0.01015	-0.0101	-0.01012	-0.01012	-0.01006	-0.01021	-0.01021	-0.01032	-0.01039	-0.01041	-0.01045	-0.01061	-0.01044	-0.01053	-0.01076	-0.01067	-0.0105	-0.01071	-0.01093	-0.01086	-0.01093
481.5	-0.00426	-0.00804	-0.0085	-0.00859	-0.00862	-0.00903	-0.00894	-0.00885	-0.00887	-0.00893	-0.00887	-0.00906	-0.00928	-0.00922	-0.00917	-0.00942	-0.00932	-0.00925	-0.00943	-0.0096	-0.00949	-0.00943	-0.00958	-0.00983	-0.0099	-0.01001	-0.00978	-0.01003	-0.01018	-0.01003	-0.01006	-0.00998	-0.00996	-0.01	-0.01022	-0.01006	-0.01042	-0.01041	-0.01048	-0.01048	-0.01028	-0.01048	-0.01054	-0.01054	-0.01059	-0.01079	-0.01099	-0.01083	-0.01085
482	-0.00391	-0.00775	-0.00807	-0.00865	-0.00858	-0.00882	-0.00868	-0.00882	-0.00887	-0.00896	-0.0089	-0.00893	-0.00929	-0.0092	-0.00917	-0.00913	-0.00911	-0.00931	-0.00916	-0.00931	-0.00935	-0.00925	-0.00948	-0.00958	-0.00974	-0.00971	-0.00987	-0.00989	-0.00986	-0.00981	-0.00977	-0.0099	-0.00996	-0.00975	-0.01003	-0.01001	-0.01007	-0.01018	-0.01009	-0.01033	-0.01025	-0.01042	-0.01051	-0.01045	-0.01057	-0.01091	-0.01077	-0.01074	-0.01041
482.5	-0.00354	-0.0078	-0.00789	-0.00829	-0.00861	-0.00848	-0.00861	-0.00877	-0.00871	-0.00874	-0.00893	-0.00887	-0.009	-0.00884	-0.00893	-0.00929	-0.00902	-0.00908	-0.00893	-0.00923	-0.00905	-0.00923	-0.0092	-0.00943	-0.00949	-0.00948	-0.00969	-0.00961	-0.00951	-0.00957	-0.00971	-0.0099	-0.00995	-0.00984	-0.00957	-0.0098	-0.00971	-0.00983	-0.00984	-0.00992	-0.01	-0.0103	-0.01024	-0.01044	-0.01022	-0.0105	-0.01039	-0.01041	-0.01038
483	-0.00363	-0.00784	-0.00789	-0.00826	-0.00833	-0.00838	-0.00847	-0.00848	-0.00838	-0.00853	-0.00864	-0.00868	-0.0087	-0.00858	-0.0087	-0.00923	-0.00879	-0.00874	-0.00905	-0.009	-0.00905	-0.00937	-0.00917	-0.00906	-0.00946	-0.00932	-0.00958	-0.00926	-0.00925	-0.00961	-0.00981	-0.00954	-0.00958	-0.00964	-0.00954	-0.00975	-0.00974	-0.00977	-0.00977	-0.00981	-0.00984	-0.00992	-0.00992	-0.0101	-0.01016	-0.01006	-0.01028	-0.01003	-0.01028
483.5	-0.00369	-0.0076	-0.00789	-0.00838	-0.00809	-0.00835	-0.00821	-0.00818	-0.0085	-0.00864	-0.00842	-0.00851	-0.00888	-0.00877	-0.00887	-0.00874	-0.00855	-0.00868	-0.00897	-0.00877	-0.00906	-0.00914	-0.00934	-0.00903	-0.00945	-0.00938	-0.00943	-0.00935	-0.00929	-0.00957	-0.00957	-0.00942	-0.00954	-0.00958	-0.00961	-0.00984	-0.0096	-0.00963	-0.00969	-0.00969	-0.0099	-0.00989	-0.0101	-0.00998	-0.01001	-0.01012	-0.01009	-0.01009	-0.01022
484	-0.00371	-0.00743	-0.0079	-0.00818	-0.00819	-0.00844	-0.00847	-0.00829	-0.00868	-0.00873	-0.00868	-0.00873	-0.00893	-0.0089	-0.009	-0.00862	-0.00879	-0.00894	-0.00882	-0.00896	-0.00893	-0.00893	-0.00931	-0.00935	-0.00932	-0.00942	-0.00937	-0.00948	-0.00952	-0.00958	-0.0096	-0.00949	-0.00946	-0.00958	-0.0098	-0.00966	-0.00969	-0.00978	-0.00987	-0.00984	-0.00975	-0.00992	-0.01013	-0.01009	-0.00995	-0.01003	-0.01009	-0.01024	-0.01053
484.5	-0.00412	-0.00769	-0.00821	-0.00804	-0.00841	-0.00862	-0.00877	-0.00861	-0.00855	-0.00865	-0.00879	-0.00908	-0.00868	-0.0089	-0.00884	-0.00893	-0.00906	-0.00902	-0.00884	-0.00922	-0.00896	-0.0092	-0.00943	-0.00937	-0.00957	-0.00951	-0.00971	-0.00952	-0.00963	-0.00964	-0.00966	-0.00957	-0.00951	-0.00955	-0.0098	-0.00981	-0.0099	-0.01004	-0.00995	-0.01015	-0.00987	-0.01009	-0.01013	-0.01006	-0.01025	-0.01027	-0.01056	-0.01048	-0.01051
485	-0.00436	-0.00794	-0.00819	-0.00833	-0.00829	-0.00876	-0.00862	-0.00865	-0.00858	-0.00873	-0.00868	-0.009	-0.00891	-0.00897	-0.00896	-0.00908	-0.00902	-0.00906	-0.009	-0.00906	-0.00929	-0.00932	-0.00954	-0.00942	-0.00952	-0.0096	-0.00983	-0.00977	-0.0098	-0.00955	-0.00964	-0.0098	-0.00992	-0.0098	-0.00963	-0.00983	-0.0099	-0.0099	-0.01	-0.01001	-0.0099	-0.01035	-0.01024	-0.01028	-0.01025	-0.01062	-0.01054	-0.01061	-0.01053
485.5	-0.00407	-0.00771	-0.00795	-0.00847	-0.00829	-0.00858	-0.00848	-0.00868	-0.00861	-0.00877	-0.0088	-0.00876	-0.00909	-0.00903	-0.00916	-0.00887	-0.00897	-0.00914	-0.00902	-0.00903	-0.00929	-0.00932	-0.00923	-0.00928	-0.00925	-0.00949	-0.00969	-0.00966	-0.00971	-0.00951	-0.00987	-0.00975	-0.0099	-0.00971	-0.00977	-0.00978	-0.0099	-0.00986	-0.00986	-0.00995	-0.01003	-0.01012	-0.01006	-0.01035	-0.01039	-0.01042	-0.01038	-0.01033	-0.01048
486	-0.00392	-0.00771	-0.00815	-0.00819	-0.00833	-0.00839	-0.00845	-0.00867	-0.00848	-0.00842	-0.00887	-0.00882	-0.00887	-0.00879	-0.00897	-0.00887	-0.00896	-0.00891	-0.00896	-0.00906	-0.00908	-0.00946	-0.00922	-0.00908	-0.00934	-0.00948	-0.00961	-0.00943	-0.00945	-0.00955	-0.00974	-0.0096	-0.00978	-0.00972	-0.00955	-0.00978	-0.00967	-0.00983	-0.00974	-0.00987	-0.01015	-0.01	-0.01006	-0.01016	-0.01042	-0.01035	-0.01042	-0.01028	-0.01019
486.5	-0.00394	-0.00768	-0.00804	-0.00815	-0.0081	-0.00845	-0.00827	-0.00835	-0.0083	-0.00845	-0.00868	-0.00874	-0.0087	-0.00864	-0.00877	-0.00899	-0.00864	-0.00896	-0.00905	-0.00885	-0.00917	-0.00911	-0.00935	-0.00925	-0.00931	-0.00951	-0.00934	-0.00946	-0.00952	-0.00954	-0.00963	-0.00955	-0.00969	-0.00974	-0.00946	-0.00957	-0.00971	-0.0098	-0.0099	-0.00993	-0.00983	-0.0099	-0.01013	-0.01004	-0.01013	-0.01012	-0.01015	-0.01021	-0.01035
487	-0.00375	-0.00732	-0.0078	-0.00815	-0.00806	-0.00824	-0.00824	-0.0083	-0.00845	-0.00865	-0.0085	-0.00844	-0.00894	-0.00888	-0.00891	-0.00865	-0.00879	-0.009	-0.00882	-0.00891	-0.00894	-0.00899	-0.00922	-0.0092	-0.00942	-0.00949	-0.0092	-0.00931	-0.00949	-0.00958	-0.00946	-0.00938	-0.0094	-0.00949	-0.00957	-0.00971	-0.0098	-0.00981	-0.00975	-0.01	-0.00981	-0.00996	-0.01003	-0.00986	-0.01016	-0.01012	-0.01021	-0.01032	-0.0103
487.5	-0.00357	-0.00732	-0.0078	-0.00784	-0.00822	-0.00816	-0.00844	-0.0085	-0.00848	-0.00839	-0.00859	-0.00856	-0.00871	-0.00874	-0.00873	-0.00851	-0.00903	-0.0087	-0.00867	-0.00905	-0.0087	-0.00906	-0.00919	-0.00917	-0.00945	-0.00945	-0.00928	-0.00938	-0.00945	-0.00935	-0.00925	-0.0094	-0.00951	-0.00952	-0.00945	-0.00958	-0.00952	-0.00957	-0.00975	-0.00981	-0.00961	-0.01003	-0.01006	-0.0099	-0.01003	-0.01027	-0.01036	-0.01036	-0.01022
488	-0.00346	-0.00746	-0.00784	-0.00795	-0.00829	-0.00848	-0.00829	-0.00842	-0.00826	-0.00829	-0.00856	-0.00871	-0.00833	-0.00856	-0.00848	-0.00867	-0.00874	-0.00874	-0.0088	-0.0088	-0.00891	-0.00902	-0.00911	-0.00906	-0.00917	-0.00914	-0.00929	-0.00942	-0.00935	-0.0092	-0.00949	-0.00951	-0.00954	-0.00938	-0.00954	-0.00949	-0.00948	-0.00958	-0.00963	-0.00981	-0.00963	-0.00978	-0.00987	-0.01	-0.01001	-0.01013	-0.01022	-0.01003	-0.01036
488.5	-0.00314	-0.00729	-0.00766	-0.0081	-0.00803	-0.00832	-0.00797	-0.0083	-0.00826	-0.00842	-0.00833	-0.00836	-0.00859	-0.00865	-0.00867	-0.00864	-0.00853	-0.00887	-0.00882	-0.00867	-0.00884	-0.00914	-0.00884	-0.00876	-0.00922	-0.00913	-0.00948	-0.00925	-0.00929	-0.0094	-0.00948	-0.00943	-0.00937	-0.00946	-0.00948	-0.00961	-0.00948	-0.00948	-0.00943	-0.00961	-0.00987	-0.00975	-0.00987	-0.0099	-0.01004	-0.01012	-0.01018	-0.01012	-0.01006
489	-0.00266	-0.0071	-0.00739	-0.00786	-0.00797	-0.00786	-0.008	-0.00836	-0.00826	-0.00826	-0.00844	-0.00819	-0.00873	-0.00856	-0.00873	-0.00867	-0.00856	-0.00841	-0.00851	-0.00871	-0.00848	-0.00908	-0.00877	-0.00877	-0.00917	-0.00917	-0.00928	-0.0092	-0.00929	-0.00919	-0.00935	-0.00935	-0.00935	-0.00954	-0.00943	-0.00948	-0.00954	-0.00929	-0.00942	-0.00948	-0.0096	-0.00954	-0.00986	-0.0098	-0.00981	-0.00986	-0.00984	-0.00996	-0.00992
489.5	-0.00261	-0.00713	-0.00754	-0.00765	-0.00783	-0.00781	-0.00797	-0.00803	-0.00812	-0.00807	-0.00836	-0.00826	-0.00842	-0.00816	-0.00856	-0.00868	-0.00848	-0.00819	-0.00851	-0.00859	-0.00861	-0.00873	-0.00867	-0.0088	-0.00891	-0.00896	-0.00891	-0.00896	-0.009	-0.00909	-0.00916	-0.00906	-0.00913	-0.00908	-0.00935	-0.00937	-0.00946	-0.00935	-0.00923	-0.00948	-0.00954	-0.00943	-0.00958	-0.00952	-0.00978	-0.0096	-0.00983	-0.00972	-0.00995
490	-0.00273	-0.007	-0.00751	-0.00766	-0.00736	-0.00772	-0.00778	-0.00755	-0.00787	-0.00812	-0.008	-0.00815	-0.00819	-0.00824	-0.00821	-0.00827	-0.00829	-0.00841	-0.00862	-0.00839	-0.00851	-0.00853	-0.00873	-0.00859	-0.00882	-0.00893	-0.00882	-0.0089	-0.00896	-0.00903	-0.00882	-0.00874	-0.00896	-0.00885	-0.00906	-0.00906	-0.00909	-0.00914	-0.00929	-0.0092	-0.00923	-0.00958	-0.00961	-0.00935	-0.00937	-0.00971	-0.00993	-0.00972	-0.0098
490.5	-0.00258	-0.00665	-0.00722	-0.00743	-0.00737	-0.00751	-0.00783	-0.00769	-0.00786	-0.00801	-0.00784	-0.0079	-0.00819	-0.00836	-0.00812	-0.00789	-0.00829	-0.00829	-0.00824	-0.00842	-0.00807	-0.00832	-0.00879	-0.00862	-0.00865	-0.00871	-0.00856	-0.00891	-0.009	-0.0087	-0.00885	-0.00876	-0.00893	-0.00884	-0.00884	-0.00896	-0.00916	-0.00911	-0.00916	-0.00911	-0.00893	-0.00932	-0.00948	-0.0094	-0.00905	-0.00958	-0.00952	-0.00954	-0.00966
491	-0.00232	-0.00665	-0.00711	-0.00737	-0.00772	-0.0076	-0.00778	-0.00789	-0.00765	-0.00768	-0.0079	-0.00794	-0.00803	-0.00798	-0.00806	-0.00806	-0.00806	-0.00812	-0.00804	-0.00842	-0.00818	-0.00821	-0.00835	-0.00848	-0.00844	-0.00853	-0.00855	-0.00865	-0.00867	-0.00877	-0.00873	-0.00877	-0.00893	-0.00877	-0.00868	-0.0089	-0.00899	-0.009	-0.00897	-0.00891	-0.00906	-0.0092	-0.00926	-0.00931	-0.00935	-0.00955	-0.00949	-0.00958	-0.00945
491.5	-0.00234	-0.00681	-0.00722	-0.00763	-0.00766	-0.00772	-0.0076	-0.00771	-0.0074	-0.00758	-0.0078	-0.008	-0.00801	-0.00789	-0.00798	-0.00832	-0.00789	-0.00821	-0.00818	-0.00819	-0.00844	-0.00848	-0.00835	-0.00824	-0.00859	-0.00868	-0.00879	-0.00868	-0.00871	-0.00882	-0.00876	-0.00888	-0.00894	-0.00893	-0.00884	-0.00896	-0.00884	-0.00885	-0.00903	-0.00894	-0.00911	-0.00913	-0.00937	-0.00932	-0.00943	-0.0096	-0.00946	-0.00958	-0.00943
492	-0.00235	-0.00681	-0.00729	-0.00761	-0.00757	-0.00769	-0.00772	-0.0079	-0.0078	-0.00797	-0.00797	-0.008	-0.00845	-0.00829	-0.00842	-0.00832	-0.00821	-0.00816	-0.00839	-0.00835	-0.00847	-0.00874	-0.00859	-0.00861	-0.00873	-0.00887	-0.00882	-0.00874	-0.00896	-0.0089	-0.009	-0.00906	-0.00893	-0.00899	-0.00906	-0.00926	-0.00913	-0.0092	-0.0092	-0.00916	-0.00935	-0.00913	-0.00948	-0.00951	-0.00961	-0.00945	-0.00954	-0.00954	-0.00964
492.5	-0.00238	-0.00708	-0.00751	-0.00784	-0.00783	-0.00794	-0.00809	-0.00821	-0.00824	-0.00819	-0.0085	-0.00821	-0.0087	-0.00858	-0.00862	-0.00845	-0.00844	-0.00827	-0.00865	-0.00867	-0.00868	-0.0088	-0.00879	-0.00879	-0.00908	-0.00928	-0.00909	-0.00884	-0.00913	-0.00931	-0.00893	-0.00919	-0.00917	-0.00929	-0.00926	-0.00926	-0.00929	-0.00938	-0.00963	-0.00942	-0.00948	-0.00945	-0.0098	-0.00967	-0.00978	-0.00972	-0.01006	-0.00989	-0.0099
493	-0.00278	-0.00736	-0.00784	-0.00798	-0.0079	-0.00818	-0.00807	-0.00803	-0.00824	-0.00832	-0.00848	-0.00841	-0.00862	-0.00867	-0.00842	-0.00867	-0.00855	-0.00859	-0.00882	-0.00873	-0.0088	-0.0089	-0.00916	-0.00899	-0.00928	-0.00932	-0.00916	-0.00916	-0.00931	-0.00932	-0.00911	-0.00931	-0.00922	-0.00935	-0.00946	-0.00931	-0.00934	-0.00955	-0.00963	-0.00967	-0.00955	-0.00967	-0.00995	-0.00971	-0.00974	-0.00987	-0.01012	-0.01001	-0.01016
493.5	-0.00295	-0.00708	-0.00758	-0.00763	-0.00792	-0.00789	-0.00804	-0.008	-0.00816	-0.00833	-0.00824	-0.00836	-0.00844	-0.00871	-0.00844	-0.00841	-0.00868	-0.00868	-0.00855	-0.00887	-0.00853	-0.0087	-0.00911	-0.00909	-0.00894	-0.00897	-0.00899	-0.00908	-0.00914	-0.0092	-0.00909	-0.00919	-0.00909	-0.00913	-0.00917	-0.00914	-0.00922	-0.00949	-0.00949	-0.00946	-0.00948	-0.00977	-0.00971	-0.00961	-0.00978	-0.00989	-0.01003	-0.00996	-0.00998
494	-0.00258	-0.00679	-0.00726	-0.00742	-0.00806	-0.00789	-0.00806	-0.00806	-0.00801	-0.00794	-0.00815	-0.00807	-0.00819	-0.00841	-0.00835	-0.00815	-0.00842	-0.00845	-0.00822	-0.00868	-0.00838	-0.00844	-0.0087	-0.0087	-0.0088	-0.00879	-0.00899	-0.00899	-0.00888	-0.00896	-0.00891	-0.00903	-0.00909	-0.00916	-0.00887	-0.00899	-0.00917	-0.00906	-0.0092	-0.00928	-0.00922	-0.00951	-0.00957	-0.00958	-0.00957	-0.00983	-0.00972	-0.00978	-0.00967
494.5	-0.00221	-0.00688	-0.00719	-0.00758	-0.00777	-0.00795	-0.0076	-0.00783	-0.00758	-0.00771	-0.00789	-0.00807	-0.00783	-0.00784	-0.00797	-0.0081	-0.00809	-0.00818	-0.00822	-0.00803	-0.0083	-0.00848	-0.0085	-0.00856	-0.00861	-0.00861	-0.00873	-0.00874	-0.00855	-0.00867	-0.00887	-0.00893	-0.00887	-0.0089	-0.00865	-0.00896	-0.00902	-0.00896	-0.00884	-0.00896	-0.00919	-0.00917	-0.00931	-0.00932	-0.00946	-0.0094	-0.00928	-0.00931	-0.00954
495	-0.00198	-0.00679	-0.00705	-0.00751	-0.00732	-0.00748	-0.00736	-0.00757	-0.00766	-0.00775	-0.00761	-0.00795	-0.0078	-0.00784	-0.008	-0.00797	-0.00801	-0.00803	-0.00819	-0.00794	-0.00816	-0.00833	-0.00832	-0.00832	-0.00848	-0.00862	-0.0087	-0.00845	-0.00856	-0.00882	-0.00861	-0.00873	-0.00884	-0.00891	-0.0087	-0.00882	-0.00884	-0.00884	-0.00891	-0.00894	-0.00899	-0.00891	-0.00909	-0.00923	-0.00942	-0.00925	-0.0094	-0.00928	-0.00934
495.5	-0.00166	-0.00649	-0.00697	-0.00722	-0.00725	-0.00723	-0.00752	-0.00763	-0.00787	-0.00766	-0.00761	-0.00754	-0.00795	-0.00809	-0.00812	-0.00787	-0.00787	-0.00786	-0.00803	-0.00807	-0.00813	-0.00836	-0.00818	-0.00816	-0.00859	-0.00864	-0.0087	-0.00858	-0.00871	-0.00879	-0.00848	-0.00858	-0.00879	-0.00888	-0.00888	-0.00879	-0.0088	-0.00882	-0.00879	-0.00908	-0.00897	-0.00879	-0.00917	-0.00919	-0.00919	-0.00925	-0.00938	-0.00937	-0.00945
496	-0.00157	-0.00652	-0.00708	-0.0071	-0.00732	-0.00729	-0.00752	-0.00755	-0.00763	-0.00754	-0.0078	-0.00755	-0.00772	-0.00786	-0.0078	-0.00794	-0.00778	-0.00794	-0.00795	-0.00786	-0.00821	-0.00822	-0.00836	-0.00842	-0.00839	-0.00833	-0.00836	-0.00848	-0.0085	-0.00861	-0.00842	-0.00838	-0.00853	-0.00851	-0.00856	-0.00855	-0.00861	-0.00887	-0.00879	-0.00877	-0.00902	-0.00906	-0.00913	-0.00887	-0.00919	-0.00928	-0.00926	-0.00932	-0.00943
496.5	-0.00197	-0.00662	-0.00694	-0.00714	-0.00711	-0.00737	-0.00742	-0.00722	-0.00752	-0.00774	-0.00768	-0.00772	-0.00761	-0.00777	-0.0076	-0.00781	-0.00804	-0.00804	-0.00786	-0.00792	-0.00795	-0.00786	-0.00833	-0.00827	-0.00824	-0.00827	-0.00839	-0.00839	-0.00855	-0.00855	-0.00838	-0.00838	-0.00856	-0.00842	-0.0085	-0.00851	-0.00859	-0.00868	-0.00873	-0.00873	-0.00871	-0.00906	-0.00919	-0.00896	-0.00894	-0.00948	-0.00931	-0.00946	-0.00932
497	-0.00212	-0.00626	-0.00664	-0.00703	-0.00725	-0.00729	-0.0074	-0.00726	-0.00749	-0.00763	-0.00732	-0.00763	-0.0078	-0.00786	-0.00768	-0.00766	-0.00807	-0.0079	-0.00766	-0.00816	-0.00774	-0.00795	-0.00819	-0.00819	-0.00827	-0.00829	-0.00851	-0.00853	-0.00842	-0.00842	-0.00862	-0.00851	-0.00855	-0.00829	-0.00851	-0.00858	-0.00867	-0.00867	-0.00859	-0.0087	-0.00882	-0.00891	-0.00911	-0.00903	-0.00888	-0.00935	-0.00913	-0.00919	-0.00929
497.5	-0.00166	-0.00621	-0.00667	-0.00717	-0.00751	-0.00746	-0.00737	-0.00752	-0.00736	-0.00726	-0.00739	-0.00757	-0.00775	-0.00761	-0.00783	-0.00786	-0.00784	-0.0079	-0.00789	-0.00789	-0.008	-0.00812	-0.00832	-0.00819	-0.00824	-0.00826	-0.00851	-0.00839	-0.00829	-0.00851	-0.00865	-0.00851	-0.00859	-0.00847	-0.00848	-0.00859	-0.00861	-0.00871	-0.00871	-0.00865	-0.00888	-0.00888	-0.00885	-0.00908	-0.00919	-0.00919	-0.00908	-0.00909	-0.00909
498	-0.00131	-0.00649	-0.00687	-0.00739	-0.00726	-0.00761	-0.00719	-0.00752	-0.00736	-0.00736	-0.00765	-0.0078	-0.00765	-0.00757	-0.00778	-0.00801	-0.00787	-0.00789	-0.00806	-0.00778	-0.00798	-0.00815	-0.00819	-0.00795	-0.00845	-0.00841	-0.00855	-0.00832	-0.0085	-0.00859	-0.00845	-0.00858	-0.00868	-0.00876	-0.00867	-0.00877	-0.00877	-0.00871	-0.00879	-0.00888	-0.00879	-0.00868	-0.00894	-0.00919	-0.00908	-0.00914	-0.00923	-0.00935	-0.00908
498.5	-0.00131	-0.00644	-0.00684	-0.00719	-0.00708	-0.00732	-0.00723	-0.00746	-0.00769	-0.00748	-0.00755	-0.00772	-0.00792	-0.00794	-0.00786	-0.00797	-0.00787	-0.00763	-0.00792	-0.00798	-0.00789	-0.00832	-0.00804	-0.00807	-0.00856	-0.00838	-0.00835	-0.00845	-0.00851	-0.00856	-0.00848	-0.00847	-0.00851	-0.00867	-0.00859	-0.00862	-0.00874	-0.00887	-0.00897	-0.00893	-0.00879	-0.0088	-0.00897	-0.00897	-0.00914	-0.00911	-0.00923	-0.00932	-0.00935
499	-0.00131	-0.00667	-0.00696	-0.00719	-0.00731	-0.00728	-0.00749	-0.00757	-0.00769	-0.00752	-0.00763	-0.00745	-0.00797	-0.00798	-0.0081	-0.00794	-0.00768	-0.00778	-0.00806	-0.0079	-0.00812	-0.00819	-0.00827	-0.00819	-0.00838	-0.00836	-0.00827	-0.0085	-0.00864	-0.00859	-0.00844	-0.00845	-0.00853	-0.00865	-0.00865	-0.00858	-0.00865	-0.00879	-0.00894	-0.0089	-0.0087	-0.00896	-0.00906	-0.009	-0.00909	-0.00929	-0.00934	-0.00948	-0.00935
499.5	-0.00154	-0.00676	-0.00708	-0.00723	-0.00732	-0.00731	-0.00748	-0.00748	-0.00748	-0.00777	-0.00775	-0.00766	-0.00772	-0.00792	-0.0079	-0.00783	-0.00786	-0.008	-0.00806	-0.008	-0.00815	-0.00803	-0.00824	-0.00832	-0.00829	-0.0083	-0.00827	-0.00862	-0.00861	-0.00839	-0.00847	-0.00853	-0.00853	-0.0085	-0.00856	-0.00858	-0.00864	-0.00868	-0.00887	-0.0088	-0.00876	-0.00903	-0.0092	-0.00902	-0.00888	-0.00923	-0.00934	-0.00948	-0.00937
500	-0.00182	-0.00638	-0.00682	-0.0072	-0.00732	-0.00728	-0.00758	-0.00752	-0.0076	-0.00772	-0.00755	-0.00772	-0.00781	-0.00784	-0.00778	-0.00777	-0.00801	-0.00797	-0.00789	-0.00821	-0.00795	-0.0081	-0.00822	-0.00833	-0.00816	-0.00833	-0.00838	-0.00865	-0.00847	-0.00848	-0.00851	-0.00864	-0.00868	-0.00847	-0.00851	-0.0087	-0.00871	-0.00871	-0.00882	-0.0088	-0.00879	-0.00902	-0.00909	-0.00908	-0.00902	-0.00926	-0.00926	-0.00931	-0.00934
[truncated: 51 more columns]

## Sheet: Fig 6b 3A4 reox spectra
Wavelength nm.	0	1	2	3	4	5	6	7	8	9	15	16	17	18	19	20	21	22	23	24	38	39	40	41	42	43	44	45	46	47	81	82	83	84	85	86	87	88	89	90	95	96	97	98	99	100	101	102	103
400	0.006393	0.004517	0.004242	0.003723	0.00351	0.003189	0.003021	0.002762	0.002274	0.00235	0.003662	0.003647	0.003601	0.003662	0.003311	0.003174	0.00325	0.003098	0.002899	0.003113	0.002899	0.002823	0.002899	0.003021	0.002792	0.002731	0.002792	0.002625	0.002304	0.00238	0.001755	0.001846	0.001846	0.001495	0.001801	0.001389	0.001495	0.001556	0.001602	0.001465	0.000732	0.000656	0.000473	0.000473	0.000504	0.000504	0.000732	0.00087	0.000641
400.5	0.005692	0.00383	0.003494	0.002991	0.002747	0.002548	0.002213	0.002075	0.001724	0.00177	0.003098	0.003067	0.00296	0.003006	0.002609	0.002533	0.002609	0.002502	0.002411	0.002426	0.002304	0.002228	0.00238	0.002213	0.002228	0.002075	0.002075	0.002029	0.001801	0.001831	0.001114	0.001083	0.00116	0.001038	0.001038	0.000854	0.0009	0.000977	0.001038	0.000778	-1.5e-05	-0.00012	-3.1e-05	-6.1e-05	-4.6e-05	3.1e-05	7.6e-05	7.6e-05	-0.00012
401	0.00444	0.002747	0.002243	0.001663	0.001495	0.00116	0.000931	0.000839	0.000732	0.000549	0.001862	0.001785	0.001709	0.001678	0.001343	0.001236	0.001358	0.001343	0.001434	0.001068	0.001099	0.001038	0.001083	0.001007	0.00116	0.001007	0.000763	0.000687	0.000702	0.000687	-9.2e-05	-0.00023	-0.00021	-0.00011	-0.00029	-0.00029	-0.00024	-0.00028	-0.00034	-0.00041	-0.00125	-0.00128	-0.00118	-0.00121	-0.00127	-0.00107	-0.00118	-0.00122	-0.00145
401.5	0.003174	0.001572	0.001053	0.000595	0.000305	-0.00015	-0.00012	-0.00029	-0.00035	-0.0007	0.000641	0.000427	0.000458	0.00032	0.00029	0.000183	0.000214	0.000183	0.000214	-0.00017	-0.00012	-0.00017	-0.00024	0	9.2e-05	-7.6e-05	-0.0005	-0.00061	-0.00049	-0.00053	-0.00118	-0.00145	-0.00137	-0.00147	-0.00139	-0.00145	-0.00157	-0.00154	-0.00162	-0.00145	-0.00234	-0.00235	-0.00247	-0.00246	-0.00249	-0.00234	-0.00232	-0.0024	-0.00246
402	0.002136	0.000641	-3.1e-05	-0.00024	-0.00063	-0.00104	-0.00111	-0.00118	-0.00142	-0.00165	-0.00034	-0.00043	-0.00052	-0.0007	-0.00072	-0.00063	-0.00072	-0.00073	-0.00102	-0.00116	-0.00118	-0.00119	-0.00122	-0.0011	-0.0011	-0.00121	-0.00163	-0.00162	-0.00147	-0.00151	-0.00223	-0.00259	-0.00234	-0.0025	-0.0023	-0.00237	-0.00261	-0.00256	-0.00247	-0.00252	-0.00317	-0.0032	-0.0033	-0.00337	-0.00336	-0.00333	-0.00327	-0.00327	-0.00333
402.5	0.001404	9.2e-05	-0.00061	-0.00118	-0.00127	-0.00174	-0.00201	-0.00201	-0.00238	-0.00234	-0.0011	-0.00102	-0.00119	-0.00133	-0.0016	-0.00148	-0.00157	-0.00162	-0.00191	-0.00189	-0.00208	-0.00203	-0.00197	-0.00205	-0.00211	-0.00215	-0.0025	-0.0025	-0.00238	-0.00226	-0.00307	-0.00324	-0.00325	-0.00336	-0.00317	-0.00316	-0.00345	-0.00334	-0.00333	-0.00343	-0.00392	-0.00391	-0.00401	-0.00406	-0.00412	-0.004	-0.00398	-0.00389	-0.00394
403	0.000839	-0.00087	-0.0013	-0.00212	-0.00208	-0.00249	-0.00269	-0.00304	-0.00311	-0.00316	-0.00188	-0.00205	-0.00205	-0.00209	-0.00235	-0.00232	-0.00244	-0.00258	-0.00256	-0.00267	-0.00298	-0.00284	-0.00263	-0.00288	-0.00302	-0.00311	-0.00319	-0.00328	-0.00333	-0.00324	-0.00383	-0.00392	-0.00403	-0.00403	-0.00414	-0.00401	-0.00429	-0.00411	-0.00409	-0.00421	-0.00465	-0.00479	-0.0049	-0.00465	-0.00493	-0.00467	-0.00479	-0.00484	-0.0047
403.5	9.2e-05	-0.00168	-0.00221	-0.00288	-0.00296	-0.0033	-0.00334	-0.00374	-0.00395	-0.00414	-0.00276	-0.00305	-0.00293	-0.00311	-0.00324	-0.00322	-0.00336	-0.00346	-0.00331	-0.00342	-0.00363	-0.00366	-0.00357	-0.00362	-0.00388	-0.00392	-0.00395	-0.00409	-0.00412	-0.00412	-0.00478	-0.00468	-0.00473	-0.00472	-0.00505	-0.00485	-0.00497	-0.00485	-0.00485	-0.00504	-0.00552	-0.00555	-0.00566	-0.00548	-0.00568	-0.00568	-0.00559	-0.00562	-0.00555
404	-0.00084	-0.00255	-0.00319	-0.00371	-0.00392	-0.00427	-0.00441	-0.00452	-0.00488	-0.00513	-0.00357	-0.00388	-0.00375	-0.00401	-0.00421	-0.00421	-0.00424	-0.00426	-0.00427	-0.00423	-0.00453	-0.00458	-0.0047	-0.00449	-0.00458	-0.0045	-0.00482	-0.00491	-0.00494	-0.00499	-0.00559	-0.00552	-0.00568	-0.00559	-0.0058	-0.00589	-0.00584	-0.00568	-0.00574	-0.00583	-0.00652	-0.00638	-0.00644	-0.00655	-0.00649	-0.00655	-0.0063	-0.00632	-0.00639
404.5	-0.00188	-0.00356	-0.00411	-0.00468	-0.00487	-0.00522	-0.00565	-0.00554	-0.00577	-0.00606	-0.00447	-0.00476	-0.00476	-0.00484	-0.00502	-0.00519	-0.00531	-0.00514	-0.00531	-0.0053	-0.00571	-0.00555	-0.00568	-0.00546	-0.00557	-0.00543	-0.00568	-0.00577	-0.00584	-0.00589	-0.00642	-0.00662	-0.00673	-0.00658	-0.00658	-0.00687	-0.00656	-0.00656	-0.00656	-0.00647	-0.00722	-0.00734	-0.00714	-0.00743	-0.00722	-0.00723	-0.00723	-0.00723	-0.00739
405	-0.00282	-0.00436	-0.00496	-0.00555	-0.00575	-0.0061	-0.00645	-0.00635	-0.00671	-0.00697	-0.00536	-0.00565	-0.00566	-0.00566	-0.00588	-0.00595	-0.00623	-0.00604	-0.00623	-0.00632	-0.00661	-0.00645	-0.00653	-0.00612	-0.00656	-0.00642	-0.00653	-0.00655	-0.00682	-0.00659	-0.00723	-0.0074	-0.00726	-0.00739	-0.00737	-0.0074	-0.00714	-0.00725	-0.00737	-0.0074	-0.00798	-0.00801	-0.00798	-0.00801	-0.00795	-0.00794	-0.00792	-0.00783	-0.00803
405.5	-0.00375	-0.00531	-0.00595	-0.00633	-0.0067	-0.00705	-0.00713	-0.00731	-0.00736	-0.00772	-0.00612	-0.00649	-0.00647	-0.00659	-0.00684	-0.00665	-0.00671	-0.00682	-0.00694	-0.00703	-0.0072	-0.0072	-0.00722	-0.00679	-0.00722	-0.0071	-0.00723	-0.00732	-0.00761	-0.00743	-0.00786	-0.008	-0.00775	-0.00803	-0.00807	-0.00807	-0.00778	-0.00778	-0.0081	-0.00822	-0.00847	-0.00853	-0.0087	-0.00841	-0.00856	-0.00848	-0.00845	-0.00835	-0.00868
406	-0.00453	-0.006	-0.00671	-0.00714	-0.00751	-0.00786	-0.00789	-0.00812	-0.00819	-0.00851	-0.00678	-0.00703	-0.00703	-0.00731	-0.00749	-0.00723	-0.00739	-0.00757	-0.00761	-0.00766	-0.00778	-0.00784	-0.00783	-0.00758	-0.00789	-0.00775	-0.0079	-0.00809	-0.00813	-0.00818	-0.0085	-0.00836	-0.00845	-0.00867	-0.00867	-0.0087	-0.00861	-0.00842	-0.00867	-0.00867	-0.00893	-0.0092	-0.00919	-0.00917	-0.00922	-0.00894	-0.00913	-0.00908	-0.00914
406.5	-0.00525	-0.00671	-0.00743	-0.00781	-0.00821	-0.0087	-0.0087	-0.00882	-0.00917	-0.00922	-0.00751	-0.00774	-0.00772	-0.008	-0.00818	-0.00804	-0.00815	-0.00827	-0.00833	-0.00833	-0.00851	-0.00839	-0.00851	-0.00839	-0.00851	-0.00842	-0.00859	-0.00873	-0.00885	-0.00876	-0.00917	-0.00896	-0.00908	-0.00919	-0.00917	-0.00917	-0.00937	-0.00906	-0.00911	-0.00919	-0.00966	-0.00972	-0.00972	-0.01	-0.00986	-0.00952	-0.00969	-0.00961	-0.00952
407	-0.00638	-0.00792	-0.00841	-0.00864	-0.00906	-0.00949	-0.00967	-0.00971	-0.00995	-0.0101	-0.00842	-0.00868	-0.00879	-0.00893	-0.00911	-0.00914	-0.00896	-0.00903	-0.009	-0.009	-0.00925	-0.00905	-0.00911	-0.00908	-0.00908	-0.0092	-0.00942	-0.00943	-0.0096	-0.00931	-0.00977	-0.00972	-0.00977	-0.0099	-0.00983	-0.00981	-0.01	-0.00977	-0.00969	-0.0098	-0.01013	-0.0103	-0.01019	-0.01045	-0.01032	-0.01022	-0.01025	-0.0101	-0.01028
407.5	-0.00751	-0.00888	-0.00935	-0.00963	-0.01	-0.01027	-0.01045	-0.01061	-0.01071	-0.01106	-0.00922	-0.00943	-0.00951	-0.00969	-0.00987	-0.00993	-0.0099	-0.00966	-0.00975	-0.00989	-0.00986	-0.00971	-0.00981	-0.00958	-0.00958	-0.00983	-0.01009	-0.01013	-0.01009	-0.00996	-0.01032	-0.01028	-0.01032	-0.0105	-0.01047	-0.01032	-0.01042	-0.01045	-0.01033	-0.01042	-0.01061	-0.01086	-0.01082	-0.0109	-0.01083	-0.01073	-0.01077	-0.01059	-0.0109
408	-0.00842	-0.00975	-0.01022	-0.01061	-0.01091	-0.01114	-0.01134	-0.01146	-0.01161	-0.0117	-0.01	-0.01013	-0.01022	-0.01036	-0.01056	-0.01053	-0.01065	-0.01033	-0.01061	-0.01068	-0.01056	-0.01035	-0.01053	-0.01022	-0.01038	-0.01051	-0.01073	-0.01074	-0.01071	-0.01082	-0.01106	-0.01091	-0.01085	-0.01094	-0.01106	-0.01091	-0.01086	-0.01094	-0.01082	-0.01097	-0.01111	-0.01131	-0.01132	-0.01152	-0.01137	-0.01123	-0.01125	-0.01111	-0.01131
408.5	-0.00916	-0.01065	-0.01111	-0.01146	-0.01177	-0.01183	-0.01218	-0.01224	-0.01247	-0.0125	-0.0109	-0.01103	-0.01108	-0.01108	-0.01128	-0.01117	-0.01148	-0.01128	-0.01131	-0.01143	-0.01126	-0.01122	-0.01115	-0.01099	-0.01119	-0.01125	-0.01132	-0.01148	-0.01151	-0.01152	-0.01161	-0.01151	-0.01155	-0.01155	-0.01164	-0.01149	-0.01141	-0.01144	-0.0114	-0.01154	-0.0117	-0.01184	-0.01189	-0.01193	-0.01193	-0.0118	-0.0117	-0.01173	-0.01184
409	-0.0101	-0.01135	-0.01207	-0.01228	-0.01257	-0.01277	-0.01303	-0.0132	-0.01328	-0.01337	-0.0117	-0.0119	-0.01181	-0.01184	-0.01195	-0.01204	-0.01227	-0.01212	-0.01207	-0.01227	-0.0119	-0.01198	-0.01184	-0.0118	-0.01175	-0.01198	-0.01187	-0.01218	-0.01221	-0.01207	-0.01202	-0.01215	-0.01219	-0.01213	-0.01219	-0.01202	-0.01199	-0.01199	-0.01202	-0.01213	-0.01231	-0.01257	-0.01267	-0.01238	-0.01254	-0.01233	-0.01242	-0.01228	-0.01233
409.5	-0.01102	-0.01219	-0.01291	-0.01312	-0.01346	-0.01381	-0.01393	-0.01413	-0.01425	-0.0143	-0.01236	-0.01253	-0.0125	-0.01259	-0.0127	-0.01277	-0.01283	-0.01279	-0.01291	-0.01291	-0.01253	-0.01251	-0.01238	-0.01242	-0.01238	-0.01259	-0.01247	-0.01254	-0.01283	-0.01263	-0.01263	-0.01277	-0.0127	-0.01262	-0.01277	-0.01251	-0.0126	-0.01254	-0.01251	-0.01265	-0.0128	-0.01309	-0.01309	-0.01299	-0.01311	-0.01294	-0.01302	-0.01288	-0.01268
410	-0.01192	-0.01309	-0.01372	-0.01405	-0.01424	-0.0146	-0.01453	-0.01483	-0.01509	-0.01502	-0.01311	-0.01315	-0.01317	-0.01328	-0.01349	-0.01346	-0.01354	-0.01355	-0.01349	-0.0135	-0.01315	-0.01305	-0.01311	-0.01303	-0.01306	-0.01303	-0.01317	-0.01331	-0.01344	-0.01314	-0.01343	-0.01325	-0.01318	-0.01312	-0.01321	-0.01309	-0.01306	-0.01302	-0.01312	-0.013	-0.01335	-0.0134	-0.01349	-0.01349	-0.01347	-0.01355	-0.0134	-0.01341	-0.01335
410.5	-0.01271	-0.01386	-0.01451	-0.01489	-0.01497	-0.01529	-0.01518	-0.01538	-0.01552	-0.01561	-0.01382	-0.01379	-0.01384	-0.01387	-0.0141	-0.01411	-0.01411	-0.01407	-0.01407	-0.01404	-0.01386	-0.01354	-0.01395	-0.0135	-0.0136	-0.01364	-0.01384	-0.01407	-0.01401	-0.01373	-0.01396	-0.01376	-0.01378	-0.01366	-0.01355	-0.01369	-0.01355	-0.01341	-0.01367	-0.01346	-0.01395	-0.01393	-0.01396	-0.01387	-0.01384	-0.0139	-0.01387	-0.01399	-0.01401
411	-0.01331	-0.01459	-0.0152	-0.01535	-0.01561	-0.01579	-0.01592	-0.01587	-0.0161	-0.01625	-0.01433	-0.01433	-0.01447	-0.01448	-0.01462	-0.01456	-0.01466	-0.01454	-0.01469	-0.01466	-0.0143	-0.01407	-0.01447	-0.01389	-0.0141	-0.01422	-0.01419	-0.01439	-0.01448	-0.01422	-0.01419	-0.01433	-0.01418	-0.01416	-0.01419	-0.0141	-0.01405	-0.01386	-0.01408	-0.01395	-0.01444	-0.01436	-0.01442	-0.01419	-0.01439	-0.0143	-0.01437	-0.01453	-0.01434
411.5	-0.01381	-0.01526	-0.01569	-0.01584	-0.01598	-0.01631	-0.01645	-0.01646	-0.01675	-0.01685	-0.01477	-0.01485	-0.015	-0.01497	-0.01521	-0.01502	-0.01509	-0.01498	-0.01509	-0.01512	-0.01468	-0.01469	-0.01456	-0.0144	-0.01444	-0.01459	-0.01454	-0.01492	-0.01489	-0.01468	-0.01445	-0.01454	-0.01445	-0.01448	-0.01463	-0.01457	-0.01445	-0.01433	-0.01442	-0.01447	-0.01482	-0.01477	-0.01485	-0.0146	-0.01495	-0.01474	-0.01476	-0.01479	-0.01462
412	-0.01421	-0.01549	-0.01581	-0.01625	-0.01628	-0.01677	-0.01669	-0.01686	-0.01704	-0.01727	-0.01514	-0.01537	-0.01521	-0.01538	-0.01563	-0.01544	-0.01549	-0.01535	-0.01541	-0.01538	-0.015	-0.01511	-0.01482	-0.01485	-0.01468	-0.01486	-0.01511	-0.0152	-0.01511	-0.01526	-0.01473	-0.01485	-0.01477	-0.0148	-0.01483	-0.01494	-0.0148	-0.01482	-0.01482	-0.01483	-0.01511	-0.01512	-0.01514	-0.01494	-0.01526	-0.01497	-0.01495	-0.01495	-0.01491
412.5	-0.01442	-0.0155	-0.01598	-0.01639	-0.01648	-0.01679	-0.01692	-0.01708	-0.01735	-0.01732	-0.01532	-0.01555	-0.0154	-0.01559	-0.01575	-0.01558	-0.01584	-0.01569	-0.01564	-0.01569	-0.01517	-0.01526	-0.0152	-0.01512	-0.01494	-0.01512	-0.01546	-0.01535	-0.01524	-0.01561	-0.01512	-0.01529	-0.01518	-0.01517	-0.01508	-0.01508	-0.01517	-0.01511	-0.01518	-0.01517	-0.01544	-0.01549	-0.01538	-0.01532	-0.01537	-0.01517	-0.01514	-0.01518	-0.01514
413	-0.01444	-0.01558	-0.01633	-0.01653	-0.01675	-0.01686	-0.01718	-0.01723	-0.01749	-0.01727	-0.01547	-0.01559	-0.01575	-0.01581	-0.01588	-0.01587	-0.01592	-0.01598	-0.01595	-0.01582	-0.01559	-0.01553	-0.01535	-0.01535	-0.01526	-0.01544	-0.01566	-0.01563	-0.01559	-0.0157	-0.01544	-0.01543	-0.01553	-0.01547	-0.01543	-0.01535	-0.01544	-0.01534	-0.01534	-0.01543	-0.01581	-0.01579	-0.01569	-0.01569	-0.01549	-0.0154	-0.01553	-0.01552	-0.01543
413.5	-0.01463	-0.01592	-0.01637	-0.01663	-0.01695	-0.01718	-0.01737	-0.01735	-0.01755	-0.01752	-0.01595	-0.01572	-0.01605	-0.01602	-0.01613	-0.01624	-0.01608	-0.01627	-0.0163	-0.0161	-0.01601	-0.01592	-0.01572	-0.0157	-0.01572	-0.01582	-0.01588	-0.01596	-0.01605	-0.01598	-0.0157	-0.01584	-0.01572	-0.01581	-0.01582	-0.01588	-0.01584	-0.01584	-0.01575	-0.01573	-0.01588	-0.01605	-0.01617	-0.01607	-0.01585	-0.01584	-0.01595	-0.01605	-0.01582
414	-0.01469	-0.01608	-0.01639	-0.01672	-0.01703	-0.01741	-0.01753	-0.01767	-0.01782	-0.01782	-0.01622	-0.01611	-0.01628	-0.01621	-0.01636	-0.0164	-0.0163	-0.01651	-0.01648	-0.01639	-0.01621	-0.01616	-0.01622	-0.01611	-0.01604	-0.01613	-0.01621	-0.01639	-0.01636	-0.01637	-0.01613	-0.01634	-0.01619	-0.01621	-0.01616	-0.01633	-0.01631	-0.01605	-0.01598	-0.01611	-0.01621	-0.0166	-0.01663	-0.01645	-0.01627	-0.01633	-0.01643	-0.01648	-0.01624
414.5	-0.01459	-0.01584	-0.01636	-0.01669	-0.01695	-0.0175	-0.01747	-0.01794	-0.01785	-0.01798	-0.01607	-0.01634	-0.01628	-0.01648	-0.01653	-0.01643	-0.01654	-0.01672	-0.01666	-0.01672	-0.0164	-0.01651	-0.0166	-0.01642	-0.01651	-0.01648	-0.01656	-0.01666	-0.01653	-0.01674	-0.01663	-0.01674	-0.01671	-0.01665	-0.01663	-0.01653	-0.01656	-0.01624	-0.01628	-0.01639	-0.01685	-0.01701	-0.01694	-0.01677	-0.01668	-0.01679	-0.01685	-0.01672	-0.01679
415	-0.01454	-0.01581	-0.0163	-0.01675	-0.01691	-0.01744	-0.01744	-0.0179	-0.01785	-0.01813	-0.01621	-0.0165	-0.01642	-0.01671	-0.01686	-0.01657	-0.0168	-0.01686	-0.01675	-0.01701	-0.01674	-0.017	-0.01672	-0.01671	-0.01692	-0.01675	-0.01689	-0.01694	-0.01708	-0.01712	-0.01714	-0.0172	-0.017	-0.01715	-0.01717	-0.01683	-0.01686	-0.01683	-0.01694	-0.01683	-0.01733	-0.01743	-0.01718	-0.01721	-0.01717	-0.01724	-0.01715	-0.01714	-0.0174
415.5	-0.01442	-0.0157	-0.01634	-0.01683	-0.01701	-0.0174	-0.01758	-0.01785	-0.01796	-0.01814	-0.01642	-0.01662	-0.01665	-0.01671	-0.01695	-0.01695	-0.01701	-0.01706	-0.01682	-0.01714	-0.01724	-0.01714	-0.01695	-0.01697	-0.01717	-0.01688	-0.01737	-0.01735	-0.01737	-0.01743	-0.01746	-0.01759	-0.01724	-0.01747	-0.01752	-0.01741	-0.01741	-0.01743	-0.01741	-0.01732	-0.01779	-0.01793	-0.01753	-0.01753	-0.01773	-0.01772	-0.01769	-0.01765	-0.01779
416	-0.01415	-0.01529	-0.01607	-0.01657	-0.01692	-0.01721	-0.01749	-0.01773	-0.01784	-0.01807	-0.0164	-0.01646	-0.01651	-0.01669	-0.01694	-0.01701	-0.01703	-0.01698	-0.01691	-0.01711	-0.01738	-0.01706	-0.0172	-0.01706	-0.01723	-0.01706	-0.01741	-0.01755	-0.01733	-0.01772	-0.01762	-0.01779	-0.0175	-0.01764	-0.01769	-0.01784	-0.01781	-0.01772	-0.01767	-0.0177	-0.01807	-0.01814	-0.01804	-0.01791	-0.01816	-0.01802	-0.01791	-0.01808	-0.01801
416.5	-0.0136	-0.01502	-0.01575	-0.01631	-0.01675	-0.01688	-0.01714	-0.0175	-0.01775	-0.01787	-0.0163	-0.01643	-0.01646	-0.01671	-0.01698	-0.01704	-0.01695	-0.01695	-0.01706	-0.01714	-0.01737	-0.01727	-0.0173	-0.01714	-0.0174	-0.01727	-0.01744	-0.01765	-0.01758	-0.01778	-0.01776	-0.01794	-0.01791	-0.01799	-0.01793	-0.01808	-0.01791	-0.01791	-0.01793	-0.01804	-0.01834	-0.01831	-0.01833	-0.01836	-0.01833	-0.01828	-0.01817	-0.01834	-0.01828
417	-0.01325	-0.01468	-0.01559	-0.01601	-0.0164	-0.01677	-0.01697	-0.01721	-0.01761	-0.01772	-0.0163	-0.01656	-0.01653	-0.01674	-0.01688	-0.01703	-0.01701	-0.01717	-0.0172	-0.01714	-0.01749	-0.01743	-0.01744	-0.0174	-0.01761	-0.0174	-0.01769	-0.01794	-0.0179	-0.01773	-0.01823	-0.01828	-0.01834	-0.0183	-0.01839	-0.01833	-0.01819	-0.0183	-0.01823	-0.01822	-0.0186	-0.01875	-0.01863	-0.01869	-0.0186	-0.01869	-0.01863	-0.01869	-0.01868
417.5	-0.01263	-0.01418	-0.0152	-0.01555	-0.01592	-0.01643	-0.01669	-0.01697	-0.01718	-0.01749	-0.01617	-0.01637	-0.01653	-0.01669	-0.01683	-0.01683	-0.01691	-0.01709	-0.01709	-0.01703	-0.01741	-0.01747	-0.01755	-0.01747	-0.01755	-0.01752	-0.0177	-0.0179	-0.01802	-0.01785	-0.01856	-0.01854	-0.01851	-0.01851	-0.01869	-0.01859	-0.01851	-0.0184	-0.01845	-0.01849	-0.01875	-0.01903	-0.01907	-0.01883	-0.01885	-0.01898	-0.01886	-0.01889	-0.01894
418	-0.01178	-0.01373	-0.0144	-0.01494	-0.01558	-0.01588	-0.01619	-0.0166	-0.01669	-0.01703	-0.01576	-0.01584	-0.01624	-0.01627	-0.0166	-0.01672	-0.0166	-0.01682	-0.0168	-0.01695	-0.01733	-0.0174	-0.01749	-0.0173	-0.01738	-0.01743	-0.01756	-0.01787	-0.01782	-0.01787	-0.01851	-0.0186	-0.0186	-0.01851	-0.01863	-0.01871	-0.01871	-0.01845	-0.01854	-0.01863	-0.01878	-0.01898	-0.01923	-0.01898	-0.01888	-0.01907	-0.019	-0.01895	-0.01898
418.5	-0.01096	-0.01283	-0.01363	-0.01422	-0.01489	-0.01535	-0.01569	-0.01578	-0.01617	-0.01646	-0.01524	-0.01547	-0.01569	-0.01582	-0.01601	-0.01633	-0.01627	-0.01628	-0.01645	-0.0165	-0.01715	-0.01706	-0.01726	-0.01723	-0.01714	-0.01712	-0.01737	-0.01772	-0.01756	-0.01767	-0.01848	-0.01854	-0.01862	-0.0184	-0.01868	-0.0186	-0.01863	-0.01859	-0.01846	-0.01859	-0.01883	-0.019	-0.01907	-0.01898	-0.01892	-0.019	-0.01894	-0.01894	-0.01894
419	-0.01	-0.01169	-0.01259	-0.01329	-0.01382	-0.01431	-0.01471	-0.01503	-0.01544	-0.01567	-0.01451	-0.0148	-0.01503	-0.01518	-0.0152	-0.01546	-0.01559	-0.01546	-0.01575	-0.01576	-0.0165	-0.0165	-0.01674	-0.01669	-0.01674	-0.01671	-0.01694	-0.017	-0.01714	-0.01726	-0.01825	-0.01825	-0.01834	-0.01805	-0.01842	-0.01817	-0.01831	-0.01827	-0.01816	-0.0183	-0.01877	-0.01878	-0.01865	-0.01868	-0.01868	-0.01875	-0.01862	-0.01866	-0.01869
419.5	-0.00871	-0.01053	-0.01144	-0.01202	-0.01254	-0.01311	-0.01347	-0.01415	-0.01425	-0.01459	-0.01346	-0.01381	-0.0139	-0.01418	-0.01427	-0.01445	-0.0146	-0.01457	-0.01483	-0.01477	-0.01567	-0.01576	-0.01585	-0.01584	-0.01605	-0.01614	-0.01636	-0.01637	-0.01637	-0.01663	-0.0177	-0.0177	-0.01765	-0.01753	-0.01773	-0.01764	-0.01796	-0.0177	-0.01778	-0.01761	-0.01819	-0.01822	-0.01823	-0.01813	-0.0183	-0.01839	-0.01822	-0.01822	-0.01823
420	-0.00719	-0.009	-0.01009	-0.01073	-0.01112	-0.01184	-0.01218	-0.01282	-0.01294	-0.01323	-0.0123	-0.01288	-0.01273	-0.01302	-0.01317	-0.01335	-0.0135	-0.01363	-0.01393	-0.01382	-0.015	-0.01502	-0.01497	-0.01503	-0.01532	-0.01538	-0.01558	-0.01566	-0.01555	-0.01573	-0.01706	-0.01711	-0.01706	-0.01703	-0.01704	-0.01709	-0.01743	-0.01709	-0.01729	-0.01708	-0.01747	-0.01758	-0.01769	-0.01749	-0.01775	-0.01781	-0.0177	-0.01767	-0.0179
420.5	-0.00542	-0.00725	-0.00813	-0.00894	-0.00957	-0.01022	-0.01057	-0.011	-0.01143	-0.01187	-0.01108	-0.0114	-0.01152	-0.01172	-0.01192	-0.01215	-0.01221	-0.01241	-0.0126	-0.01262	-0.0139	-0.01401	-0.01392	-0.01401	-0.01436	-0.01428	-0.01437	-0.01459	-0.01463	-0.01473	-0.01633	-0.01625	-0.01634	-0.01624	-0.01631	-0.01637	-0.0166	-0.01627	-0.01622	-0.01643	-0.01685	-0.01689	-0.01685	-0.0168	-0.01683	-0.01686	-0.01689	-0.01691	-0.01718
421	-0.00328	-0.00517	-0.00612	-0.00685	-0.00761	-0.00835	-0.00891	-0.00913	-0.0096	-0.01013	-0.00946	-0.00958	-0.0098	-0.01009	-0.01036	-0.01068	-0.01076	-0.01083	-0.01103	-0.01105	-0.01256	-0.01273	-0.0125	-0.01274	-0.0128	-0.01288	-0.01311	-0.01335	-0.01337	-0.01346	-0.0152	-0.01514	-0.01517	-0.0152	-0.01535	-0.01537	-0.01529	-0.01518	-0.01503	-0.01543	-0.01598	-0.01595	-0.01584	-0.0159	-0.01593	-0.01582	-0.01602	-0.01588	-0.01608
421.5	-0.00095	-0.00264	-0.00386	-0.00464	-0.00537	-0.0061	-0.00676	-0.00708	-0.00761	-0.00809	-0.00752	-0.00763	-0.00795	-0.00821	-0.00861	-0.00887	-0.00905	-0.00911	-0.00937	-0.00934	-0.01103	-0.01112	-0.01083	-0.01122	-0.01109	-0.01131	-0.01143	-0.01184	-0.01175	-0.0117	-0.01384	-0.01381	-0.01381	-0.01392	-0.01405	-0.01404	-0.01393	-0.01401	-0.0139	-0.01416	-0.01456	-0.01465	-0.01457	-0.01477	-0.01476	-0.01448	-0.01488	-0.01476	-0.01482
422	0.001877	0.000351	-0.00102	-0.002	-0.00275	-0.00339	-0.00412	-0.00464	-0.00517	-0.00565	-0.00517	-0.00528	-0.00574	-0.00618	-0.00633	-0.00652	-0.00678	-0.00696	-0.00716	-0.00717	-0.00897	-0.00902	-0.00903	-0.00928	-0.00923	-0.00938	-0.00942	-0.00983	-0.0099	-0.00977	-0.01218	-0.01219	-0.01224	-0.01224	-0.01239	-0.01231	-0.01242	-0.01248	-0.01242	-0.01254	-0.01279	-0.01311	-0.01292	-0.01318	-0.01306	-0.01289	-0.01315	-0.01321	-0.01314
422.5	0.005341	0.003952	0.002411	0.00145	0.000671	-0.00023	-0.00096	-0.00148	-0.002	-0.00241	-0.0022	-0.00247	-0.00259	-0.00334	-0.00334	-0.00346	-0.00385	-0.00418	-0.0042	-0.00423	-0.00642	-0.00645	-0.00655	-0.00658	-0.00656	-0.00678	-0.00696	-0.00729	-0.00751	-0.00731	-0.00986	-0.01007	-0.01012	-0.01	-0.01018	-0.01003	-0.01021	-0.01032	-0.01021	-0.01025	-0.01062	-0.01091	-0.01068	-0.01097	-0.01073	-0.0109	-0.0109	-0.01088	-0.01097
423	0.009277	0.007767	0.006256	0.005066	0.004318	0.003296	0.002609	0.001999	0.001724	0.001053	0.001068	0.000778	0.000656	0.000137	-0.00026	-0.00029	-0.0006	-0.00107	-0.00105	-0.00113	-0.00348	-0.00359	-0.00368	-0.00369	-0.00369	-0.00398	-0.00426	-0.00461	-0.00461	-0.00461	-0.00731	-0.00745	-0.00757	-0.00761	-0.00766	-0.00775	-0.00774	-0.00778	-0.00775	-0.00778	-0.00833	-0.00832	-0.00838	-0.0085	-0.00827	-0.00838	-0.00842	-0.00842	-0.00845
423.5	0.013123	0.01149	0.009964	0.008591	0.007797	0.006927	0.006088	0.005402	0.005188	0.004425	0.004135	0.003937	0.003677	0.003448	0.002792	0.002579	0.002518	0.002106	0.001999	0.001816	-0.00057	-0.00069	-0.00085	-0.0009	-0.00095	-0.00131	-0.00162	-0.00185	-0.00188	-0.00215	-0.00494	-0.00502	-0.00508	-0.00534	-0.00511	-0.00539	-0.00528	-0.0054	-0.00537	-0.00548	-0.00588	-0.00597	-0.00595	-0.00606	-0.00592	-0.00594	-0.00597	-0.00603	-0.00612
424	0.016968	0.015381	0.01387	0.012543	0.011673	0.010635	0.009857	0.009232	0.008652	0.00795	0.007507	0.007324	0.007004	0.00676	0.00618	0.005951	0.005844	0.005447	0.005386	0.005157	0.002533	0.002365	0.002258	0.002182	0.002182	0.001755	0.001465	0.001236	0.000946	0.00087	-0.00238	-0.00253	-0.00238	-0.00252	-0.00235	-0.00256	-0.00266	-0.00282	-0.00279	-0.00285	-0.00314	-0.00333	-0.00322	-0.00333	-0.00311	-0.00331	-0.0033	-0.00339	-0.00353
424.5	0.021057	0.019516	0.018036	0.016663	0.015793	0.014648	0.013855	0.013184	0.012619	0.011749	0.011551	0.011169	0.010742	0.010208	0.009888	0.009842	0.00946	0.009048	0.008987	0.008728	0.005753	0.005569	0.005539	0.005417	0.00531	0.005035	0.004807	0.004303	0.004028	0.003967	0.000443	0.000427	0.000519	0.000412	0.000488	0.000351	0.000229	0.000259	4.6e-05	9.2e-05	-0.00021	-0.00038	-0.00034	-0.00034	-0.00012	-0.00049	-0.00044	-0.00053	-0.00064
425	0.025314	0.023773	0.022308	0.020981	0.019989	0.018845	0.017853	0.017303	0.016602	0.015869	0.015503	0.01503	0.014679	0.014084	0.013718	0.01358	0.013107	0.012817	0.012589	0.01236	0.009064	0.00885	0.008881	0.008591	0.008362	0.008347	0.007874	0.007385	0.00737	0.006897	0.003555	0.003479	0.003601	0.003357	0.003311	0.003342	0.003372	0.003418	0.003067	0.00325	0.00293	0.002686	0.002731	0.002731	0.002655	0.002457	0.002487	0.002487	0.00238
425.5	0.029297	0.028046	0.026276	0.025116	0.023972	0.022858	0.021759	0.021393	0.020538	0.019852	0.019104	0.018646	0.018341	0.017883	0.017258	0.01712	0.016541	0.016418	0.015961	0.015732	0.012497	0.012115	0.01207	0.011795	0.011536	0.011429	0.010925	0.010559	0.010574	0.010315	0.006668	0.006516	0.006622	0.006607	0.006256	0.006332	0.006317	0.006531	0.00618	0.006317	0.005829	0.005783	0.0056	0.005676	0.005417	0.005493	0.005463	0.005371	0.005371
426	0.032852	0.031845	0.029831	0.028717	0.027588	0.026535	0.025589	0.02504	0.024124	0.023422	0.022522	0.022171	0.021622	0.021072	0.02063	0.020432	0.01973	0.01973	0.019241	0.019012	0.015594	0.015213	0.015137	0.014999	0.01474	0.014435	0.014191	0.013626	0.01355	0.013458	0.009506	0.009628	0.009583	0.009628	0.009369	0.009232	0.009201	0.009369	0.009338	0.009155	0.008636	0.008591	0.00853	0.00853	0.008438	0.008438	0.008347	0.00827	0.008209
426.5	0.036255	0.035095	0.033264	0.032166	0.031113	0.029785	0.028961	0.028366	0.027283	0.026688	0.025848	0.025436	0.024643	0.024261	0.024002	0.023529	0.022964	0.022644	0.0224	0.021927	0.018448	0.018326	0.018021	0.017883	0.017593	0.017487	0.017258	0.01683	0.016739	0.016464	0.012543	0.01268	0.012497	0.012527	0.01236	0.012207	0.012314	0.012253	0.012207	0.011978	0.011581	0.011429	0.011475	0.011368	0.011368	0.011215	0.011185	0.011261	0.011139
427	0.039032	0.038025	0.03624	0.035095	0.033905	0.032608	0.031799	0.031128	0.030182	0.029465	0.028595	0.028122	0.027466	0.027145	0.026703	0.026184	0.025864	0.025391	0.02507	0.024506	0.021149	0.020981	0.020767	0.020569	0.020218	0.020294	0.019943	0.019669	0.019516	0.019348	0.015381	0.01535	0.015335	0.015244	0.015167	0.01506	0.015106	0.01503	0.014832	0.014679	0.01442	0.014175	0.014282	0.014053	0.014069	0.013977	0.013977	0.013931	0.013916
427.5	0.040665	0.03981	0.038086	0.036926	0.035645	0.034683	0.033783	0.032928	0.03212	0.031342	0.030548	0.029953	0.029587	0.029068	0.028473	0.028137	0.027802	0.027649	0.027008	0.026764	0.023254	0.022964	0.02301	0.022842	0.022552	0.022537	0.022049	0.021759	0.021591	0.02153	0.017654	0.017654	0.017715	0.017563	0.017487	0.017426	0.017303	0.017319	0.017212	0.017212	0.016678	0.01651	0.016647	0.016495	0.016449	0.016434	0.016357	0.016159	0.01622
428	0.041183	0.040375	0.038925	0.037766	0.036591	0.035675	0.034683	0.033981	0.033142	0.032318	0.031738	0.031036	0.030762	0.030182	0.02977	0.029388	0.028915	0.028885	0.028275	0.028107	0.024811	0.024567	0.024597	0.024475	0.024292	0.024246	0.023605	0.023453	0.023331	0.02327	0.019684	0.019485	0.019562	0.019577	0.019302	0.019333	0.019241	0.019333	0.019272	0.019287	0.018631	0.018509	0.01857	0.018478	0.018417	0.018295	0.018326	0.018204	0.018204
428.5	0.040604	0.039993	0.038803	0.037567	0.036621	0.035583	0.034821	0.034012	0.033173	0.032639	0.032089	0.031509	0.031219	0.030762	0.03038	0.029999	0.029434	0.029388	0.029022	0.028656	0.025803	0.025726	0.025635	0.025436	0.025314	0.02533	0.024582	0.024536	0.024445	0.024506	0.02121	0.020935	0.021118	0.021164	0.02092	0.020996	0.020737	0.020981	0.020905	0.020828	0.02037	0.020096	0.020172	0.020157	0.02002	0.019974	0.02005	0.019974	0.020035
429	0.038956	0.038498	0.037384	0.036346	0.035385	0.034607	0.033875	0.033035	0.03241	0.031998	0.031769	0.031204	0.030792	0.030594	0.030106	0.029938	0.02948	0.029236	0.029068	0.028656	0.026108	0.026031	0.026031	0.025818	0.025711	0.025818	0.025314	0.025055	0.024841	0.024857	0.022156	0.022217	0.022171	0.022263	0.022141	0.022217	0.021866	0.02211	0.022125	0.021927	0.021545	0.021271	0.02124	0.0215	0.021362	0.021393	0.021286	0.021301	0.021408
429.5	0.036362	0.03627	0.035355	0.034439	0.033417	0.032974	0.032303	0.031799	0.031189	0.030655	0.030853	0.030457	0.030045	0.029984	0.029449	0.029297	0.029037	0.028748	0.028458	0.02829	0.026291	0.026016	0.026337	0.026062	0.026016	0.02597	0.025833	0.025467	0.025192	0.025116	0.023193	0.02327	0.023193	0.023392	0.0233	0.023193	0.023117	0.023193	0.023346	0.023041	0.022736	0.02243	0.022537	0.02269	0.022644	0.02269	0.022614	0.022751	0.022552
430	0.033264	0.033371	0.032791	0.031876	0.031219	0.030914	0.030365	0.029907	0.029495	0.028885	0.029495	0.029175	0.029007	0.028885	0.028656	0.028336	0.028122	0.028107	0.027664	0.027634	0.026352	0.026108	0.026337	0.026123	0.026123	0.026077	0.025894	0.025726	0.025467	0.025513	0.024292	0.024216	0.024231	0.024521	0.024307	0.024216	0.024261	0.024246	0.024384	0.0242	0.023926	0.023727	0.023865	0.023865	0.023804	0.02388	0.023956	0.024124	0.023788
430.5	0.029572	0.029816	0.029449	0.028763	0.028503	0.028214	0.027802	0.027466	0.027252	0.026794	0.027786	0.027588	0.027542	0.027435	0.027344	0.027023	0.026993	0.026962	0.02681	0.026505	0.026108	0.025879	0.026001	0.02594	0.025986	0.026001	0.025879	0.025528	0.025406	0.025482	0.025055	0.025146	0.025223	0.025299	0.025284	0.025131	0.025299	0.025223	0.025314	0.025162	0.024979	0.025024	0.024948	0.025024	0.025024	0.025024	0.025177	0.025162	0.02507
431	0.025482	0.026001	0.025894	0.025543	0.025467	0.02507	0.025055	0.024826	0.024841	0.024612	0.026077	0.026031	0.026123	0.025848	0.025864	0.025696	0.025711	0.025742	0.025681	0.025345	0.025757	0.025513	0.025803	0.025711	0.025909	0.025803	0.025879	0.025391	0.02533	0.025528	0.025986	0.026138	0.026291	0.026154	0.026245	0.02626	0.026459	0.026337	0.026428	0.026306	0.026184	0.026154	0.026306	0.026352	0.026367	0.026398	0.02655	0.02652	0.026413
431.5	0.021454	0.02243	0.022507	0.022415	0.022385	0.022308	0.022263	0.022247	0.022461	0.022278	0.024521	0.024582	0.024551	0.024307	0.024429	0.024429	0.024506	0.02449	0.024414	0.02446	0.025528	0.025391	0.025681	0.025589	0.025726	0.025696	0.025726	0.025589	0.025345	0.025742	0.027176	0.027176	0.027283	0.027252	0.027252	0.027512	0.027664	0.02771	0.027634	0.027496	0.027512	0.027435	0.027573	0.027679	0.027695	0.027649	0.027878	0.027954	0.02774
432	0.017334	0.018784	0.019135	0.019257	0.019424	0.019653	0.019592	0.019897	0.019989	0.020096	0.022888	0.023056	0.023041	0.023163	0.023148	0.023254	0.023407	0.023453	0.023514	0.023651	0.025406	0.025528	0.025772	0.025742	0.02565	0.025848	0.02597	0.025833	0.025772	0.026047	0.028534	0.028549	0.02858	0.02858	0.028809	0.028885	0.029099	0.029083	0.029205	0.029083	0.028809	0.029007	0.029053	0.029221	0.029266	0.029221	0.02951	0.029572	0.029327
432.5	0.013718	0.015366	0.016113	0.016617	0.016968	0.017395	0.017639	0.018158	0.018265	0.0186	0.02179	0.022034	0.022339	0.022568	0.022705	0.022736	0.022949	0.023178	0.02327	0.023468	0.02594	0.026245	0.02655	0.026566	0.026611	0.026779	0.026978	0.026672	0.02684	0.027069	0.030533	0.03067	0.030731	0.030731	0.03096	0.031036	0.03125	0.031113	0.031494	0.031311	0.031128	0.031265	0.031448	0.031525	0.031525	0.031693	0.031967	0.032013	0.031784
433	0.010742	0.012833	0.01387	0.014694	0.015396	0.016006	0.016495	0.017044	0.017303	0.017761	0.02153	0.021973	0.022293	0.022461	0.022736	0.022751	0.023224	0.023453	0.023605	0.023911	0.027359	0.027557	0.027771	0.027893	0.028122	0.028275	0.02832	0.028259	0.028412	0.02861	0.033035	0.033081	0.033264	0.033356	0.033463	0.033615	0.033783	0.033936	0.034073	0.03389	0.033981	0.034042	0.034042	0.034225	0.034348	0.034576	0.03479	0.034851	0.034653
433.5	0.008209	0.010818	0.012054	0.013184	0.014206	0.014923	0.015701	0.016373	0.016632	0.017136	0.021606	0.022171	0.022415	0.022705	0.023041	0.023117	0.023666	0.024048	0.024338	0.024582	0.028885	0.029022	0.029251	0.029465	0.029694	0.029938	0.029953	0.029953	0.030182	0.030426	0.035614	0.03569	0.03595	0.036179	0.036057	0.036285	0.036438	0.036713	0.036728	0.036758	0.036652	0.036774	0.036728	0.037109	0.037247	0.03743	0.037506	0.03775	0.037613
434	0.006287	0.009277	0.010834	0.012115	0.013321	0.014191	0.015152	0.015991	0.016403	0.016907	0.021912	0.022583	0.022888	0.023346	0.023743	0.024017	0.02446	0.02478	0.02533	0.02562	0.030441	0.030685	0.030945	0.031326	0.031509	0.031982	0.032028	0.031815	0.032028	0.032455	0.038544	0.038559	0.038834	0.039108	0.038971	0.039154	0.039307	0.039551	0.03949	0.039597	0.039688	0.039734	0.039764	0.040161	0.040176	0.040344	0.040649	0.040924	0.040771
434.5	0.004562	0.008072	0.010101	0.011459	0.012817	0.013901	0.014893	0.015656	0.016418	0.017319	0.022629	0.023407	0.023849	0.024307	0.024689	0.025085	0.025558	0.025955	0.026581	0.026901	0.032318	0.032516	0.032806	0.033264	0.033554	0.034027	0.034119	0.034103	0.034256	0.034622	0.04158	0.041534	0.041763	0.041916	0.041946	0.042068	0.04248	0.042465	0.042511	0.042511	0.042862	0.042831	0.042938	0.043274	0.043472	0.043564	0.043945	0.044174	0.044067
435	0.003204	0.007034	0.009369	0.0112	0.012543	0.013916	0.014938	0.015839	0.01683	0.017838	0.023651	0.024261	0.024963	0.025421	0.025757	0.026199	0.026825	0.02742	0.027908	0.028244	0.034271	0.034546	0.034973	0.035294	0.03569	0.036026	0.036255	0.036423	0.036575	0.036942	0.044342	0.044479	0.044586	0.044846	0.044846	0.045135	0.045578	0.045441	0.045685	0.045609	0.045868	0.045975	0.046127	0.046509	0.046585	0.046814	0.047058	0.047211	0.047272
435.5	0.002304	0.00647	0.009033	0.011047	0.012695	0.014084	0.015213	0.016403	0.017517	0.018402	0.024521	0.025208	0.025925	0.026535	0.026886	0.027573	0.02803	0.028687	0.029266	0.029678	0.036102	0.036652	0.036926	0.037369	0.03775	0.038055	0.038376	0.038345	0.038605	0.039017	0.047043	0.047073	0.047211	0.04747	0.047729	0.047943	0.048157	0.048264	0.048355	0.048416	0.048477	0.048752	0.048904	0.049255	0.049286	0.049622	0.04982	0.050003	0.050034
436	0.001816	0.006454	0.009277	0.011246	0.013123	0.014557	0.015778	0.017059	0.018311	0.019135	0.025604	0.026489	0.027039	0.027832	0.028244	0.0289	0.029373	0.03009	0.030701	0.031113	0.037949	0.038605	0.038788	0.039337	0.039703	0.039993	0.040176	0.040161	0.040558	0.04097	0.049484	0.049484	0.049622	0.049896	0.050308	0.050308	0.050568	0.05072	0.050781	0.050888	0.050964	0.051163	0.051453	0.05159	0.051834	0.052109	0.052444	0.05249	0.052612
436.5	0.001755	0.006592	0.009445	0.011749	0.013535	0.015137	0.016449	0.01767	0.019119	0.019852	0.026779	0.027618	0.028168	0.028885	0.029434	0.030151	0.030731	0.031464	0.031876	0.032425	0.03952	0.040131	0.040543	0.040894	0.041229	0.041656	0.041962	0.04187	0.042297	0.042587	0.051331	0.051605	0.051651	0.052078	0.052216	0.052368	0.052521	0.052719	0.052963	0.05304	0.053146	0.053268	0.053665	0.053574	0.053909	0.054153	0.05452	0.054626	0.054901
437	0.001678	0.006577	0.009613	0.011963	0.013931	0.015457	0.016953	0.018188	0.019547	0.020386	0.027618	0.028305	0.029022	0.029602	0.030197	0.030945	0.031601	0.032288	0.032776	0.03331	0.040619	0.041275	0.041656	0.041962	0.042358	0.042709	0.043106	0.042984	0.043457	0.043732	0.052689	0.05304	0.053116	0.053497	0.053467	0.053848	0.053894	0.054214	0.054291	0.054367	0.054626	0.054749	0.054855	0.055054	0.055222	0.055435	0.055801	0.056	0.05629
437.5	0.001709	0.006577	0.009781	0.012039	0.01416	0.015625	0.017181	0.018631	0.019745	0.02066	0.027985	0.028671	0.02951	0.03009	0.030701	0.031219	0.032074	0.0327	0.03334	0.033813	0.041138	0.041672	0.042175	0.042526	0.042877	0.043198	0.043488	0.043533	0.044128	0.044357	0.053406	0.053543	0.053864	0.05394	0.054092	0.054413	0.054474	0.054901	0.05484	0.05484	0.055023	0.055359	0.055298	0.055786	0.055725	0.056046	0.056503	0.05658	0.056778
438	0.00174	0.00647	0.009689	0.011948	0.014069	0.015656	0.01709	0.018585	0.01973	0.020645	0.027863	0.028641	0.029419	0.030029	0.030655	0.03125	0.031998	0.032608	0.033066	0.033752	0.041	0.041351	0.041977	0.042419	0.042603	0.043137	0.043503	0.043472	0.044006	0.04422	0.053268	0.053207	0.053497	0.053696	0.053909	0.054047	0.054123	0.054489	0.054565	0.054489	0.054626	0.054871	0.054977	0.055389	0.055527	0.055878	0.056107	0.05629	0.056442
438.5	0.001556	0.006454	0.009476	0.011719	0.013702	0.015411	0.016708	0.018082	0.019409	0.020294	0.027359	0.027969	0.028732	0.02948	0.029907	0.030716	0.031387	0.031815	0.03244	0.03299	0.040329	0.040634	0.041153	0.041611	0.041885	0.042343	0.042618	0.042679	0.042862	0.043381	0.052063	0.052124	0.052246	0.052582	0.052689	0.052933	0.052933	0.053253	0.053345	0.053268	0.053589	0.053635	0.053772	0.054184	0.054443	0.054703	0.054779	0.055023	0.055222
439	0.001602	0.006302	0.009262	0.011353	0.013229	0.014877	0.016174	0.017471	0.018707	0.01973	0.026459	0.027039	0.027832	0.02858	0.029007	0.029541	0.030365	0.030838	0.031525	0.031921	0.039032	0.039307	0.039963	0.040359	0.040588	0.040924	0.041183	0.041168	0.041367	0.041916	0.05014	0.050385	0.050491	0.050644	0.050735	0.051086	0.051132	0.051361	0.051453	0.051468	0.051727	0.051804	0.052032	0.052246	0.052353	0.052719	0.052795	0.053085	0.053253
439.5	0.001678	0.006027	0.008926	0.010788	0.012619	0.01416	0.015503	0.016708	0.017685	0.018829	0.025299	0.025848	0.026642	0.027267	0.027832	0.028168	0.028824	0.02951	0.030014	0.030548	0.037155	0.037476	0.038101	0.038406	0.038498	0.039032	0.039246	0.039215	0.03949	0.039993	0.04776	0.047928	0.047958	0.048126	0.048386	0.048492	0.048676	0.048859	0.04895	0.049011	0.04921	0.049316	0.049454	0.049652	0.049652	0.05014	0.050278	0.050552	0.050674
440	0.00148	0.005646	0.00827	0.010132	0.01181	0.013168	0.014435	0.015686	0.016479	0.017532	0.023682	0.024292	0.025009	0.025589	0.026047	0.026505	0.027054	0.027542	0.027969	0.028778	0.03479	0.035126	0.035645	0.035904	0.036057	0.036469	0.036774	0.036819	0.036804	0.037354	0.044632	0.044708	0.044907	0.045074	0.045212	0.045395	0.045532	0.045715	0.045746	0.045898	0.045914	0.046005	0.046066	0.0466	0.046524	0.046951	0.046936	0.047287	0.047409
440.5	0.001495	0.005142	0.007477	0.009293	0.01088	0.012085	0.013107	0.014313	0.015167	0.016037	0.02179	0.022522	0.023224	0.023514	0.024048	0.024475	0.02507	0.025482	0.025818	0.026581	0.032043	0.032318	0.032761	0.033142	0.03331	0.033585	0.033936	0.033844	0.033966	0.034317	0.041077	0.041061	0.041443	0.04158	0.041641	0.041809	0.042068	0.042114	0.042145	0.042282	0.042145	0.042221	0.04248	0.042816	0.042877	0.043091	0.043076	0.043411	0.043533
441	0.001602	0.004547	0.006668	0.008316	0.009689	0.010818	0.011719	0.012756	0.013596	0.014389	0.01973	0.020386	0.02092	0.02121	0.021744	0.022232	0.022598	0.023178	0.02359	0.023849	0.028854	0.029205	0.029495	0.029892	0.030045	0.03038	0.030579	0.030518	0.030746	0.031021	0.037018	0.037155	0.037354	0.037491	0.037704	0.037643	0.038025	0.038055	0.038162	0.038162	0.037964	0.038071	0.038284	0.038513	0.038635	0.038681	0.03891	0.039017	0.039093
441.5	0.001419	0.003998	0.005905	0.00737	0.008499	0.009445	0.01033	0.011215	0.011948	0.012619	0.017609	0.018173	0.018631	0.018936	0.019318	0.019775	0.019958	0.020721	0.02095	0.021179	0.025665	0.025986	0.026291	0.026489	0.026672	0.027039	0.027161	0.027252	0.027344	0.027588	0.032806	0.033066	0.033157	0.03334	0.033432	0.033569	0.033691	0.033676	0.033829	0.033875	0.033676	0.033646	0.033752	0.034103	0.034103	0.034195	0.034485	0.03447	0.034576
442	0.001633	0.003693	0.005264	0.006424	0.007568	0.008347	0.009125	0.009857	0.010574	0.010971	0.015747	0.016235	0.01683	0.016891	0.017319	0.017593	0.017746	0.018387	0.018539	0.018875	0.022827	0.022995	0.023239	0.023605	0.023773	0.024063	0.02417	0.024094	0.024338	0.024597	0.029099	0.029236	0.029404	0.029404	0.029312	0.029617	0.029709	0.029648	0.029877	0.029907	0.029739	0.029724	0.029602	0.030014	0.029892	0.030075	0.030243	0.030289	0.030334
442.5	0.00209	0.003586	0.004944	0.005859	0.00679	0.007568	0.008209	0.008804	0.009552	0.009766	0.014175	0.014587	0.014999	0.015182	0.015442	0.015869	0.015869	0.01622	0.016556	0.016754	0.020264	0.02034	0.020569	0.021088	0.021072	0.021439	0.021362	0.021317	0.021439	0.021667	0.025513	0.025589	0.025803	0.025726	0.025681	0.025833	0.025909	0.02594	0.026108	0.026123	0.025879	0.025864	0.025711	0.026062	0.026093	0.026215	0.026154	0.026382	0.026443
443	0.002518	0.003754	0.004807	0.005676	0.006317	0.006973	0.007568	0.008011	0.008621	0.008865	0.012833	0.013184	0.013489	0.013672	0.013733	0.014221	0.014328	0.014435	0.014816	0.014969	0.018021	0.018112	0.01825	0.018585	0.0186	0.019028	0.018707	0.01889	0.01886	0.018951	0.022079	0.022141	0.022278	0.022354	0.022522	0.022461	0.022568	0.022583	0.022766	0.022552	0.022324	0.022278	0.022369	0.022552	0.022598	0.022629	0.022614	0.022964	0.023056
443.5	0.003082	0.004013	0.004822	0.005417	0.006073	0.006516	0.006912	0.007385	0.007751	0.008118	0.011581	0.011902	0.012268	0.012451	0.012436	0.012619	0.012955	0.012894	0.01329	0.013412	0.015869	0.016006	0.01619	0.016357	0.016525	0.016708	0.016678	0.016571	0.016602	0.016754	0.019241	0.019226	0.019196	0.019318	0.019363	0.019363	0.019531	0.019608	0.019699	0.019394	0.01915	0.01918	0.019257	0.01947	0.019379	0.019394	0.019363	0.019791	0.019714
444	0.003632	0.004166	0.004852	0.005188	0.005768	0.006149	0.006332	0.006882	0.007111	0.007385	0.010635	0.01091	0.011139	0.011307	0.011276	0.011353	0.011612	0.011749	0.01178	0.01207	0.014023	0.014023	0.014282	0.014511	0.014526	0.014648	0.01474	0.014587	0.014511	0.014679	0.016525	0.016434	0.016418	0.01651	0.016464	0.01651	0.016571	0.016708	0.016678	0.016571	0.01619	0.016083	0.016205	0.016342	0.016464	0.016388	0.016266	0.016571	0.016602
444.5	0.004211	0.004364	0.004852	0.005157	0.005539	0.005798	0.006012	0.006516	0.006775	0.006836	0.009857	0.010086	0.010193	0.010269	0.010345	0.010422	0.010574	0.010712	0.010635	0.010834	0.012482	0.012421	0.012527	0.012848	0.012817	0.012924	0.012939	0.01268	0.012695	0.012833	0.013962	0.013901	0.01384	0.014008	0.014038	0.014008	0.014114	0.01413	0.014008	0.014069	0.01355	0.013519	0.013611	0.013596	0.013901	0.013657	0.013809	0.013824	0.01387
445	0.004974	0.004852	0.005203	0.00531	0.00563	0.005783	0.005966	0.006363	0.006653	0.006683	0.009323	0.009415	0.009506	0.009644	0.009674	0.009766	0.009979	0.009903	0.009995	0.01001	0.011215	0.011246	0.011307	0.011444	0.011536	0.011612	0.011581	0.011353	0.011261	0.011383	0.01207	0.011932	0.011978	0.01207	0.0121	0.012039	0.012146	0.0121	0.012024	0.012024	0.01149	0.011505	0.011551	0.011459	0.011719	0.01149	0.011703	0.011887	0.011658
445.5	0.00589	0.005493	0.005798	0.00589	0.006058	0.006287	0.006256	0.006546	0.006821	0.00679	0.009201	0.009399	0.009338	0.009415	0.009445	0.009506	0.009613	0.009644	0.009613	0.009659	0.010529	0.010574	0.010727	0.010666	0.010559	0.010849	0.010757	0.010681	0.010513	0.01033	0.01062	0.010437	0.010666	0.010651	0.010651	0.01062	0.010574	0.010635	0.010696	0.010544	0.009995	0.009979	0.010025	0.01004	0.010056	0.009995	0.010101	0.01033	0.010025
446	0.007004	0.006409	0.006516	0.006744	0.006699	0.006866	0.006851	0.007034	0.007187	0.007111	0.00943	0.009705	0.009476	0.009521	0.009491	0.009506	0.009521	0.009552	0.009628	0.009613	0.010193	0.010269	0.010406	0.010406	0.010178	0.010422	0.01033	0.010178	0.010117	0.009857	0.009659	0.009537	0.009628	0.009628	0.009567	0.009598	0.009491	0.009583	0.009705	0.009445	0.008911	0.009003	0.008804	0.008987	0.008926	0.008911	0.008911	0.009048	0.008804
446.5	0.008469	0.007675	0.007477	0.00769	0.007507	0.007553	0.007614	0.00769	0.007599	0.007599	0.009888	0.009979	0.009827	0.009811	0.009689	0.00975	0.009872	0.00972	0.009888	0.009842	0.010162	0.010178	0.010208	0.010269	0.010193	0.010162	0.010101	0.009827	0.00972	0.00972	0.009094	0.008972	0.009003	0.008957	0.009003	0.008911	0.008896	0.00882	0.009033	0.008759	0.00824	0.008331	0.008072	0.008072	0.008148	0.008087	0.008041	0.008148	0.00795
447	0.009644	0.008667	0.008514	0.008514	0.008392	0.008377	0.008331	0.008408	0.008331	0.00824	0.010376	0.0103	0.010315	0.010208	0.010117	0.009995	0.010254	0.010056	0.010147	0.010178	0.010193	0.010193	0.010223	0.010178	0.010086	0.010101	0.01004	0.009735	0.00972	0.009705	0.008682	0.008621	0.008545	0.008438	0.008759	0.008469	0.008575	0.008453	0.008408	0.008377	0.007706	0.007721	0.007599	0.007431	0.007492	0.007477	0.007477	0.007507	0.007401
447.5	0.010544	0.009476	0.009338	0.009293	0.009262	0.009125	0.009125	0.009125	0.009018	0.008911	0.010971	0.010788	0.010712	0.010712	0.010696	0.010498	0.010742	0.010544	0.010498	0.010422	0.0103	0.010284	0.010269	0.010284	0.010101	0.010223	0.010147	0.009903	0.009888	0.009735	0.008453	0.008392	0.008347	0.008224	0.008423	0.008163	0.008347	0.008224	0.008148	0.008041	0.007278	0.007187	0.00708	0.00708	0.007141	0.007172	0.007065	0.007202	0.00708
448	0.011642	0.010559	0.010254	0.010208	0.010025	0.01001	0.009949	0.009872	0.009659	0.009644	0.011597	0.011475	0.011276	0.011246	0.011414	0.0112	0.0112	0.011047	0.010986	0.010925	0.010712	0.01059	0.010529	0.01059	0.010513	0.010529	0.010422	0.010223	0.01004	0.010025	0.008499	0.008347	0.008347	0.008286	0.008286	0.00827	0.008194	0.008087	0.008179	0.007767	0.007248	0.007111	0.006989	0.006989	0.007004	0.00705	0.006897	0.007156	0.006943
448.5	0.012756	0.011642	0.01123	0.0112	0.01091	0.011002	0.010742	0.010757	0.010559	0.010468	0.012299	0.012222	0.012039	0.011902	0.012085	0.011719	0.011658	0.011688	0.011673	0.011566	0.0112	0.011047	0.010941	0.011002	0.011002	0.01088	0.01088	0.010651	0.010498	0.010483	0.008698	0.00853	0.008545	0.008408	0.008484	0.008408	0.008377	0.008286	0.008209	0.00798	0.007431	0.007263	0.007324	0.007202	0.007126	0.007095	0.007034	0.007187	0.006943
449	0.013931	0.012802	0.012238	0.012161	0.011902	0.011841	0.011673	0.011627	0.011429	0.011353	0.013062	0.012924	0.012802	0.012741	0.012634	0.012436	0.012512	0.012421	0.012344	0.012207	0.011688	0.011551	0.011475	0.01152	0.011475	0.011414	0.011429	0.011139	0.011139	0.010956	0.008972	0.008804	0.008804	0.008774	0.008713	0.008514	0.008621	0.008514	0.008408	0.008469	0.007584	0.007431	0.007568	0.007614	0.007446	0.007431	0.007401	0.00737	0.007217
449.5	0.015076	0.013794	0.013397	0.013138	0.012924	0.012665	0.012543	0.012466	0.012329	0.012161	0.013962	0.013687	0.013641	0.013489	0.013321	0.013214	0.01329	0.013107	0.013077	0.013	0.012207	0.012177	0.012161	0.0121	0.012085	0.012039	0.011978	0.011688	0.011642	0.01149	0.009338	0.009247	0.009247	0.009247	0.009079	0.008987	0.008926	0.008911	0.00885	0.008743	0.007889	0.007797	0.007874	0.007904	0.007736	0.007782	0.007736	0.007736	0.007645
450	0.016068	0.014587	0.014374	0.014008	0.013794	0.013535	0.013336	0.013245	0.013168	0.012909	0.014725	0.014481	0.01445	0.014206	0.014023	0.013809	0.01387	0.013916	0.013794	0.013733	0.012772	0.012848	0.012802	0.012665	0.012741	0.012527	0.012558	0.012207	0.012131	0.012039	0.00972	0.009689	0.00975	0.009628	0.009521	0.009277	0.009338	0.009354	0.009232	0.008987	0.008331	0.008301	0.008209	0.008224	0.008057	0.008041	0.00795	0.008026	0.008026
450.5	0.016815	0.015396	0.01503	0.014725	0.014511	0.014374	0.01413	0.013916	0.013824	0.013672	0.015137	0.01503	0.015015	0.014862	0.014603	0.014481	0.014313	0.014557	0.014313	0.014328	0.013382	0.013351	0.013367	0.013123	0.013138	0.013092	0.012939	0.012787	0.012711	0.012619	0.010132	0.010056	0.01004	0.009979	0.009796	0.009659	0.009628	0.009659	0.009628	0.009262	0.008698	0.00856	0.008377	0.008621	0.008331	0.008392	0.008163	0.008301	0.008316
451	0.017532	0.016113	0.015686	0.015411	0.015228	0.014969	0.014771	0.014572	0.01445	0.014343	0.015686	0.015518	0.015549	0.015396	0.015198	0.015182	0.014877	0.014893	0.014786	0.014816	0.013916	0.013794	0.01384	0.013565	0.013458	0.013641	0.013367	0.013138	0.013168	0.013016	0.010544	0.010315	0.010376	0.01033	0.01001	0.010147	0.01004	0.010056	0.01001	0.009613	0.009048	0.008789	0.008667	0.008835	0.008728	0.008682	0.008484	0.008591	0.008575
451.5	0.018204	0.0168	0.016266	0.016037	0.015732	0.015427	0.015167	0.015121	0.015045	0.014755	0.016205	0.016129	0.016006	0.015915	0.01561	0.015671	0.015488	0.01532	0.015289	0.015244	0.014236	0.014313	0.014191	0.014053	0.013916	0.013992	0.01387	0.013519	0.013519	0.013397	0.010788	0.010666	0.010666	0.01062	0.010422	0.010422	0.010437	0.010345	0.010284	0.009995	0.009308	0.00914	0.008987	0.009033	0.009033	0.008926	0.008759	0.008804	0.00882
452	0.018661	0.017334	0.016708	0.016479	0.016251	0.01593	0.015671	0.015549	0.015564	0.015198	0.016617	0.016632	0.016373	0.016342	0.016037	0.016006	0.015701	0.015793	0.015793	0.01561	0.014481	0.014664	0.014496	0.01442	0.014313	0.014313	0.014221	0.014023	0.01384	0.013824	0.011139	0.011078	0.011017	0.010803	0.010757	0.010727	0.010605	0.010651	0.010544	0.010239	0.009598	0.00943	0.009384	0.009308	0.009262	0.009171	0.009079	0.009079	0.009079
452.5	0.019119	0.017685	0.017151	0.0168	0.016754	0.016357	0.016174	0.015991	0.015976	0.015656	0.017075	0.016922	0.016754	0.016678	0.016586	0.016357	0.016129	0.016174	0.016129	0.015961	0.014801	0.014877	0.014771	0.01474	0.014709	0.014587	0.014465	0.014252	0.01413	0.01416	0.011383	0.011322	0.011337	0.011047	0.010971	0.01088	0.010788	0.01088	0.010757	0.010468	0.009872	0.009613	0.009659	0.009583	0.009567	0.009399	0.009384	0.009308	0.009369
453	0.019501	0.018051	0.017593	0.017212	0.016983	0.016708	0.016479	0.016403	0.01622	0.0159	0.017365	0.017197	0.017105	0.016968	0.016785	0.016632	0.016571	0.01651	0.016403	0.016251	0.015106	0.015213	0.015045	0.014999	0.01503	0.014938	0.014755	0.014435	0.014404	0.014435	0.011566	0.011398	0.01149	0.011368	0.0112	0.011047	0.011078	0.011124	0.011032	0.010773	0.010056	0.009827	0.009842	0.00975	0.009796	0.009567	0.009598	0.009781	0.009521
453.5	0.019714	0.018265	0.017929	0.017365	0.017166	0.017029	0.016708	0.016647	0.016403	0.016251	0.017593	0.017456	0.017303	0.017197	0.016937	0.016907	0.016739	0.016724	0.016678	0.016479	0.015396	0.015503	0.015228	0.015244	0.015213	0.015198	0.015137	0.014725	0.014618	0.014542	0.01181	0.011597	0.011627	0.011536	0.011398	0.011353	0.011276	0.011276	0.011185	0.010941	0.010162	0.01001	0.01001	0.009872	0.009918	0.009674	0.009796	0.009949	0.009827
454	0.019897	0.018417	0.018066	0.017502	0.017456	0.017242	0.01683	0.016739	0.016571	0.016479	0.01767	0.017578	0.017456	0.017365	0.017227	0.017166	0.016846	0.016891	0.016815	0.016617	0.015594	0.015579	0.015366	0.015427	0.015305	0.015244	0.015289	0.014938	0.014664	0.014725	0.011917	0.011795	0.011749	0.011612	0.01152	0.011475	0.011551	0.011398	0.011185	0.011017	0.0103	0.010101	0.01001	0.01001	0.01004	0.01001	0.009933	0.009872	0.009933
454.5	0.019974	0.01857	0.018143	0.017654	0.017593	0.017242	0.016815	0.016769	0.016586	0.016525	0.017624	0.017639	0.01767	0.01738	0.017365	0.017151	0.016815	0.016876	0.016754	0.016663	0.01561	0.015579	0.015381	0.015396	0.01532	0.015167	0.015259	0.014893	0.014618	0.014786	0.012009	0.011795	0.011841	0.011612	0.011627	0.01152	0.011551	0.011551	0.011322	0.011276	0.010406	0.01033	0.010162	0.010178	0.010132	0.010162	0.01001	0.009933	0.009949
455	0.019806	0.018478	0.018066	0.017593	0.01738	0.017136	0.016754	0.016693	0.016556	0.016312	0.017517	0.017593	0.017517	0.017242	0.017212	0.016983	0.016739	0.016617	0.016617	0.016647	0.015427	0.015503	0.015244	0.015152	0.015182	0.015106	0.015167	0.014709	0.014587	0.014587	0.011978	0.011673	0.011795	0.011566	0.011642	0.01152	0.011322	0.01149	0.011398	0.011322	0.010376	0.01033	0.010223	0.010178	0.010086	0.010056	0.009888	0.009811	0.009949
455.5	0.019409	0.018219	0.017776	0.017303	0.017044	0.0168	0.016525	0.016449	0.016342	0.015991	0.017303	0.01741	0.017227	0.017029	0.016846	0.016739	0.016541	0.016357	0.016434	0.016327	0.015213	0.015244	0.015152	0.015015	0.014954	0.014938	0.014923	0.014465	0.014404	0.014404	0.011765	0.011459	0.011627	0.011429	0.011276	0.011368	0.01123	0.01123	0.0112	0.010971	0.0103	0.010193	0.010056	0.009964	0.009903	0.009918	0.009689	0.009689	0.009766
456	0.019043	0.017792	0.01738	0.016891	0.016724	0.016357	0.016174	0.016037	0.015915	0.015762	0.016953	0.016922	0.016922	0.016632	0.016464	0.016434	0.016251	0.016144	0.016129	0.0159	0.014999	0.014877	0.014923	0.014786	0.014633	0.014603	0.014679	0.014267	0.014114	0.014114	0.011475	0.01123	0.011322	0.011169	0.010971	0.011078	0.010956	0.010849	0.010849	0.010742	0.010071	0.009949	0.009674	0.009689	0.009659	0.009583	0.00943	0.009583	0.009491
456.5	0.018692	0.01741	0.016968	0.016541	0.016357	0.016083	0.015854	0.015625	0.015518	0.015335	0.016602	0.016479	0.016541	0.016266	0.016068	0.016098	0.015915	0.015976	0.015747	0.015625	0.014603	0.014542	0.014526	0.014435	0.014297	0.01442	0.014282	0.014053	0.013855	0.013809	0.011169	0.011093	0.011002	0.011002	0.010956	0.010834	0.010727	0.01059	0.010559	0.010559	0.009903	0.009644	0.00946	0.009506	0.009567	0.009445	0.009277	0.009506	0.009216
457	0.018234	0.017044	0.016525	0.016174	0.015945	0.015747	0.015411	0.015305	0.015182	0.014923	0.016266	0.016174	0.016251	0.015991	0.015808	0.015732	0.015503	0.01564	0.015381	0.015274	0.014206	0.014328	0.014267	0.014114	0.01413	0.01416	0.013824	0.013702	0.01355	0.013504	0.010971	0.01091	0.010803	0.010803	0.010696	0.010605	0.010513	0.010529	0.010315	0.0103	0.009674	0.009506	0.00946	0.009323	0.00943	0.009415	0.009216	0.009293	0.009155
457.5	0.017822	0.016479	0.016129	0.015717	0.015488	0.015335	0.014938	0.014893	0.01474	0.01445	0.015823	0.015762	0.015747	0.015625	0.015472	0.015381	0.015137	0.015076	0.014969	0.01474	0.013916	0.013931	0.013885	0.013855	0.01384	0.013687	0.013504	0.013321	0.013107	0.013107	0.010727	0.01059	0.010574	0.010483	0.010345	0.010361	0.010284	0.010315	0.010162	0.010071	0.009369	0.009201	0.009186	0.009064	0.009094	0.009109	0.008987	0.009033	0.008881
458	0.017227	0.015854	0.015396	0.015091	0.014771	0.014633	0.014282	0.014191	0.014023	0.013779	0.015228	0.015167	0.015091	0.015015	0.014862	0.014709	0.014603	0.014465	0.014343	0.014069	0.013428	0.013351	0.013214	0.013351	0.013245	0.013168	0.013092	0.012848	0.012573	0.012619	0.010178	0.010269	0.010193	0.010056	0.009949	0.009888	0.009949	0.009857	0.009903	0.009583	0.008987	0.008698	0.008759	0.008743	0.008652	0.008774	0.008621	0.00856	0.008484
458.5	0.016312	0.015152	0.01442	0.014252	0.013916	0.013718	0.013504	0.013351	0.013199	0.013077	0.014465	0.014465	0.014389	0.01416	0.014114	0.01387	0.01384	0.013779	0.013641	0.013367	0.01265	0.012695	0.012558	0.012543	0.012466	0.012421	0.012314	0.012207	0.012039	0.011902	0.009598	0.009659	0.009613	0.009537	0.009354	0.009262	0.00943	0.009293	0.009277	0.008972	0.008484	0.008209	0.008255	0.00824	0.008057	0.00827	0.008133	0.008041	0.007996
459	0.01532	0.014206	0.013458	0.013428	0.013062	0.012863	0.012665	0.012558	0.012344	0.012192	0.013687	0.013718	0.013474	0.013336	0.013199	0.013153	0.012894	0.01297	0.012787	0.012711	0.011841	0.011917	0.011917	0.011734	0.011688	0.011642	0.011475	0.011414	0.011292	0.011078	0.009064	0.008926	0.008957	0.008942	0.008774	0.008743	0.008759	0.008621	0.008652	0.008408	0.00795	0.007645	0.007706	0.007629	0.007385	0.007538	0.007477	0.007553	0.007477
459.5	0.014465	0.013275	0.012634	0.012558	0.012222	0.012024	0.011795	0.011673	0.01152	0.011292	0.012848	0.012741	0.01265	0.012482	0.012375	0.012268	0.0121	0.012177	0.011887	0.011978	0.011139	0.011169	0.011063	0.010941	0.010956	0.01091	0.010727	0.010544	0.010452	0.010422	0.008484	0.008408	0.008316	0.008286	0.008209	0.008118	0.008102	0.007996	0.00798	0.007813	0.007339	0.007141	0.007095	0.007111	0.006912	0.006912	0.006897	0.006989	0.006851
460	0.01358	0.012375	0.011826	0.011612	0.011414	0.011139	0.010956	0.010773	0.010757	0.010468	0.011993	0.011871	0.011917	0.011642	0.011612	0.011368	0.011353	0.011368	0.011261	0.011154	0.010468	0.010437	0.010269	0.010223	0.010178	0.010147	0.010086	0.009872	0.00975	0.009766	0.007904	0.007813	0.007736	0.007614	0.007614	0.007446	0.007523	0.007492	0.007355	0.007187	0.006714	0.006638	0.006531	0.006561	0.006454	0.006424	0.006409	0.006546	0.006271
460.5	0.012634	0.011505	0.010971	0.010757	0.010529	0.010239	0.01001	0.009979	0.009857	0.00972	0.011124	0.011047	0.011063	0.01091	0.010666	0.01059	0.010498	0.010498	0.010483	0.0103	0.009674	0.009705	0.009567	0.009521	0.009415	0.009445	0.009537	0.009247	0.009109	0.008987	0.007278	0.007065	0.00708	0.006958	0.007034	0.006989	0.006912	0.007004	0.006775	0.006729	0.006104	0.006119	0.006058	0.005905	0.005936	0.00592	0.005722	0.005981	0.005859
461	0.01181	0.010696	0.010162	0.009918	0.009644	0.009354	0.009079	0.009094	0.009033	0.008972	0.010269	0.010254	0.010254	0.009964	0.009872	0.009827	0.009689	0.009705	0.009583	0.009537	0.008896	0.009003	0.008911	0.008865	0.008682	0.008835	0.008774	0.00856	0.008453	0.008286	0.006653	0.006516	0.00647	0.006531	0.006409	0.006439	0.006363	0.0065	0.006241	0.006241	0.005585	0.005585	0.005585	0.005402	0.005478	0.005341	0.005219	0.005417	0.005463
461.5	0.011002	0.00975	0.009216	0.009064	0.008774	0.008469	0.00824	0.008224	0.008163	0.008072	0.009399	0.009537	0.00946	0.009125	0.00914	0.009048	0.008881	0.008942	0.00885	0.008759	0.008224	0.00824	0.00824	0.008179	0.008041	0.008163	0.008026	0.007782	0.00769	0.007721	0.006104	0.005905	0.005859	0.006058	0.005768	0.005737	0.005783	0.005814	0.005783	0.005661	0.005066	0.00499	0.004929	0.004974	0.004974	0.004822	0.004776	0.004929	0.004959
462	0.010117	0.008713	0.008362	0.008194	0.007874	0.007599	0.007507	0.007355	0.007248	0.007141	0.008575	0.008743	0.008606	0.008438	0.008316	0.008255	0.008209	0.008133	0.008087	0.00795	0.007477	0.007446	0.007446	0.007477	0.007294	0.007385	0.007309	0.00708	0.006958	0.00705	0.005493	0.005188	0.005188	0.005325	0.005112	0.005127	0.005219	0.005127	0.005188	0.005066	0.004532	0.004486	0.004379	0.00444	0.004364	0.004303	0.004181	0.004379	0.00441
462.5	0.009247	0.007904	0.007446	0.007217	0.007111	0.006805	0.006653	0.006454	0.006424	0.006256	0.007797	0.007919	0.007767	0.007706	0.007568	0.007477	0.007401	0.007294	0.00737	0.007294	0.006699	0.006744	0.006714	0.006775	0.006546	0.006668	0.006638	0.006393	0.006256	0.006332	0.004852	0.004654	0.004578	0.004684	0.004486	0.004532	0.004654	0.004562	0.004623	0.004333	0.004059	0.004013	0.003815	0.003906	0.003754	0.003677	0.003769	0.00386	0.003845
463	0.008377	0.00708	0.0065	0.006256	0.006165	0.006012	0.005737	0.005646	0.005493	0.005478	0.007004	0.007095	0.006973	0.006851	0.006744	0.006561	0.006485	0.006454	0.006577	0.006485	0.005997	0.005966	0.005981	0.005981	0.005951	0.006012	0.005875	0.005585	0.005493	0.005585	0.004211	0.004089	0.004028	0.003998	0.003998	0.003983	0.004105	0.003967	0.004044	0.003738	0.003525	0.003464	0.003296	0.003418	0.003296	0.003143	0.00325	0.003433	0.003174
463.5	0.007339	0.006104	0.005661	0.005417	0.005112	0.005142	0.004791	0.004776	0.004578	0.004593	0.006165	0.006287	0.006073	0.006012	0.005753	0.005753	0.005768	0.005661	0.005569	0.005585	0.00528	0.005096	0.005051	0.005203	0.005173	0.005173	0.005035	0.004776	0.004684	0.00473	0.003494	0.003433	0.003433	0.003387	0.003387	0.003357	0.003448	0.003326	0.003296	0.003326	0.002914	0.002747	0.002762	0.002808	0.002747	0.002625	0.00267	0.002853	0.002548
464	0.006348	0.005264	0.0047	0.004456	0.004272	0.004242	0.003815	0.003799	0.003754	0.003723	0.005356	0.005478	0.005188	0.005234	0.004913	0.00499	0.004929	0.004852	0.00473	0.004837	0.004486	0.004349	0.004272	0.004486	0.004303	0.004333	0.004211	0.004059	0.003967	0.003998	0.002853	0.002838	0.002823	0.002838	0.002625	0.002686	0.00267	0.002625	0.002548	0.002747	0.002304	0.002197	0.00206	0.002151	0.002075	0.00206	0.002121	0.002136	0.001984
464.5	0.005569	0.004425	0.003891	0.003571	0.003479	0.003433	0.003098	0.003036	0.003128	0.00296	0.004593	0.00473	0.004547	0.004486	0.004227	0.004242	0.004166	0.004028	0.004105	0.004059	0.003799	0.003784	0.003769	0.003754	0.003662	0.003662	0.003616	0.003464	0.003342	0.003372	0.002274	0.002335	0.002335	0.002274	0.002106	0.002106	0.002106	0.002243	0.002106	0.002121	0.001678	0.00177	0.001617	0.001617	0.001572	0.001572	0.001572	0.001572	0.001541
465	0.004929	0.003677	0.003311	0.003159	0.002808	0.002869	0.002579	0.002502	0.002579	0.002335	0.003983	0.004105	0.003922	0.00383	0.003723	0.003738	0.003632	0.003479	0.003632	0.003357	0.003281	0.003235	0.003204	0.00325	0.003204	0.003159	0.003189	0.003021	0.002777	0.002869	0.001907	0.001877	0.001907	0.001877	0.00177	0.00174	0.001755	0.001877	0.001892	0.00174	0.001343	0.001389	0.001282	0.001282	0.001328	0.001099	0.001175	0.001266	0.001236
465.5	0.004303	0.003174	0.002731	0.002609	0.002319	0.002258	0.001968	0.001968	0.001923	0.001694	0.003479	0.00351	0.003326	0.00325	0.003311	0.00322	0.003143	0.003052	0.003143	0.002914	0.002747	0.002747	0.00267	0.002823	0.002701	0.002762	0.002655	0.002594	0.002411	0.002426	0.001556	0.001511	0.001541	0.001526	0.001419	0.001419	0.001404	0.001343	0.001587	0.001373	0.001053	0.001038	0.00087	0.000977	0.001038	0.000687	0.000763	0.001007	0.000977
466	0.003708	0.002502	0.002014	0.001877	0.001755	0.001526	0.001358	0.001373	0.001328	0.001083	0.002914	0.00293	0.002838	0.002747	0.002716	0.002686	0.002579	0.002533	0.002518	0.002533	0.002289	0.002365	0.002228	0.002365	0.002228	0.002228	0.002197	0.002029	0.001999	0.001999	0.001038	0.001129	0.001175	0.001099	0.001022	0.000946	0.001022	0.001053	0.001053	0.001022	0.000671	0.00058	0.00058	0.00058	0.00058	0.000412	0.000351	0.000565	0.000641
466.5	0.003036	0.001846	0.00145	0.001282	0.001114	0.000885	0.000763	0.000778	0.000763	0.000565	0.002365	0.002365	0.002335	0.002136	0.002136	0.002167	0.001968	0.002014	0.001907	0.001984	0.001831	0.001846	0.001724	0.001907	0.001816	0.001724	0.00174	0.001526	0.001465	0.001526	0.000641	0.000732	0.000748	0.000671	0.00061	0.000534	0.000641	0.000732	0.000641	0.000519	0.000351	0.000259	0.000275	0.000259	0.000229	0.000107	4.6e-05	0.000168	0.000229
467	0.00235	0.001297	0.000992	0.000717	0.00058	0.000458	0.000183	0.000198	7.6e-05	6.1e-05	0.001862	0.001785	0.001801	0.001694	0.001694	0.001617	0.00148	0.001511	0.001373	0.001389	0.001328	0.001404	0.001282	0.001282	0.001312	0.001358	0.001358	0.001144	0.001068	0.001083	0.000412	0.000305	0.000351	0.000366	0.000214	0.000244	0.000214	0.000275	0.000381	3.1e-05	-6.1e-05	-4.6e-05	-0.00015	-0.00014	-9.2e-05	-0.00024	-0.00023	-0.00015	-0.00023
467.5	0.001862	0.000839	0.000443	0.000275	6.1e-05	6.1e-05	-0.00029	-0.00029	-0.00046	-0.00035	0.001358	0.001404	0.001389	0.001358	0.001144	0.001129	0.001099	0.001053	0.001038	0.000916	0.0009	0.001022	0.000931	0.000824	0.0009	0.001022	0.000946	0.000671	0.000656	0.000809	0.000107	-0.00014	1.5e-05	7.6e-05	-0.00012	-7.6e-05	-0.00011	-7.6e-05	3.1e-05	-0.00015	-0.00029	-0.00044	-0.00046	-0.00052	-0.00046	-0.00052	-0.00055	-0.00047	-0.00053
468	0.001511	0.000565	-3.1e-05	-0.00015	-0.00035	-0.00037	-0.00067	-0.00075	-0.00076	-0.00075	0.000977	0.001099	0.000931	0.000885	0.000717	0.000793	0.000626	0.00061	0.000702	0.000641	0.000534	0.000549	0.000626	0.000488	0.00058	0.000687	0.000549	0.000275	0.000305	0.00029	-0.00029	-0.00043	-0.00035	-0.00024	-0.0004	-0.00037	-0.0004	-0.00023	-0.00029	-0.00031	-0.00055	-0.00072	-0.00072	-0.00072	-0.00078	-0.00075	-0.00081	-0.00069	-0.00076
468.5	0.001053	0.000214	-0.00046	-0.00055	-0.0007	-0.00075	-0.00105	-0.00099	-0.0011	-0.00125	0.00061	0.000748	0.000549	0.000488	0.000443	0.000504	0.000275	0.000198	0.000275	0.000259	0.000214	0.000137	0.00029	0.000122	0.000305	0.000351	0.000244	7.6e-05	7.6e-05	-6.1e-05	-0.00061	-0.00063	-0.00067	-0.0006	-0.00066	-0.00064	-0.00057	-0.00043	-0.00052	-0.00053	-0.00092	-0.00095	-0.00089	-0.00084	-0.00101	-0.00099	-0.00107	-0.00101	-0.0009
469	0.00061	-0.00023	-0.00085	-0.00096	-0.00113	-0.00111	-0.00139	-0.00136	-0.0014	-0.00162	0.000305	0.000397	0.00032	0.000244	0.000107	0.000107	7.6e-05	-0.00011	-4.6e-05	-0.00012	-0.00011	-0.00015	3.1e-05	-1.5e-05	-3.1e-05	9.2e-05	-1.5e-05	-0.0002	-0.00024	-0.00015	-0.00076	-0.00084	-0.00089	-0.00084	-0.00082	-0.00084	-0.00064	-0.00069	-0.00078	-0.00078	-0.00101	-0.00114	-0.00121	-0.00107	-0.00122	-0.00114	-0.00119	-0.00122	-0.00102
469.5	0.000381	-0.0005	-0.00108	-0.00114	-0.00133	-0.00145	-0.00165	-0.00172	-0.00168	-0.00188	9.2e-05	9.2e-05	4.6e-05	9.2e-05	-9.2e-05	-0.00023	-0.00014	-0.00021	-0.00029	-0.00031	-0.00023	-0.00029	-0.00011	-0.00011	-0.00029	-0.00012	-0.0002	-0.00043	-0.00053	-0.00043	-0.0009	-0.00104	-0.00089	-0.00093	-0.00099	-0.00093	-0.00075	-0.00089	-0.00093	-0.00096	-0.00102	-0.00119	-0.00148	-0.00113	-0.00136	-0.00127	-0.00111	-0.00119	-0.00113
470	0.000214	-0.0007	-0.00118	-0.00125	-0.0014	-0.00163	-0.00188	-0.00179	-0.00197	-0.00214	-0.00014	3.1e-05	-0.00015	-0.00024	-0.00023	-0.00028	-0.00037	-0.00031	-0.00043	-0.00043	-0.00032	-0.00032	-0.00038	-0.00028	-0.00035	-0.00028	-0.00034	-0.00052	-0.00057	-0.0007	-0.00104	-0.00104	-0.00095	-0.00098	-0.00105	-0.00104	-0.00096	-0.00095	-0.00093	-0.00098	-0.00113	-0.00122	-0.0014	-0.00104	-0.00133	-0.00136	-0.00124	-0.00124	-0.00122
470.5	7.6e-05	-0.00084	-0.00142	-0.00147	-0.00163	-0.00179	-0.00208	-0.00189	-0.00215	-0.0022	-0.00023	-0.00012	-0.00024	-0.0005	-0.00038	-0.00043	-0.00058	-0.00041	-0.00055	-0.00057	-0.00055	-0.00055	-0.00049	-0.0005	-0.0005	-0.00035	-0.00037	-0.0006	-0.00069	-0.00079	-0.00107	-0.00105	-0.00107	-0.0011	-0.00107	-0.00119	-0.00098	-0.00093	-0.00092	-0.00104	-0.00125	-0.00134	-0.00136	-0.00127	-0.00128	-0.00143	-0.00147	-0.00133	-0.00136
471	-0.0002	-0.00116	-0.00172	-0.00174	-0.00185	-0.00201	-0.00227	-0.00223	-0.00227	-0.0024	-0.0004	-0.00038	-0.00044	-0.00061	-0.0006	-0.00073	-0.00075	-0.00064	-0.00076	-0.00076	-0.00064	-0.00082	-0.00064	-0.00073	-0.00067	-0.00055	-0.0006	-0.00073	-0.00089	-0.0009	-0.00113	-0.00122	-0.00114	-0.0013	-0.00118	-0.00131	-0.00096	-0.00113	-0.00108	-0.00119	-0.0014	-0.00151	-0.0015	-0.00147	-0.00143	-0.00159	-0.00157	-0.0015	-0.00143
471.5	-0.00064	-0.00139	-0.00189	-0.00209	-0.00205	-0.00226	-0.00249	-0.00247	-0.00252	-0.00258	-0.00069	-0.0007	-0.0007	-0.00082	-0.00087	-0.00079	-0.00087	-0.00092	-0.00102	-0.00098	-0.00078	-0.00095	-0.00084	-0.00082	-0.00089	-0.00073	-0.00093	-0.00093	-0.0011	-0.00104	-0.00127	-0.00142	-0.00133	-0.00128	-0.00142	-0.00137	-0.00127	-0.00131	-0.00137	-0.00137	-0.00151	-0.00166	-0.00159	-0.00154	-0.00165	-0.00171	-0.00165	-0.00172	-0.00159
472	-0.0009	-0.00154	-0.00211	-0.00223	-0.0024	-0.00247	-0.00267	-0.00261	-0.00269	-0.0027	-0.00089	-0.0009	-0.00087	-0.00102	-0.00105	-0.00098	-0.0011	-0.00104	-0.0013	-0.00119	-0.00105	-0.00105	-0.00093	-0.00095	-0.00108	-0.0009	-0.00105	-0.00113	-0.00134	-0.00113	-0.00145	-0.00163	-0.00147	-0.00136	-0.00159	-0.00145	-0.00142	-0.0014	-0.0015	-0.00151	-0.00166	-0.00176	-0.00171	-0.00168	-0.00171	-0.00185	-0.00182	-0.00166	-0.00174
472.5	-0.00095	-0.00179	-0.0023	-0.00235	-0.00261	-0.00269	-0.00273	-0.00288	-0.00275	-0.0029	-0.00101	-0.00096	-0.00101	-0.00113	-0.00127	-0.00121	-0.00131	-0.00125	-0.00142	-0.00124	-0.00124	-0.00116	-0.00118	-0.00124	-0.00121	-0.00107	-0.00111	-0.00128	-0.00145	-0.0013	-0.00168	-0.00174	-0.0016	-0.00163	-0.00168	-0.00148	-0.00148	-0.00153	-0.00159	-0.0016	-0.0018	-0.00185	-0.00177	-0.00192	-0.00176	-0.00189	-0.00183	-0.00169	-0.0018
473	-0.00104	-0.00185	-0.00247	-0.00258	-0.00263	-0.00288	-0.0029	-0.00302	-0.00288	-0.00304	-0.0011	-0.00104	-0.00118	-0.00122	-0.00137	-0.0013	-0.00131	-0.00145	-0.0014	-0.00136	-0.00145	-0.00128	-0.0014	-0.00131	-0.00122	-0.00121	-0.00119	-0.00142	-0.00142	-0.00137	-0.00172	-0.00174	-0.00172	-0.00171	-0.00176	-0.00157	-0.00171	-0.00165	-0.00163	-0.00163	-0.00186	-0.00197	-0.0018	-0.002	-0.00183	-0.00182	-0.0018	-0.0018	-0.002
473.5	-0.00111	-0.00195	-0.00255	-0.00269	-0.00279	-0.0029	-0.00308	-0.00311	-0.00304	-0.00324	-0.00116	-0.00111	-0.00131	-0.00133	-0.00134	-0.00139	-0.00143	-0.0015	-0.00154	-0.00151	-0.0016	-0.00136	-0.00142	-0.00136	-0.00128	-0.0013	-0.00131	-0.00154	-0.00145	-0.00148	-0.00174	-0.00174	-0.00177	-0.00168	-0.00166	-0.00179	-0.00183	-0.00172	-0.00176	-0.00171	-0.00188	-0.00194	-0.00194	-0.00191	-0.00195	-0.00191	-0.00191	-0.0018	-0.00205
474	-0.00124	-0.00206	-0.00263	-0.00279	-0.00285	-0.00302	-0.00308	-0.00313	-0.00316	-0.0034	-0.00124	-0.00125	-0.00147	-0.00147	-0.00153	-0.00153	-0.00165	-0.0016	-0.00169	-0.00157	-0.0015	-0.00145	-0.00139	-0.00147	-0.00148	-0.00127	-0.00127	-0.00157	-0.00159	-0.00163	-0.00174	-0.00179	-0.00176	-0.00172	-0.00171	-0.00188	-0.00176	-0.00176	-0.00179	-0.00176	-0.00182	-0.00191	-0.002	-0.00179	-0.00201	-0.00189	-0.00203	-0.00191	-0.00188
474.5	-0.00137	-0.00211	-0.0027	-0.00301	-0.00291	-0.00308	-0.0032	-0.00317	-0.00331	-0.00337	-0.00133	-0.00134	-0.00153	-0.0015	-0.00163	-0.00154	-0.00156	-0.00154	-0.00172	-0.00163	-0.0014	-0.00147	-0.00147	-0.0014	-0.00157	-0.00128	-0.00121	-0.00162	-0.00165	-0.00159	-0.00168	-0.00191	-0.00174	-0.00176	-0.00188	-0.00189	-0.00172	-0.0018	-0.00171	-0.00168	-0.00182	-0.002	-0.00195	-0.00182	-0.00186	-0.00192	-0.00208	-0.00192	-0.00182
475	-0.00128	-0.00227	-0.0027	-0.00305	-0.00307	-0.00302	-0.00324	-0.00327	-0.00337	-0.00343	-0.00134	-0.00142	-0.00148	-0.00145	-0.00151	-0.00154	-0.00148	-0.00145	-0.00168	-0.00157	-0.00154	-0.00145	-0.00157	-0.00139	-0.00154	-0.00137	-0.00139	-0.00157	-0.00169	-0.00156	-0.0018	-0.00183	-0.00176	-0.00179	-0.00185	-0.00188	-0.00171	-0.00172	-0.0016	-0.00179	-0.00186	-0.00192	-0.00192	-0.00191	-0.00183	-0.00198	-0.00203	-0.0018	-0.00182
475.5	-0.00128	-0.00224	-0.0027	-0.00288	-0.00305	-0.00314	-0.00319	-0.00322	-0.00327	-0.00343	-0.00143	-0.00145	-0.0014	-0.0015	-0.00157	-0.00162	-0.0016	-0.00154	-0.0016	-0.00157	-0.00159	-0.00151	-0.00154	-0.00145	-0.00151	-0.00136	-0.00139	-0.00154	-0.00171	-0.00166	-0.00185	-0.00169	-0.00168	-0.00179	-0.00172	-0.00185	-0.00157	-0.00159	-0.00159	-0.0018	-0.00185	-0.00183	-0.00191	-0.00188	-0.00189	-0.00192	-0.00198	-0.00177	-0.00188
476	-0.00134	-0.00221	-0.00276	-0.00287	-0.00296	-0.00314	-0.00325	-0.0032	-0.00325	-0.00331	-0.00142	-0.00139	-0.00137	-0.00151	-0.00159	-0.00156	-0.00157	-0.0016	-0.00166	-0.0016	-0.00156	-0.00156	-0.00142	-0.00139	-0.00142	-0.00133	-0.00131	-0.0016	-0.00159	-0.0016	-0.00166	-0.00168	-0.00168	-0.00174	-0.00174	-0.00174	-0.00154	-0.0015	-0.00157	-0.00165	-0.00179	-0.00174	-0.00182	-0.00191	-0.0018	-0.00188	-0.00192	-0.00169	-0.00191
476.5	-0.00136	-0.00223	-0.00278	-0.00285	-0.0029	-0.00296	-0.00316	-0.00319	-0.00324	-0.00334	-0.00137	-0.00142	-0.00136	-0.00147	-0.00145	-0.00145	-0.00148	-0.00166	-0.00165	-0.00159	-0.00157	-0.00148	-0.00136	-0.00142	-0.00125	-0.00127	-0.00127	-0.00147	-0.00153	-0.0016	-0.00145	-0.00156	-0.00171	-0.00162	-0.00172	-0.00162	-0.00159	-0.00159	-0.00145	-0.0016	-0.00172	-0.00172	-0.00171	-0.00183	-0.00168	-0.0018	-0.00176	-0.0015	-0.0018
477	-0.00139	-0.00218	-0.00278	-0.00276	-0.00304	-0.00295	-0.00314	-0.00317	-0.00322	-0.00331	-0.0014	-0.00137	-0.00134	-0.00143	-0.00143	-0.00148	-0.00148	-0.00163	-0.00153	-0.00162	-0.00147	-0.00134	-0.0013	-0.00136	-0.00114	-0.00118	-0.00122	-0.00142	-0.00157	-0.00159	-0.00154	-0.0015	-0.00162	-0.00153	-0.00159	-0.00162	-0.00157	-0.00156	-0.0014	-0.00159	-0.00166	-0.00168	-0.00169	-0.00179	-0.0016	-0.00171	-0.00168	-0.00148	-0.00174
477.5	-0.00131	-0.00229	-0.00281	-0.00285	-0.00313	-0.00305	-0.00313	-0.00313	-0.00322	-0.0033	-0.00136	-0.00131	-0.00131	-0.00148	-0.00151	-0.00151	-0.00154	-0.00154	-0.00154	-0.00151	-0.00148	-0.00142	-0.00133	-0.00131	-0.00119	-0.00118	-0.00134	-0.00142	-0.00147	-0.00143	-0.00162	-0.00165	-0.00157	-0.0015	-0.00159	-0.0016	-0.00157	-0.00156	-0.00136	-0.00142	-0.0016	-0.00163	-0.00174	-0.00177	-0.00166	-0.00172	-0.00186	-0.00156	-0.00166
478	-0.0013	-0.00237	-0.00278	-0.0029	-0.00307	-0.00302	-0.00319	-0.00322	-0.00327	-0.0034	-0.00136	-0.00136	-0.00131	-0.00147	-0.00156	-0.00147	-0.00151	-0.00148	-0.00168	-0.00145	-0.00145	-0.00147	-0.00147	-0.00137	-0.00125	-0.00125	-0.00137	-0.00131	-0.0014	-0.00137	-0.0015	-0.00177	-0.0016	-0.00153	-0.00162	-0.00156	-0.00153	-0.00153	-0.00137	-0.00136	-0.0016	-0.00171	-0.00168	-0.00157	-0.00176	-0.00177	-0.00197	-0.00159	-0.00168
478.5	-0.0013	-0.00244	-0.00278	-0.00291	-0.00319	-0.00313	-0.00333	-0.00322	-0.00324	-0.00343	-0.00147	-0.00136	-0.00133	-0.00145	-0.00151	-0.00148	-0.00151	-0.0015	-0.00168	-0.00156	-0.00137	-0.0014	-0.0014	-0.00136	-0.00136	-0.00122	-0.00131	-0.00133	-0.00148	-0.00134	-0.00153	-0.00168	-0.00153	-0.00156	-0.00154	-0.00159	-0.00153	-0.00147	-0.0014	-0.00159	-0.00174	-0.00163	-0.00162	-0.00153	-0.00168	-0.00179	-0.00191	-0.00153	-0.00166
479	-0.00125	-0.00234	-0.00293	-0.00291	-0.00317	-0.00304	-0.00324	-0.0032	-0.00319	-0.0034	-0.0015	-0.0014	-0.00136	-0.00143	-0.00142	-0.0015	-0.0016	-0.00143	-0.00159	-0.00163	-0.00148	-0.00137	-0.00125	-0.00136	-0.00128	-0.00114	-0.00122	-0.0015	-0.00147	-0.00137	-0.00154	-0.0016	-0.00143	-0.00151	-0.00143	-0.00162	-0.00156	-0.00148	-0.00139	-0.00159	-0.0018	-0.00162	-0.00162	-0.00157	-0.00163	-0.00172	-0.00182	-0.0015	-0.00148
479.5	-0.0013	-0.00226	-0.00295	-0.00293	-0.00302	-0.0029	-0.00317	-0.00328	-0.00331	-0.0034	-0.00137	-0.00136	-0.00139	-0.00145	-0.00142	-0.00153	-0.00145	-0.00139	-0.00157	-0.00162	-0.00142	-0.00127	-0.00122	-0.00127	-0.00113	-0.00116	-0.00118	-0.00151	-0.00142	-0.00136	-0.00151	-0.00154	-0.00148	-0.00143	-0.00147	-0.0015	-0.00148	-0.00139	-0.00134	-0.00143	-0.00156	-0.00157	-0.00166	-0.00156	-0.00163	-0.00157	-0.00172	-0.00142	-0.00151
480	-0.00134	-0.00227	-0.00281	-0.00299	-0.00296	-0.00304	-0.00317	-0.00322	-0.00334	-0.00333	-0.00133	-0.00124	-0.00124	-0.00136	-0.0015	-0.00145	-0.00134	-0.00137	-0.00145	-0.00153	-0.00136	-0.00121	-0.00125	-0.00116	-0.00118	-0.00121	-0.00119	-0.00136	-0.00148	-0.00133	-0.00156	-0.00148	-0.00151	-0.00134	-0.0015	-0.00147	-0.00139	-0.0013	-0.00134	-0.00142	-0.0015	-0.0015	-0.00163	-0.00148	-0.00159	-0.00148	-0.00154	-0.00143	-0.00154
480.5	-0.00139	-0.0022	-0.00287	-0.00301	-0.00296	-0.00307	-0.00314	-0.00313	-0.0033	-0.00334	-0.00136	-0.00124	-0.00114	-0.00128	-0.00154	-0.00147	-0.00136	-0.0014	-0.00137	-0.00145	-0.00143	-0.00124	-0.00118	-0.00114	-0.00118	-0.00122	-0.00113	-0.00131	-0.00147	-0.00136	-0.00147	-0.00154	-0.00148	-0.00139	-0.00136	-0.00154	-0.00137	-0.00124	-0.00133	-0.00139	-0.00154	-0.00142	-0.00151	-0.00142	-0.00159	-0.00142	-0.00147	-0.00143	-0.00145
481	-0.00134	-0.00217	-0.00282	-0.00293	-0.00304	-0.00308	-0.00325	-0.00313	-0.0033	-0.00343	-0.00139	-0.00127	-0.00114	-0.00142	-0.00148	-0.0015	-0.00134	-0.00145	-0.00154	-0.00143	-0.00136	-0.00122	-0.00121	-0.00127	-0.00116	-0.00118	-0.00111	-0.00131	-0.00151	-0.00131	-0.00139	-0.00151	-0.00153	-0.00142	-0.00137	-0.0015	-0.00137	-0.00124	-0.00137	-0.0013	-0.00143	-0.00143	-0.00154	-0.00137	-0.00154	-0.00147	-0.00156	-0.00139	-0.00134
481.5	-0.00137	-0.00227	-0.00282	-0.00293	-0.00304	-0.00307	-0.00327	-0.00316	-0.00339	-0.00348	-0.00151	-0.00134	-0.00116	-0.00143	-0.00142	-0.00145	-0.00143	-0.0015	-0.00169	-0.00148	-0.00127	-0.00131	-0.00137	-0.00131	-0.00128	-0.00118	-0.00113	-0.00127	-0.00145	-0.0013	-0.0015	-0.00137	-0.00154	-0.0015	-0.00148	-0.00142	-0.00127	-0.00136	-0.0014	-0.00128	-0.0014	-0.00156	-0.00153	-0.00151	-0.00151	-0.00156	-0.00159	-0.00139	-0.00143
482	-0.00142	-0.00226	-0.0029	-0.0029	-0.00291	-0.00301	-0.00325	-0.0032	-0.00337	-0.00339	-0.00151	-0.00139	-0.00124	-0.00133	-0.00145	-0.00145	-0.00151	-0.00154	-0.00157	-0.00148	-0.00133	-0.00134	-0.00128	-0.0013	-0.00131	-0.00108	-0.00107	-0.00127	-0.00131	-0.00139	-0.00143	-0.00133	-0.0014	-0.00154	-0.0014	-0.00151	-0.00131	-0.0014	-0.00128	-0.00134	-0.00147	-0.00145	-0.00145	-0.00163	-0.0015	-0.0016	-0.00154	-0.00137	-0.00151
482.5	-0.00145	-0.00218	-0.00282	-0.00275	-0.0029	-0.00304	-0.00325	-0.00327	-0.0033	-0.0033	-0.0014	-0.00125	-0.00125	-0.00133	-0.00147	-0.00148	-0.00147	-0.00147	-0.0014	-0.0014	-0.00131	-0.00121	-0.00119	-0.00119	-0.00118	-0.00108	-0.00104	-0.00125	-0.00136	-0.00133	-0.00134	-0.00134	-0.00137	-0.00137	-0.00142	-0.0015	-0.00145	-0.00121	-0.00122	-0.00127	-0.00139	-0.00142	-0.00136	-0.00136	-0.0014	-0.00157	-0.00154	-0.00136	-0.00142
483	-0.00143	-0.00212	-0.00278	-0.00279	-0.00302	-0.00304	-0.00319	-0.00317	-0.00317	-0.00334	-0.0014	-0.00116	-0.00118	-0.00136	-0.00142	-0.00151	-0.00137	-0.0014	-0.00154	-0.0014	-0.00121	-0.00119	-0.00119	-0.00108	-0.00113	-0.00105	-0.0011	-0.00124	-0.00143	-0.0013	-0.00124	-0.00145	-0.00134	-0.00139	-0.00139	-0.00142	-0.0014	-0.00118	-0.00118	-0.00121	-0.00136	-0.00142	-0.00127	-0.00128	-0.00136	-0.00156	-0.0015	-0.00122	-0.00139
483.5	-0.00148	-0.00218	-0.00273	-0.00281	-0.00291	-0.00295	-0.00307	-0.00308	-0.00317	-0.00328	-0.00131	-0.00114	-0.00111	-0.00122	-0.00136	-0.00147	-0.00133	-0.00137	-0.00156	-0.00139	-0.0013	-0.00113	-0.00116	-0.00104	-0.00108	-0.00095	-0.00098	-0.00116	-0.00136	-0.0013	-0.00124	-0.00139	-0.00119	-0.00136	-0.00125	-0.00134	-0.00122	-0.00121	-0.00113	-0.00113	-0.00136	-0.00127	-0.00134	-0.00136	-0.00136	-0.00153	-0.00136	-0.00116	-0.00125
484	-0.00147	-0.00221	-0.00266	-0.00275	-0.00282	-0.00282	-0.00301	-0.0031	-0.00317	-0.00316	-0.00113	-0.00102	-0.00099	-0.00113	-0.00131	-0.00139	-0.00136	-0.00131	-0.00131	-0.00136	-0.00118	-0.00102	-0.00108	-0.00098	-0.00093	-0.00098	-0.00081	-0.00108	-0.00124	-0.00121	-0.00114	-0.00118	-0.0011	-0.00114	-0.00113	-0.00114	-0.00104	-0.00111	-0.00105	-0.00108	-0.00121	-0.00125	-0.00122	-0.00131	-0.00127	-0.00136	-0.00134	-0.0011	-0.00116
484.5	-0.00136	-0.00198	-0.00258	-0.00263	-0.00287	-0.00282	-0.00304	-0.00308	-0.00299	-0.00307	-0.00102	-0.00104	-0.00098	-0.00104	-0.00122	-0.00122	-0.00128	-0.00136	-0.00118	-0.0013	-0.00105	-0.00099	-0.00098	-0.00093	-0.00089	-0.00087	-0.00087	-0.00108	-0.00118	-0.00111	-0.00102	-0.0011	-0.00105	-0.00102	-0.00101	-0.00104	-0.00093	-0.00098	-0.00096	-0.00102	-0.00104	-0.00116	-0.00114	-0.00119	-0.00116	-0.00113	-0.00127	-0.00102	-0.0011
485	-0.0013	-0.00195	-0.00246	-0.00258	-0.00276	-0.00278	-0.00298	-0.00305	-0.00288	-0.00293	-0.00095	-0.00104	-0.00096	-0.00099	-0.00104	-0.00111	-0.00121	-0.00124	-0.00113	-0.00108	-0.00111	-0.00092	-0.00089	-0.00089	-0.0009	-0.00082	-0.00089	-0.00096	-0.00104	-0.00105	-0.0011	-0.00105	-0.00101	-0.00096	-0.00104	-0.00102	-0.00093	-0.00098	-0.00085	-0.00089	-0.00093	-0.00101	-0.00122	-0.0011	-0.0011	-0.00113	-0.00113	-0.00093	-0.00099
485.5	-0.00118	-0.00198	-0.00244	-0.00252	-0.00263	-0.00266	-0.00291	-0.00287	-0.00296	-0.00296	-0.00095	-0.00092	-0.00082	-0.0011	-0.00104	-0.00101	-0.0011	-0.00104	-0.00113	-0.00101	-0.00102	-0.00085	-0.00076	-0.00085	-0.00075	-0.00089	-0.00076	-0.00085	-0.00099	-0.00101	-0.00104	-0.00096	-0.00093	-0.00089	-0.00104	-0.00096	-0.0009	-0.00092	-0.00082	-0.00081	-0.00095	-0.00105	-0.00116	-0.00096	-0.00099	-0.00113	-0.00111	-0.00089	-0.00096
486	-0.00116	-0.00188	-0.00252	-0.00238	-0.00263	-0.00269	-0.00288	-0.00278	-0.00302	-0.00299	-0.00095	-0.00095	-0.00082	-0.00108	-0.00096	-0.00089	-0.00098	-0.00113	-0.00119	-0.00108	-0.00093	-0.00087	-0.00076	-0.00084	-0.00072	-0.00085	-0.00063	-0.00084	-0.00105	-0.00105	-0.00095	-0.00098	-0.00087	-0.00085	-0.00095	-0.00092	-0.0009	-0.00076	-0.00084	-0.00084	-0.00082	-0.0011	-0.00101	-0.00085	-0.00099	-0.00108	-0.00108	-0.00089	-0.00098
486.5	-0.00113	-0.00185	-0.0025	-0.00252	-0.00269	-0.00261	-0.00284	-0.00284	-0.00285	-0.00295	-0.00084	-0.00087	-0.00092	-0.00095	-0.00093	-0.0009	-0.00099	-0.00108	-0.00122	-0.00108	-0.00092	-0.00085	-0.00076	-0.00076	-0.00066	-0.0007	-0.00061	-0.00081	-0.00102	-0.00104	-0.00092	-0.00102	-0.00087	-0.00089	-0.00098	-0.0009	-0.00095	-0.00084	-0.00076	-0.00075	-0.00079	-0.00099	-0.00089	-0.00098	-0.00099	-0.00105	-0.00101	-0.00084	-0.00095
487	-0.00116	-0.00185	-0.00241	-0.00252	-0.00255	-0.00253	-0.00279	-0.00279	-0.00278	-0.00296	-0.00081	-0.00087	-0.00099	-0.00092	-0.00098	-0.00095	-0.00098	-0.00095	-0.00119	-0.00102	-0.00082	-0.00076	-0.00069	-0.00061	-0.00061	-0.00061	-0.0006	-0.00076	-0.00093	-0.00093	-0.00092	-0.00089	-0.0009	-0.00092	-0.0009	-0.00081	-0.00089	-0.00079	-0.00075	-0.0007	-0.00092	-0.00085	-0.00082	-0.00092	-0.00087	-0.00098	-0.00098	-0.00081	-0.00082
487.5	-0.0011	-0.00176	-0.00243	-0.00232	-0.00252	-0.00247	-0.00269	-0.00275	-0.00279	-0.0029	-0.00078	-0.00082	-0.00087	-0.00093	-0.00089	-0.00096	-0.00092	-0.00099	-0.00098	-0.00098	-0.00069	-0.00066	-0.00064	-0.00061	-0.00055	-0.00053	-0.00052	-0.00067	-0.00082	-0.0009	-0.00081	-0.00075	-0.00085	-0.00082	-0.00084	-0.00075	-0.00081	-0.0007	-0.00063	-0.00078	-0.00082	-0.00087	-0.00087	-0.00081	-0.00087	-0.00096	-0.00089	-0.00072	-0.00075
488	-0.00095	-0.00163	-0.00232	-0.00223	-0.00256	-0.00252	-0.00263	-0.00267	-0.00279	-0.00278	-0.00063	-0.00066	-0.00067	-0.00093	-0.0009	-0.00092	-0.00093	-0.00096	-0.00082	-0.00087	-0.00061	-0.00055	-0.00057	-0.00067	-0.0005	-0.00046	-0.00052	-0.00064	-0.00076	-0.00076	-0.0007	-0.00073	-0.00078	-0.00076	-0.00078	-0.00075	-0.00072	-0.00063	-0.00047	-0.00063	-0.00072	-0.00078	-0.00082	-0.00089	-0.00082	-0.00081	-0.00085	-0.00069	-0.00075
488.5	-0.00092	-0.00157	-0.00212	-0.00227	-0.0024	-0.00264	-0.00263	-0.0025	-0.00269	-0.00266	-0.00061	-0.00072	-0.00063	-0.00081	-0.00085	-0.00082	-0.00082	-0.00085	-0.00085	-0.00076	-0.00066	-0.00044	-0.00053	-0.00053	-0.0005	-0.00043	-0.00035	-0.00066	-0.00072	-0.00067	-0.00061	-0.00069	-0.00064	-0.00069	-0.0006	-0.00063	-0.0007	-0.00053	-0.0005	-0.00043	-0.00069	-0.00055	-0.00072	-0.00076	-0.00066	-0.00066	-0.00085	-0.00069	-0.00073
489	-0.00084	-0.00156	-0.00201	-0.0023	-0.00235	-0.0025	-0.00252	-0.00238	-0.00247	-0.00259	-0.00064	-0.00066	-0.00052	-0.00055	-0.00075	-0.00073	-0.00064	-0.00076	-0.00073	-0.00076	-0.00067	-0.00041	-0.00047	-0.0004	-0.00034	-0.0004	-0.00024	-0.00058	-0.00055	-0.00063	-0.00058	-0.00063	-0.00052	-0.00061	-0.0005	-0.00046	-0.00057	-0.00046	-0.00047	-0.00044	-0.00053	-0.0006	-0.0006	-0.00047	-0.00053	-0.00057	-0.00078	-0.00053	-0.00063
489.5	-0.00079	-0.00148	-0.00201	-0.00223	-0.00227	-0.0023	-0.00246	-0.00241	-0.00243	-0.00269	-0.00058	-0.00037	-0.00044	-0.00049	-0.0007	-0.00064	-0.0006	-0.00057	-0.00066	-0.00075	-0.00057	-0.00038	-0.00026	-0.00031	-0.00028	-0.00032	-0.00024	-0.00041	-0.00047	-0.00064	-0.00055	-0.00043	-0.00055	-0.0005	-0.00047	-0.00044	-0.00037	-0.00043	-0.00038	-0.00049	-0.00047	-0.00063	-0.00047	-0.00037	-0.00046	-0.0005	-0.00069	-0.00053	-0.00049
490	-0.00079	-0.00143	-0.00206	-0.00215	-0.00214	-0.0023	-0.00246	-0.0024	-0.00249	-0.0027	-0.0005	-0.00028	-0.00044	-0.00061	-0.00064	-0.00058	-0.00058	-0.00057	-0.00057	-0.00058	-0.00041	-0.00035	-0.00021	-0.00032	-0.00026	-0.00015	-0.0002	-0.00034	-0.00049	-0.00061	-0.00047	-0.00031	-0.0005	-0.00041	-0.00037	-0.00052	-0.00046	-0.00034	-0.00031	-0.00041	-0.0005	-0.00049	-0.00052	-0.00044	-0.0005	-0.00052	-0.00061	-0.00052	-0.00037
490.5	-0.00084	-0.00151	-0.00206	-0.00214	-0.00215	-0.00234	-0.00243	-0.00235	-0.00252	-0.00263	-0.00046	-0.00037	-0.00044	-0.0006	-0.00066	-0.00052	-0.00064	-0.0007	-0.00055	-0.00057	-0.00031	-0.00046	-0.00035	-0.00034	-0.00024	-0.00015	-0.00031	-0.00031	-0.00055	-0.00053	-0.00053	-0.00043	-0.00041	-0.00038	-0.00032	-0.00055	-0.0005	-0.00034	-0.00031	-0.00037	-0.0005	-0.00052	-0.00058	-0.0005	-0.00064	-0.00047	-0.00055	-0.00046	-0.00041
491	-0.00092	-0.00162	-0.00214	-0.00214	-0.00232	-0.00221	-0.00247	-0.00247	-0.00264	-0.00264	-0.00052	-0.00053	-0.0005	-0.00063	-0.0007	-0.00061	-0.0007	-0.00064	-0.00073	-0.00073	-0.0004	-0.00044	-0.00044	-0.00038	-0.00035	-0.00032	-0.00037	-0.00032	-0.00061	-0.00058	-0.00053	-0.00044	-0.00046	-0.00047	-0.00046	-0.00046	-0.00046	-0.00053	-0.00037	-0.00041	-0.00052	-0.00057	-0.00064	-0.00058	-0.00064	-0.00046	-0.00058	-0.00058	-0.00052
491.5	-0.00087	-0.00168	-0.00227	-0.00221	-0.00241	-0.00223	-0.0025	-0.00256	-0.00267	-0.00266	-0.00064	-0.00058	-0.00055	-0.00063	-0.00067	-0.00075	-0.00073	-0.00067	-0.00073	-0.00073	-0.00057	-0.0004	-0.00049	-0.00052	-0.00041	-0.00038	-0.00029	-0.00038	-0.0006	-0.00053	-0.00053	-0.00044	-0.00047	-0.0006	-0.00047	-0.00046	-0.00049	-0.00057	-0.00037	-0.00052	-0.00058	-0.00055	-0.00076	-0.00069	-0.00057	-0.0006	-0.00073	-0.00063	-0.00053
492	-0.00089	-0.00172	-0.00227	-0.00229	-0.00234	-0.0023	-0.00256	-0.00256	-0.00264	-0.00263	-0.00067	-0.00049	-0.00052	-0.00055	-0.00067	-0.00073	-0.00078	-0.00076	-0.00075	-0.00078	-0.00063	-0.00055	-0.00049	-0.00047	-0.00046	-0.00044	-0.00032	-0.00043	-0.00063	-0.00047	-0.00067	-0.00053	-0.00052	-0.00055	-0.00047	-0.0005	-0.00046	-0.00049	-0.00035	-0.0005	-0.00064	-0.00053	-0.00082	-0.00067	-0.00057	-0.00064	-0.00078	-0.00063	-0.0005
492.5	-0.00101	-0.00176	-0.00214	-0.00232	-0.00235	-0.00224	-0.00256	-0.0025	-0.00263	-0.00266	-0.00058	-0.00046	-0.0005	-0.0006	-0.00073	-0.00073	-0.00079	-0.00079	-0.00084	-0.00081	-0.00057	-0.00041	-0.00052	-0.00043	-0.00046	-0.00037	-0.00037	-0.0006	-0.00064	-0.00055	-0.0007	-0.0006	-0.00064	-0.00061	-0.00053	-0.0005	-0.00052	-0.00046	-0.00043	-0.00047	-0.00064	-0.00055	-0.00079	-0.00058	-0.00052	-0.00073	-0.00072	-0.00058	-0.00058
493	-0.00107	-0.00166	-0.00214	-0.00229	-0.0024	-0.00232	-0.00247	-0.00258	-0.00255	-0.00266	-0.00055	-0.00047	-0.00067	-0.00069	-0.00078	-0.00079	-0.00072	-0.00081	-0.00082	-0.00073	-0.0005	-0.00029	-0.00053	-0.00041	-0.00046	-0.00023	-0.00031	-0.00046	-0.0006	-0.00061	-0.00066	-0.00052	-0.00053	-0.0005	-0.00053	-0.00049	-0.00061	-0.00041	-0.00049	-0.0004	-0.00066	-0.00057	-0.00073	-0.00063	-0.00057	-0.00078	-0.00064	-0.00047	-0.00067
493.5	-0.00107	-0.00156	-0.00223	-0.00226	-0.00237	-0.00237	-0.00253	-0.00256	-0.00255	-0.00266	-0.00058	-0.00047	-0.00063	-0.00058	-0.00072	-0.00078	-0.0007	-0.00073	-0.00076	-0.00073	-0.00053	-0.00046	-0.00041	-0.0004	-0.00046	-0.00031	-0.00037	-0.00035	-0.00052	-0.00064	-0.00063	-0.00047	-0.00037	-0.00041	-0.00052	-0.00052	-0.00057	-0.0004	-0.00046	-0.00028	-0.00055	-0.00053	-0.00063	-0.00055	-0.00061	-0.00066	-0.0006	-0.00047	-0.0006
494	-0.00096	-0.00156	-0.00214	-0.00224	-0.00226	-0.0023	-0.00252	-0.00232	-0.00244	-0.00252	-0.00053	-0.00044	-0.00044	-0.00047	-0.00067	-0.00058	-0.00066	-0.0006	-0.00066	-0.00072	-0.00049	-0.00046	-0.00037	-0.00031	-0.00028	-0.00024	-0.00034	-0.00038	-0.00052	-0.00052	-0.00044	-0.00047	-0.00038	-0.00046	-0.00046	-0.00046	-0.00053	-0.00031	-0.00034	-0.00029	-0.0004	-0.0005	-0.00058	-0.00035	-0.00047	-0.00055	-0.00052	-0.0005	-0.00044
494.5	-0.00081	-0.00151	-0.00205	-0.00208	-0.00218	-0.00224	-0.00232	-0.00226	-0.00238	-0.00241	-0.00043	-0.00044	-0.00043	-0.00047	-0.00063	-0.00041	-0.00053	-0.0005	-0.00052	-0.00063	-0.00041	-0.0004	-0.00037	-0.00023	-0.0002	-7.6e-05	-0.00012	-0.00024	-0.00046	-0.00037	-0.00028	-0.00038	-0.00043	-0.00034	-0.00032	-0.00037	-0.00041	-0.00031	-0.00026	-0.00026	-0.00029	-0.0004	-0.00044	-0.0004	-0.00032	-0.00041	-0.0004	-0.00037	-0.00037
495	-0.00079	-0.00142	-0.00201	-0.00195	-0.00215	-0.00217	-0.00229	-0.00235	-0.00234	-0.00247	-0.00038	-0.00043	-0.00041	-0.00038	-0.0005	-0.00047	-0.00055	-0.00052	-0.00049	-0.00057	-0.00046	-0.00023	-0.00018	-0.00028	-0.00011	-4.6e-05	-0.00011	-0.00018	-0.00041	-0.00032	-0.0004	-0.00024	-0.00035	-0.00037	-0.00031	-0.00028	-0.0002	-0.00034	-0.00028	-0.0002	-0.00024	-0.00032	-0.00029	-0.00041	-0.00026	-0.00035	-0.00035	-0.00031	-0.00029
495.5	-0.00082	-0.00139	-0.00201	-0.002	-0.00215	-0.00215	-0.00235	-0.00234	-0.00227	-0.00241	-0.00038	-0.00035	-0.00032	-0.00037	-0.00046	-0.00052	-0.00055	-0.00052	-0.00047	-0.00055	-0.0004	-6.1e-05	-0.00011	-0.00024	-3.1e-05	-6.1e-05	-6.1e-05	-0.00026	-0.00047	-0.00037	-0.00038	-0.00021	-0.00032	-0.00035	-0.00034	-0.00023	-0.00015	-0.00018	-0.00024	-0.00024	-0.00032	-0.00032	-0.00029	-0.00035	-0.00034	-0.00031	-0.00035	-0.00032	-0.00026
496	-0.00078	-0.00139	-0.00192	-0.00195	-0.00215	-0.00215	-0.00227	-0.00224	-0.00234	-0.00235	-0.00038	-0.00023	-0.00035	-0.00028	-0.00044	-0.00047	-0.00049	-0.00049	-0.00052	-0.00046	-0.00026	-6.1e-05	-0.00014	-0.00015	-0.00014	-0.00012	3.1e-05	-0.00029	-0.00034	-0.00034	-0.00028	-0.00034	-0.00037	-0.00021	-0.00028	-0.00023	-0.00018	-0.00014	-0.00017	-0.00015	-0.00026	-0.00028	-0.00034	-0.00032	-0.00035	-0.00028	-0.00035	-0.00031	-0.00026
496.5	-0.00073	-0.00137	-0.00194	-0.00195	-0.00209	-0.00218	-0.0022	-0.00226	-0.00238	-0.0024	-0.00043	-0.00023	-0.00037	-0.00032	-0.00046	-0.00047	-0.0005	-0.0005	-0.00061	-0.0005	-0.00028	-9.2e-05	-0.00015	-0.00011	-6.1e-05	-0.00015	-0.00012	-0.00021	-0.00032	-0.00029	-0.00041	-0.00037	-0.00034	-0.00018	-0.00023	-0.00028	-0.00021	-0.00017	-0.00015	-0.00017	-0.00031	-0.00024	-0.00035	-0.00031	-0.00032	-0.00032	-0.00037	-0.00037	-0.00026
497	-0.00072	-0.00143	-0.002	-0.00197	-0.00208	-0.00226	-0.00229	-0.00234	-0.00244	-0.00244	-0.0004	-0.00031	-0.00032	-0.00043	-0.00055	-0.00052	-0.00043	-0.0005	-0.00057	-0.00057	-0.00032	-0.00017	-0.00017	-7.6e-05	-6.1e-05	-0.00015	-0.00017	-0.00015	-0.0004	-0.00032	-0.0005	-0.00034	-0.00026	-0.00029	-0.00024	-0.00034	-0.00023	-0.00021	-0.00014	-0.00021	-0.00041	-0.00028	-0.00034	-0.0004	-0.00032	-0.0004	-0.00029	-0.0004	-0.00034
497.5	-0.00082	-0.00151	-0.00194	-0.002	-0.00214	-0.00221	-0.0023	-0.00227	-0.00241	-0.0025	-0.00034	-0.00026	-0.00038	-0.00043	-0.00057	-0.00052	-0.00041	-0.00046	-0.00055	-0.00052	-0.00035	-0.00028	-0.00015	-0.0002	-0.00018	-0.00014	-9.2e-05	-0.00021	-0.00038	-0.00034	-0.00046	-0.00035	-0.00028	-0.00035	-0.00031	-0.00023	-0.00032	-0.00021	-0.00017	-0.00018	-0.00034	-0.0004	-0.00031	-0.00041	-0.00037	-0.00046	-0.00032	-0.00038	-0.00031
498	-0.00079	-0.00142	-0.00194	-0.00198	-0.00209	-0.00214	-0.00226	-0.00221	-0.00227	-0.00255	-0.00034	-0.00028	-0.00037	-0.00041	-0.00057	-0.00046	-0.00049	-0.00044	-0.0005	-0.0005	-0.0004	-0.0002	-0.00026	-0.00023	-0.00017	-0.00014	-6.1e-05	-0.00032	-0.00035	-0.00037	-0.00034	-0.00029	-0.00028	-0.00024	-0.00032	-0.00023	-0.00035	-0.0002	-0.00018	-0.00018	-0.00029	-0.00037	-0.00028	-0.00035	-0.00041	-0.00044	-0.00037	-0.00028	-0.00026
498.5	-0.00067	-0.00134	-0.00191	-0.00192	-0.00201	-0.00208	-0.00224	-0.00218	-0.00229	-0.00243	-0.00031	-0.00026	-0.00029	-0.00032	-0.00049	-0.00046	-0.00046	-0.00035	-0.00038	-0.00043	-0.00028	-0.00012	-0.00015	-0.00017	-0.00011	0	-9.2e-05	-0.0002	-0.00031	-0.00037	-0.00035	-0.00017	-0.00021	-0.00015	-0.00023	-0.00024	-0.00024	-0.00018	-9.2e-05	-0.00015	-0.00031	-0.00024	-0.00028	-0.00029	-0.00035	-0.00031	-0.00032	-0.00023	-0.00024
499	-0.00057	-0.0013	-0.0018	-0.00191	-0.00198	-0.00194	-0.0022	-0.00215	-0.0022	-0.00234	-0.00024	-0.0002	-0.00021	-0.00021	-0.00031	-0.0004	-0.00037	-0.00031	-0.00038	-0.00031	-0.0002	-0.00011	4.6e-05	-0.00012	-7.6e-05	0.000137	3.1e-05	-6.1e-05	-0.00026	-0.00018	-0.00023	-0.00014	-0.00026	-7.6e-05	-6.1e-05	-0.00011	-0.00011	-3.1e-05	0	-9.2e-05	-0.00014	-0.00015	-0.0002	-0.00023	-0.00018	-0.00017	-0.00028	-0.00011	-0.00012
499.5	-0.00058	-0.00116	-0.00171	-0.00182	-0.00188	-0.00185	-0.00208	-0.00211	-0.00206	-0.00227	-0.00018	-0.00014	-7.6e-05	-0.00021	-0.00024	-0.00028	-0.00023	-0.00031	-0.00035	-0.00026	-0.00017	0	6.1e-05	-1.5e-05	1.5e-05	0.000214	0.000214	-4.6e-05	-0.00018	-3.1e-05	-1.5e-05	-0.00012	-0.00012	4.6e-05	-6.1e-05	6.1e-05	-6.1e-05	0	0.000122	-1.5e-05	4.6e-05	-0.00011	-9.2e-05	-0.00014	-0.00011	-9.2e-05	-9.2e-05	4.6e-05	-6.1e-05
500	-0.00064	-0.00104	-0.00165	-0.00177	-0.00192	-0.00186	-0.00198	-0.002	-0.00198	-0.00218	-0.00014	-0.00012	-6.1e-05	-0.00018	-0.00017	-0.00018	-0.00014	-0.00023	-0.00028	-0.00024	1.5e-05	9.2e-05	6.1e-05	1.5e-05	7.6e-05	0.000244	0.000259	-3.1e-05	-0.00015	-7.6e-05	-1.5e-05	-3.1e-05	6.1e-05	0.000107	-4.6e-05	0.000168	-3.1e-05	4.6e-05	0.000168	0.000107	-1.5e-05	-9.2e-05	-6.1e-05	0	-7.6e-05	-3.1e-05	-3.1e-05	0.000137	-4.6e-05
[truncated: 1 more columns]

## Sheet: Fig 6c_2D6 reox spectra
Wavelength nm.	0	1	2	3	4	5	6	7	8	9	10	11	12	13	14	15	16	17	18	19	20	21	22	23	24	25	26	27	28	29	30	31	32	33	34	35	36	37	38	39	40	41	42	43	44	45	46	47	48
400	0.016968	0.016022	0.015533	0.015259	0.015533	0.015686	0.016159	0.015793	0.016251	0.015396	0.015747	0.016113	0.015335	0.015152	0.015762	0.016159	0.015808	0.01561	0.015717	0.015945	0.016312	0.01622	0.015991	0.015884	0.016312	0.016602	0.016602	0.01651	0.01683	0.016937	0.016571	0.017365	0.017029	0.017242	0.017365	0.017242	0.017685	0.017685	0.01767	0.018112	0.018402	0.017761	0.018204	0.018265	0.018631	0.018646	0.018814	0.018951	0.019089
400.5	0.015549	0.014343	0.013931	0.013885	0.014175	0.014099	0.014297	0.014175	0.01445	0.013794	0.014221	0.014374	0.013885	0.013977	0.014053	0.014374	0.01416	0.014053	0.014236	0.01445	0.014557	0.014389	0.014557	0.014252	0.014725	0.014786	0.015091	0.015152	0.015289	0.01535	0.01532	0.01561	0.015533	0.015915	0.015961	0.01593	0.016327	0.016037	0.016327	0.016281	0.016571	0.01651	0.016647	0.016708	0.017029	0.017334	0.017212	0.017258	0.017319
401	0.012711	0.011383	0.011047	0.010986	0.011093	0.011368	0.011154	0.011093	0.011017	0.011093	0.011063	0.011215	0.011078	0.011307	0.010864	0.011002	0.010986	0.011139	0.01149	0.011322	0.011551	0.011261	0.011673	0.011444	0.01181	0.01207	0.011902	0.012009	0.011978	0.012238	0.01236	0.012527	0.012619	0.013016	0.013016	0.013031	0.013489	0.013367	0.013245	0.013184	0.013367	0.01387	0.013809	0.013916	0.013977	0.014526	0.014084	0.014313	0.01442
401.5	0.009781	0.008881	0.008408	0.008133	0.008148	0.008774	0.008652	0.008347	0.008286	0.008453	0.008499	0.008606	0.008514	0.008636	0.008347	0.008286	0.008301	0.008484	0.008881	0.008713	0.00885	0.008774	0.008957	0.00882	0.009125	0.009552	0.009155	0.009354	0.009216	0.009537	0.009613	0.010086	0.009888	0.010254	0.010376	0.0103	0.010666	0.010803	0.010391	0.010956	0.011047	0.011032	0.011383	0.011459	0.011398	0.011703	0.011444	0.011856	0.012299
402	0.007248	0.006088	0.00589	0.005478	0.005569	0.005798	0.005722	0.00563	0.005844	0.005615	0.006149	0.005875	0.006012	0.006104	0.006058	0.005661	0.005859	0.005997	0.006149	0.006149	0.006195	0.006424	0.006409	0.006332	0.006729	0.006531	0.006912	0.007019	0.00708	0.006973	0.007431	0.007599	0.007355	0.007675	0.007874	0.007996	0.008057	0.007904	0.008148	0.00853	0.008575	0.008575	0.008972	0.008698	0.008972	0.009216	0.009277	0.009354	0.009735
402.5	0.0047	0.003372	0.003479	0.002853	0.002823	0.003174	0.003189	0.003342	0.003204	0.003433	0.003464	0.003128	0.003311	0.003204	0.003433	0.003036	0.003357	0.003723	0.003555	0.003372	0.003754	0.003937	0.00383	0.004044	0.004227	0.004059	0.004242	0.004379	0.004425	0.004715	0.004868	0.004883	0.00528	0.005005	0.005112	0.005432	0.005615	0.005539	0.005814	0.006012	0.006149	0.006104	0.006454	0.006134	0.006516	0.006592	0.007187	0.007004	0.007019
403	0.002228	0.000946	0.000824	0.000504	0.000778	0.000854	0.001114	0.000946	0.001022	0.001068	0.001068	0.000992	0.001083	0.000793	0.000931	0.000961	0.001022	0.00119	0.001099	0.00145	0.001373	0.001572	0.001373	0.001694	0.001633	0.001892	0.001831	0.002045	0.002106	0.002426	0.002655	0.002548	0.002975	0.002701	0.00293	0.003128	0.00354	0.003357	0.003723	0.003754	0.003952	0.003677	0.00386	0.004028	0.004166	0.004211	0.004791	0.004868	0.004944
403.5	0.000122	-0.00153	-0.00151	-0.00153	-0.00136	-0.00154	-0.00131	-0.0015	-0.00104	-0.00134	-0.00124	-0.00099	-0.00118	-0.00102	-0.00143	-0.0011	-0.00108	-0.00107	-0.00095	-0.00058	-0.00057	-0.00082	-0.00063	-0.0004	-0.00031	-0.00028	-0.00014	-0.00026	7.6e-05	4.6e-05	0.000366	0.000488	0.000565	0.000732	0.000854	0.001175	0.001526	0.001328	0.001633	0.001434	0.001434	0.001968	0.001724	0.002014	0.001923	0.002335	0.002502	0.002472	0.002777
404	-0.00208	-0.0033	-0.00339	-0.00343	-0.00359	-0.00342	-0.00343	-0.00328	-0.00331	-0.00307	-0.0032	-0.00266	-0.00302	-0.0029	-0.00324	-0.00296	-0.00301	-0.00273	-0.00241	-0.00264	-0.00226	-0.00276	-0.00256	-0.0024	-0.00203	-0.00208	-0.00211	-0.00218	-0.0018	-0.00153	-0.00147	-0.00108	-0.00116	-0.00098	-0.00079	-0.00081	-0.00011	-0.00029	-0.00023	-0.00037	-0.00023	0.000275	0.000229	0.000534	0.000412	0.000656	0.000732	0.000549	0.001022
404.5	-0.00359	-0.00496	-0.00523	-0.00533	-0.00531	-0.00504	-0.00504	-0.00508	-0.00494	-0.00479	-0.00464	-0.00446	-0.00436	-0.00443	-0.00459	-0.00467	-0.00472	-0.00456	-0.00429	-0.00417	-0.00418	-0.00415	-0.00421	-0.00414	-0.00383	-0.00377	-0.00362	-0.00365	-0.00316	-0.00331	-0.00264	-0.00264	-0.00281	-0.00234	-0.00226	-0.00232	-0.00179	-0.00185	-0.00159	-0.00177	-0.00156	-0.00131	-0.00137	-0.00108	-0.00087	-0.00101	-0.00099	-0.00075	-0.00011
405	-0.00511	-0.00668	-0.00673	-0.00705	-0.00726	-0.007	-0.00671	-0.00673	-0.00668	-0.0065	-0.0062	-0.00656	-0.00623	-0.00626	-0.00639	-0.00644	-0.00642	-0.00603	-0.00597	-0.00612	-0.00584	-0.00566	-0.00549	-0.00539	-0.00536	-0.00545	-0.00516	-0.00505	-0.00484	-0.00491	-0.00443	-0.00443	-0.00412	-0.00401	-0.00427	-0.00368	-0.0038	-0.0033	-0.00333	-0.00317	-0.00308	-0.00281	-0.00275	-0.00285	-0.00264	-0.00224	-0.00226	-0.00212	-0.00177
405.5	-0.00722	-0.00845	-0.00848	-0.0089	-0.00896	-0.00888	-0.00848	-0.00815	-0.00839	-0.00809	-0.00803	-0.00827	-0.00804	-0.00822	-0.00789	-0.00789	-0.0078	-0.00752	-0.00758	-0.00777	-0.00732	-0.00697	-0.00736	-0.00699	-0.00699	-0.00674	-0.00679	-0.00636	-0.0063	-0.0062	-0.006	-0.00581	-0.00543	-0.00575	-0.00569	-0.0052	-0.00528	-0.00497	-0.00481	-0.00446	-0.00453	-0.00464	-0.00427	-0.00426	-0.00412	-0.0038	-0.00353	-0.00357	-0.00363
406	-0.0092	-0.0107	-0.01068	-0.01054	-0.01051	-0.01035	-0.00995	-0.00993	-0.00957	-0.01001	-0.00954	-0.00986	-0.00972	-0.00954	-0.00946	-0.00922	-0.00928	-0.0096	-0.00942	-0.00916	-0.00896	-0.0087	-0.00913	-0.00879	-0.00858	-0.00824	-0.00809	-0.00798	-0.00766	-0.0079	-0.00765	-0.00739	-0.00726	-0.00705	-0.00694	-0.00656	-0.00679	-0.00661	-0.00612	-0.00617	-0.00629	-0.00612	-0.00607	-0.00574	-0.00554	-0.00552	-0.00526	-0.00499	-0.0049
406.5	-0.01093	-0.01241	-0.01225	-0.01218	-0.01213	-0.01183	-0.01184	-0.01178	-0.01134	-0.01181	-0.01125	-0.01126	-0.01132	-0.01103	-0.0114	-0.01102	-0.01103	-0.01109	-0.01073	-0.01073	-0.01033	-0.01067	-0.01032	-0.01013	-0.00996	-0.00974	-0.00984	-0.00975	-0.00935	-0.00929	-0.00928	-0.00896	-0.00868	-0.00841	-0.00827	-0.00827	-0.00815	-0.0079	-0.00777	-0.00792	-0.00777	-0.00734	-0.00742	-0.00699	-0.00702	-0.00642	-0.00655	-0.00636	-0.00623
407	-0.01251	-0.01392	-0.01382	-0.01408	-0.01376	-0.01352	-0.01381	-0.0134	-0.01332	-0.01321	-0.01294	-0.01265	-0.0127	-0.01257	-0.01296	-0.0126	-0.01253	-0.01222	-0.01209	-0.01196	-0.0117	-0.01193	-0.01189	-0.01163	-0.01152	-0.01114	-0.01135	-0.011	-0.01065	-0.01093	-0.01038	-0.01024	-0.01022	-0.00978	-0.00966	-0.00998	-0.00937	-0.00932	-0.0092	-0.00903	-0.00885	-0.00862	-0.0087	-0.00806	-0.00822	-0.00768	-0.00781	-0.00774	-0.00768
407.5	-0.01393	-0.01572	-0.01584	-0.01564	-0.0157	-0.01523	-0.01535	-0.01521	-0.01485	-0.01482	-0.01418	-0.0145	-0.01416	-0.01404	-0.01445	-0.01405	-0.01413	-0.01384	-0.0137	-0.01349	-0.01349	-0.01325	-0.01332	-0.01317	-0.01289	-0.01277	-0.01256	-0.01244	-0.01228	-0.01231	-0.01181	-0.01173	-0.01187	-0.01134	-0.01129	-0.01109	-0.01094	-0.01064	-0.01079	-0.01044	-0.01025	-0.00974	-0.0099	-0.00966	-0.00949	-0.00931	-0.00928	-0.00906	-0.00879
408	-0.01561	-0.01724	-0.0173	-0.01733	-0.01744	-0.01701	-0.01679	-0.0166	-0.01643	-0.01634	-0.01584	-0.01613	-0.01595	-0.0157	-0.01558	-0.01564	-0.01543	-0.01526	-0.01514	-0.0152	-0.01488	-0.01448	-0.01444	-0.01437	-0.01411	-0.0141	-0.0139	-0.01389	-0.01376	-0.01328	-0.01326	-0.01303	-0.01288	-0.01292	-0.01277	-0.01218	-0.01218	-0.01186	-0.01209	-0.01164	-0.01141	-0.01111	-0.01111	-0.01102	-0.01076	-0.01067	-0.01038	-0.01042	-0.00998
408.5	-0.01749	-0.01889	-0.019	-0.01907	-0.01886	-0.01874	-0.01842	-0.01787	-0.01794	-0.01761	-0.01756	-0.01762	-0.0175	-0.01737	-0.01697	-0.01703	-0.01674	-0.01666	-0.01686	-0.01653	-0.01627	-0.01598	-0.01625	-0.01573	-0.01576	-0.0155	-0.01511	-0.015	-0.01477	-0.01469	-0.01457	-0.01447	-0.01416	-0.01416	-0.01399	-0.0134	-0.01326	-0.01347	-0.01303	-0.01273	-0.01251	-0.01257	-0.01245	-0.01228	-0.01195	-0.01209	-0.01164	-0.01155	-0.01132
409	-0.01906	-0.02077	-0.02078	-0.02057	-0.02055	-0.02011	-0.01987	-0.0197	-0.01929	-0.01947	-0.01898	-0.01929	-0.01904	-0.01907	-0.01885	-0.01863	-0.01854	-0.01849	-0.01836	-0.01788	-0.01776	-0.01778	-0.01781	-0.01753	-0.01732	-0.01704	-0.01677	-0.01648	-0.0163	-0.01599	-0.01617	-0.01593	-0.0154	-0.0154	-0.01515	-0.01479	-0.01471	-0.01489	-0.0144	-0.0144	-0.01416	-0.01384	-0.01369	-0.01372	-0.01337	-0.01349	-0.01315	-0.01276	-0.01256
409.5	-0.02063	-0.0224	-0.02213	-0.0222	-0.02206	-0.02167	-0.02141	-0.02141	-0.02098	-0.02115	-0.02054	-0.02046	-0.02063	-0.02049	-0.02022	-0.01996	-0.02004	-0.01984	-0.01936	-0.01935	-0.01894	-0.01901	-0.01881	-0.01895	-0.01842	-0.0181	-0.01827	-0.01798	-0.01772	-0.01749	-0.01747	-0.01691	-0.01669	-0.01665	-0.01624	-0.01624	-0.01592	-0.01578	-0.01567	-0.01563	-0.01559	-0.01526	-0.01505	-0.01479	-0.01494	-0.01453	-0.0143	-0.01405	-0.01392
410	-0.02191	-0.02402	-0.02361	-0.02374	-0.02339	-0.02316	-0.02312	-0.02268	-0.02248	-0.02213	-0.022	-0.02162	-0.02167	-0.02135	-0.02141	-0.02132	-0.02115	-0.02103	-0.02071	-0.02049	-0.02033	-0.02031	-0.0202	-0.02011	-0.0197	-0.01926	-0.01923	-0.01898	-0.01895	-0.0188	-0.01845	-0.01796	-0.0179	-0.01773	-0.01733	-0.01747	-0.01704	-0.01703	-0.01695	-0.01665	-0.01663	-0.01642	-0.01624	-0.01585	-0.01604	-0.01563	-0.01543	-0.01497	-0.01512
410.5	-0.02321	-0.02521	-0.02473	-0.02496	-0.02469	-0.02437	-0.02425	-0.024	-0.02373	-0.02345	-0.0231	-0.02304	-0.02283	-0.02254	-0.02264	-0.0228	-0.0224	-0.0221	-0.02179	-0.0217	-0.02145	-0.02135	-0.0213	-0.02123	-0.02081	-0.02055	-0.02026	-0.02011	-0.02023	-0.01965	-0.01956	-0.01904	-0.01874	-0.01886	-0.01865	-0.01854	-0.0182	-0.01813	-0.01825	-0.01779	-0.01761	-0.01726	-0.01695	-0.01685	-0.01694	-0.01651	-0.0166	-0.01611	-0.01593
411	-0.02461	-0.02623	-0.02586	-0.02632	-0.02582	-0.02577	-0.02522	-0.02496	-0.02501	-0.02461	-0.02435	-0.02426	-0.02399	-0.02399	-0.02354	-0.02379	-0.02319	-0.02298	-0.02304	-0.02303	-0.02249	-0.02213	-0.02229	-0.02191	-0.02182	-0.0217	-0.02121	-0.02103	-0.0211	-0.02083	-0.02045	-0.02017	-0.02007	-0.01991	-0.01962	-0.01955	-0.0191	-0.01921	-0.01903	-0.01863	-0.01827	-0.01831	-0.01801	-0.0179	-0.01776	-0.0175	-0.01741	-0.01729	-0.01688
411.5	-0.0257	-0.02763	-0.02748	-0.02733	-0.02708	-0.02695	-0.02638	-0.02583	-0.02591	-0.02551	-0.02531	-0.02535	-0.02518	-0.0248	-0.02478	-0.02469	-0.02419	-0.02431	-0.02449	-0.024	-0.02383	-0.02351	-0.02371	-0.02298	-0.02309	-0.02286	-0.02226	-0.02179	-0.02191	-0.02168	-0.02156	-0.02147	-0.02124	-0.02089	-0.02081	-0.02033	-0.02039	-0.02039	-0.02	-0.0195	-0.0192	-0.01921	-0.01914	-0.01903	-0.01856	-0.01878	-0.01819	-0.01791	-0.01793
412	-0.02675	-0.0286	-0.02869	-0.0284	-0.02812	-0.02786	-0.02728	-0.02724	-0.02696	-0.02687	-0.02644	-0.02638	-0.02647	-0.02609	-0.02606	-0.02573	-0.0257	-0.02547	-0.0253	-0.02499	-0.02498	-0.02454	-0.02466	-0.02416	-0.02412	-0.02376	-0.02353	-0.02316	-0.023	-0.02266	-0.02278	-0.0226	-0.02208	-0.0221	-0.02161	-0.02136	-0.0215	-0.02113	-0.02101	-0.02045	-0.02029	-0.02036	-0.02011	-0.01996	-0.01982	-0.01982	-0.01903	-0.01881	-0.01892
412.5	-0.02785	-0.02954	-0.0295	-0.02965	-0.02904	-0.02884	-0.02856	-0.02826	-0.02821	-0.02803	-0.02773	-0.02715	-0.02724	-0.0271	-0.02702	-0.02655	-0.02672	-0.02647	-0.02615	-0.02586	-0.02583	-0.02548	-0.02559	-0.02509	-0.02498	-0.02469	-0.02458	-0.02425	-0.02399	-0.02411	-0.02374	-0.02335	-0.02309	-0.02301	-0.02231	-0.02261	-0.02223	-0.02217	-0.02188	-0.02156	-0.02121	-0.02161	-0.02123	-0.02097	-0.02087	-0.02058	-0.02008	-0.02017	-0.02013
413	-0.02866	-0.03091	-0.03043	-0.03056	-0.03024	-0.02982	-0.02992	-0.02933	-0.02901	-0.02873	-0.02835	-0.02809	-0.02805	-0.0276	-0.02806	-0.02779	-0.02777	-0.02753	-0.02715	-0.02692	-0.02681	-0.0267	-0.02658	-0.02615	-0.02602	-0.02582	-0.02571	-0.02533	-0.02516	-0.02495	-0.02475	-0.02431	-0.02414	-0.02394	-0.02377	-0.02361	-0.02339	-0.02312	-0.02292	-0.0228	-0.02243	-0.02222	-0.02211	-0.022	-0.02159	-0.02167	-0.02141	-0.02107	-0.02104
413.5	-0.02936	-0.03154	-0.03127	-0.03149	-0.03128	-0.0309	-0.03056	-0.03043	-0.03	-0.02966	-0.02925	-0.02942	-0.02905	-0.02873	-0.02878	-0.02898	-0.02852	-0.02809	-0.02786	-0.02806	-0.0278	-0.02747	-0.02713	-0.02713	-0.02664	-0.02654	-0.02649	-0.02646	-0.02614	-0.02589	-0.02539	-0.02521	-0.02512	-0.02502	-0.02467	-0.02463	-0.02428	-0.02382	-0.02387	-0.02359	-0.02341	-0.02312	-0.02289	-0.02292	-0.02268	-0.02263	-0.02255	-0.02216	-0.02164
414	-0.03017	-0.03215	-0.03233	-0.03217	-0.03206	-0.03186	-0.03136	-0.03095	-0.03105	-0.03067	-0.0304	-0.03021	-0.02988	-0.0298	-0.02948	-0.0296	-0.02901	-0.02887	-0.02882	-0.02878	-0.02881	-0.0284	-0.02818	-0.02815	-0.02759	-0.02736	-0.02708	-0.02704	-0.02678	-0.02681	-0.02646	-0.02608	-0.02605	-0.02588	-0.02562	-0.02547	-0.02504	-0.02499	-0.02475	-0.02451	-0.02411	-0.02417	-0.0239	-0.02394	-0.02356	-0.02335	-0.02327	-0.02321	-0.02283
414.5	-0.03085	-0.03325	-0.03311	-0.03296	-0.03282	-0.03239	-0.03207	-0.03169	-0.0314	-0.03131	-0.03117	-0.03088	-0.03081	-0.03072	-0.03047	-0.03041	-0.0302	-0.03006	-0.0298	-0.02965	-0.02959	-0.02916	-0.02947	-0.0291	-0.02878	-0.02853	-0.02811	-0.02789	-0.02782	-0.02737	-0.0277	-0.02721	-0.02664	-0.02696	-0.02658	-0.02606	-0.02617	-0.02591	-0.02573	-0.02564	-0.0251	-0.02502	-0.02475	-0.02484	-0.02449	-0.02458	-0.02402	-0.0238	-0.02383
415	-0.03172	-0.03392	-0.03352	-0.03375	-0.03328	-0.03293	-0.03249	-0.03255	-0.03204	-0.03217	-0.03207	-0.03174	-0.03169	-0.03154	-0.03137	-0.03105	-0.03105	-0.03091	-0.03064	-0.03052	-0.03018	-0.02991	-0.02991	-0.02956	-0.02936	-0.02927	-0.02904	-0.02881	-0.02852	-0.02843	-0.02864	-0.02806	-0.02756	-0.02791	-0.02721	-0.02687	-0.02701	-0.02679	-0.02646	-0.0264	-0.02605	-0.02603	-0.02573	-0.0256	-0.02547	-0.0255	-0.02495	-0.02467	-0.02472
415.5	-0.03221	-0.03436	-0.03432	-0.03426	-0.03389	-0.0338	-0.03336	-0.0331	-0.03272	-0.03288	-0.03265	-0.0323	-0.03233	-0.03218	-0.03218	-0.03165	-0.03189	-0.03156	-0.03148	-0.03114	-0.03101	-0.03076	-0.03055	-0.0302	-0.03021	-0.03003	-0.03005	-0.02957	-0.02927	-0.02931	-0.02951	-0.02901	-0.02867	-0.02841	-0.02814	-0.02789	-0.02776	-0.02777	-0.0273	-0.02742	-0.02693	-0.02679	-0.02672	-0.0266	-0.02612	-0.02606	-0.02593	-0.0257	-0.02591
416	-0.03247	-0.03473	-0.0347	-0.03505	-0.03474	-0.03436	-0.03409	-0.03388	-0.03348	-0.03345	-0.03301	-0.03322	-0.03322	-0.03304	-0.03285	-0.0325	-0.03268	-0.03206	-0.03201	-0.03191	-0.03172	-0.03153	-0.03154	-0.0313	-0.03098	-0.0307	-0.0309	-0.03046	-0.03021	-0.03023	-0.02983	-0.02953	-0.02957	-0.02904	-0.02896	-0.0289	-0.02856	-0.02831	-0.02831	-0.0282	-0.02776	-0.02757	-0.02751	-0.02737	-0.02713	-0.02704	-0.02695	-0.02652	-0.0266
416.5	-0.03337	-0.03551	-0.0354	-0.0359	-0.03574	-0.03513	-0.03481	-0.03476	-0.03459	-0.03418	-0.03407	-0.03423	-0.03412	-0.03392	-0.03351	-0.03363	-0.03339	-0.0331	-0.03285	-0.03275	-0.03282	-0.03243	-0.03236	-0.0323	-0.03183	-0.03174	-0.03171	-0.03151	-0.03139	-0.0312	-0.03053	-0.03027	-0.0305	-0.03035	-0.03003	-0.02992	-0.02971	-0.02921	-0.0295	-0.02913	-0.02881	-0.02852	-0.02846	-0.02835	-0.0282	-0.02808	-0.02779	-0.02737	-0.02748
417	-0.03389	-0.03619	-0.03595	-0.03626	-0.03616	-0.03581	-0.03549	-0.03525	-0.03485	-0.03462	-0.03467	-0.03471	-0.03468	-0.03461	-0.03397	-0.03424	-0.03404	-0.03369	-0.03351	-0.03351	-0.03354	-0.03293	-0.03307	-0.03291	-0.03282	-0.03261	-0.03233	-0.03221	-0.03206	-0.03166	-0.03137	-0.03114	-0.03111	-0.03117	-0.03082	-0.03059	-0.03046	-0.03017	-0.03027	-0.02977	-0.0296	-0.02947	-0.02921	-0.02922	-0.02884	-0.02896	-0.02853	-0.02806	-0.02814
417.5	-0.03401	-0.03627	-0.03584	-0.03603	-0.03584	-0.03561	-0.0352	-0.03511	-0.03505	-0.03508	-0.03481	-0.0347	-0.03468	-0.0347	-0.03416	-0.03412	-0.03404	-0.03378	-0.0338	-0.03374	-0.03346	-0.03325	-0.03308	-0.03285	-0.03294	-0.03281	-0.03244	-0.03218	-0.03194	-0.03175	-0.03175	-0.03149	-0.03133	-0.03114	-0.03091	-0.03081	-0.03043	-0.03049	-0.03011	-0.02988	-0.02989	-0.02992	-0.02953	-0.02922	-0.02908	-0.02945	-0.02884	-0.02856	-0.02829
418	-0.03395	-0.0363	-0.03601	-0.03592	-0.03592	-0.03558	-0.03514	-0.03494	-0.03516	-0.03526	-0.0349	-0.03464	-0.03462	-0.03444	-0.03449	-0.0343	-0.03429	-0.03426	-0.03392	-0.03343	-0.03359	-0.03351	-0.03323	-0.03281	-0.03311	-0.03293	-0.03276	-0.03239	-0.0322	-0.03207	-0.03185	-0.03183	-0.0314	-0.03146	-0.03113	-0.0309	-0.0307	-0.03056	-0.03037	-0.03029	-0.03026	-0.02992	-0.02966	-0.02913	-0.02934	-0.02936	-0.02885	-0.02898	-0.02884
418.5	-0.03378	-0.03592	-0.03578	-0.0361	-0.0359	-0.03565	-0.0356	-0.03529	-0.03496	-0.03513	-0.0347	-0.03482	-0.03471	-0.03453	-0.03455	-0.03441	-0.03442	-0.03441	-0.03397	-0.03369	-0.03355	-0.03389	-0.03363	-0.03323	-0.0332	-0.03278	-0.0329	-0.0327	-0.03227	-0.03262	-0.03194	-0.0318	-0.03174	-0.03168	-0.03127	-0.03119	-0.03095	-0.03095	-0.03064	-0.03038	-0.03037	-0.03011	-0.03006	-0.02948	-0.02969	-0.02954	-0.02928	-0.02907	-0.02911
419	-0.03369	-0.03587	-0.03572	-0.03603	-0.036	-0.03542	-0.03568	-0.0354	-0.03508	-0.03502	-0.03459	-0.03467	-0.03433	-0.03447	-0.0343	-0.03459	-0.03429	-0.03421	-0.03418	-0.034	-0.03362	-0.03394	-0.03355	-0.03343	-0.03304	-0.03299	-0.03307	-0.03256	-0.03258	-0.03262	-0.03224	-0.03201	-0.032	-0.03156	-0.03136	-0.03162	-0.03107	-0.03105	-0.03075	-0.03061	-0.03044	-0.03023	-0.03008	-0.02994	-0.02979	-0.02966	-0.02959	-0.02937	-0.0291
419.5	-0.03334	-0.03584	-0.03577	-0.03606	-0.03584	-0.03543	-0.03528	-0.03523	-0.03484	-0.03461	-0.03458	-0.03456	-0.03424	-0.03426	-0.03424	-0.03473	-0.03421	-0.03397	-0.03384	-0.03374	-0.03369	-0.03348	-0.03343	-0.03337	-0.0331	-0.03288	-0.0329	-0.03265	-0.03268	-0.03243	-0.03203	-0.03188	-0.03174	-0.0316	-0.03153	-0.03131	-0.03125	-0.03075	-0.03081	-0.03047	-0.03046	-0.03014	-0.0298	-0.02994	-0.02956	-0.02957	-0.02954	-0.02943	-0.02918
420	-0.03325	-0.03525	-0.03525	-0.03555	-0.03528	-0.03513	-0.03487	-0.035	-0.03442	-0.03416	-0.03426	-0.03439	-0.03427	-0.03406	-0.03378	-0.0341	-0.03371	-0.03366	-0.03355	-0.03365	-0.0332	-0.03339	-0.03311	-0.03319	-0.03287	-0.03249	-0.03221	-0.03238	-0.03218	-0.032	-0.0318	-0.03156	-0.03133	-0.03136	-0.03125	-0.03091	-0.03085	-0.0307	-0.03024	-0.03006	-0.03011	-0.03017	-0.02972	-0.02968	-0.02937	-0.02965	-0.02933	-0.02913	-0.02893
420.5	-0.03288	-0.03482	-0.03485	-0.03465	-0.03478	-0.03426	-0.03413	-0.0342	-0.03404	-0.034	-0.03386	-0.03377	-0.03363	-0.03351	-0.03333	-0.03351	-0.0334	-0.0334	-0.03333	-0.03328	-0.03276	-0.03284	-0.03258	-0.03247	-0.03236	-0.03233	-0.03197	-0.03175	-0.03162	-0.03139	-0.03154	-0.0313	-0.03084	-0.03073	-0.03085	-0.03046	-0.03043	-0.03037	-0.02983	-0.02977	-0.02968	-0.02951	-0.02945	-0.0293	-0.02902	-0.02921	-0.02885	-0.02867	-0.02838
421	-0.03201	-0.03412	-0.03412	-0.0343	-0.03384	-0.03363	-0.03331	-0.03334	-0.03319	-0.03351	-0.03322	-0.03311	-0.03313	-0.03287	-0.03302	-0.03297	-0.03307	-0.03281	-0.03267	-0.03244	-0.03227	-0.0322	-0.03212	-0.03163	-0.03183	-0.03165	-0.03137	-0.03146	-0.03078	-0.03108	-0.0309	-0.03055	-0.03029	-0.03015	-0.03011	-0.02979	-0.02982	-0.0296	-0.02948	-0.0293	-0.02927	-0.02892	-0.02892	-0.02852	-0.02849	-0.02843	-0.02818	-0.02803	-0.02788
421.5	-0.03134	-0.03317	-0.03302	-0.03346	-0.03314	-0.03281	-0.03297	-0.03273	-0.03236	-0.03259	-0.03215	-0.0323	-0.03218	-0.03207	-0.03198	-0.03203	-0.032	-0.03175	-0.03185	-0.03159	-0.0313	-0.0316	-0.03131	-0.03101	-0.03096	-0.03066	-0.03066	-0.03067	-0.03008	-0.03032	-0.03012	-0.02983	-0.02982	-0.0295	-0.02895	-0.02928	-0.02872	-0.02896	-0.02866	-0.02881	-0.02855	-0.02849	-0.02818	-0.02779	-0.02803	-0.02788	-0.02762	-0.02728	-0.02716
422	-0.03038	-0.03241	-0.0321	-0.03229	-0.03246	-0.03174	-0.03209	-0.03178	-0.0316	-0.03157	-0.03119	-0.0311	-0.0309	-0.0309	-0.03108	-0.03111	-0.03095	-0.03085	-0.0307	-0.03053	-0.03043	-0.0303	-0.03017	-0.03005	-0.02979	-0.02976	-0.0298	-0.02962	-0.02934	-0.02934	-0.02892	-0.02866	-0.02884	-0.02869	-0.0282	-0.02835	-0.028	-0.02785	-0.02792	-0.02789	-0.02766	-0.02734	-0.02705	-0.02713	-0.02707	-0.02681	-0.02669	-0.02638	-0.02623
422.5	-0.02907	-0.0311	-0.03091	-0.03108	-0.03104	-0.03088	-0.03047	-0.03055	-0.03029	-0.03001	-0.02989	-0.02997	-0.02979	-0.02979	-0.0298	-0.02995	-0.02947	-0.0294	-0.02936	-0.02947	-0.02934	-0.02907	-0.02902	-0.02892	-0.02861	-0.02858	-0.02829	-0.02846	-0.02811	-0.02821	-0.02776	-0.02744	-0.02745	-0.02754	-0.0273	-0.02704	-0.02705	-0.02663	-0.02679	-0.02625	-0.02632	-0.02615	-0.02582	-0.02609	-0.02567	-0.02536	-0.02557	-0.02531	-0.02528
423	-0.02802	-0.02943	-0.02947	-0.02937	-0.02947	-0.02942	-0.02889	-0.02892	-0.02866	-0.02828	-0.02844	-0.02855	-0.02817	-0.02853	-0.02791	-0.02826	-0.02799	-0.02789	-0.02803	-0.02808	-0.02776	-0.02759	-0.02739	-0.0276	-0.02699	-0.02721	-0.02681	-0.02675	-0.0267	-0.02641	-0.02638	-0.02632	-0.02606	-0.02589	-0.02571	-0.02564	-0.02547	-0.02541	-0.02502	-0.0248	-0.02473	-0.02475	-0.02445	-0.02452	-0.02435	-0.02426	-0.02434	-0.02388	-0.02354
423.5	-0.02643	-0.02786	-0.02783	-0.0276	-0.02766	-0.02737	-0.02724	-0.02678	-0.02695	-0.02684	-0.02686	-0.02667	-0.02655	-0.02664	-0.02629	-0.02646	-0.02666	-0.02661	-0.02615	-0.02611	-0.02605	-0.02564	-0.02559	-0.0257	-0.02541	-0.02547	-0.02522	-0.02499	-0.02498	-0.02466	-0.0246	-0.02451	-0.02423	-0.02411	-0.02409	-0.02365	-0.02383	-0.02373	-0.02344	-0.02329	-0.02312	-0.02303	-0.02286	-0.02255	-0.02271	-0.02272	-0.02242	-0.02206	-0.02142
424	-0.02455	-0.02588	-0.02576	-0.02577	-0.02551	-0.02559	-0.0253	-0.02483	-0.02489	-0.02495	-0.0246	-0.02469	-0.02464	-0.02461	-0.02454	-0.02437	-0.0246	-0.02446	-0.0242	-0.02419	-0.02388	-0.02397	-0.02406	-0.02367	-0.02383	-0.02353	-0.02324	-0.02325	-0.02306	-0.02289	-0.02283	-0.02257	-0.02216	-0.02222	-0.02206	-0.02185	-0.02185	-0.02191	-0.02152	-0.02127	-0.02112	-0.02123	-0.02112	-0.02054	-0.02071	-0.02054	-0.02008	-0.02008	-0.01985
424.5	-0.02254	-0.02364	-0.02342	-0.02347	-0.02327	-0.02322	-0.023	-0.02289	-0.0226	-0.02246	-0.02222	-0.0224	-0.02206	-0.02213	-0.02232	-0.02214	-0.02213	-0.02185	-0.02202	-0.02194	-0.02148	-0.02173	-0.02159	-0.02126	-0.02124	-0.02129	-0.02106	-0.02075	-0.02094	-0.02063	-0.02045	-0.02031	-0.01996	-0.01968	-0.01953	-0.01979	-0.0193	-0.01936	-0.01901	-0.01907	-0.01874	-0.01886	-0.01868	-0.01825	-0.01849	-0.01831	-0.0177	-0.01764	-0.01769
425	-0.01988	-0.02115	-0.02078	-0.02112	-0.02065	-0.02034	-0.02028	-0.02002	-0.01997	-0.01982	-0.01964	-0.01964	-0.01949	-0.01929	-0.01961	-0.01976	-0.01926	-0.01907	-0.01898	-0.01915	-0.01897	-0.01885	-0.0184	-0.01836	-0.01822	-0.01846	-0.01836	-0.01801	-0.01808	-0.01784	-0.01764	-0.01726	-0.0172	-0.01697	-0.01691	-0.01679	-0.01665	-0.01617	-0.01653	-0.01607	-0.01613	-0.01585	-0.01569	-0.01549	-0.01561	-0.01547	-0.01503	-0.01503	-0.01468
425.5	-0.01755	-0.01868	-0.01816	-0.01846	-0.01798	-0.01785	-0.01737	-0.01733	-0.01709	-0.01685	-0.0168	-0.01695	-0.01679	-0.01688	-0.01663	-0.01674	-0.01642	-0.01619	-0.01621	-0.01656	-0.0161	-0.01607	-0.01578	-0.01564	-0.01555	-0.01578	-0.01534	-0.01535	-0.01498	-0.01489	-0.01473	-0.01433	-0.01447	-0.01416	-0.0141	-0.01404	-0.01379	-0.01347	-0.01358	-0.01289	-0.01308	-0.01288	-0.01276	-0.01273	-0.01251	-0.01222	-0.01228	-0.01236	-0.01189
426	-0.01575	-0.01663	-0.01598	-0.01556	-0.01543	-0.01526	-0.01491	-0.01486	-0.01456	-0.01415	-0.01439	-0.01436	-0.01415	-0.01422	-0.01402	-0.01404	-0.01411	-0.01373	-0.01367	-0.01396	-0.01354	-0.01317	-0.01294	-0.01323	-0.01289	-0.01314	-0.01259	-0.01236	-0.01212	-0.01209	-0.01181	-0.01181	-0.01161	-0.01137	-0.01131	-0.01119	-0.01093	-0.01083	-0.01074	-0.01035	-0.01003	-0.01003	-0.00981	-0.01012	-0.00978	-0.00957	-0.00964	-0.00928	-0.00913
426.5	-0.01379	-0.0143	-0.01352	-0.01321	-0.01291	-0.01253	-0.01259	-0.01184	-0.01196	-0.01212	-0.01198	-0.01177	-0.01186	-0.01175	-0.01158	-0.01134	-0.01164	-0.01126	-0.01096	-0.01109	-0.01074	-0.01038	-0.01019	-0.01035	-0.01027	-0.01018	-0.00945	-0.00955	-0.0092	-0.00928	-0.00925	-0.00891	-0.00862	-0.00858	-0.0083	-0.00806	-0.00818	-0.00792	-0.00795	-0.00754	-0.00736	-0.00729	-0.00703	-0.00714	-0.0069	-0.00687	-0.00664	-0.00632	-0.00592
427	-0.01183	-0.01186	-0.01102	-0.01108	-0.01082	-0.01032	-0.00998	-0.00955	-0.00951	-0.00984	-0.00926	-0.00952	-0.00928	-0.00923	-0.00894	-0.00853	-0.00871	-0.00856	-0.00847	-0.00841	-0.0078	-0.0078	-0.00803	-0.00746	-0.0076	-0.00725	-0.00671	-0.00678	-0.00662	-0.00653	-0.0065	-0.00609	-0.00592	-0.00548	-0.00534	-0.00534	-0.0051	-0.00508	-0.00481	-0.00468	-0.00435	-0.0045	-0.0045	-0.00412	-0.00395	-0.00365	-0.00346	-0.00317	-0.00304
427.5	-0.00986	-0.00996	-0.00914	-0.00911	-0.00877	-0.00818	-0.00787	-0.00763	-0.00739	-0.00723	-0.00684	-0.00685	-0.00644	-0.00641	-0.00655	-0.00609	-0.00601	-0.006	-0.00575	-0.00563	-0.00517	-0.00499	-0.00514	-0.00482	-0.00449	-0.00432	-0.00432	-0.00397	-0.00386	-0.00375	-0.00334	-0.00298	-0.00285	-0.00237	-0.00243	-0.00221	-0.00194	-0.00186	-0.00186	-0.00172	-0.00136	-0.00122	-0.00111	-0.00084	-0.00085	-0.00047	-0.00026	0.000366	-4.6e-05
428	-0.00792	-0.00797	-0.00729	-0.00687	-0.00656	-0.00594	-0.00572	-0.00523	-0.00502	-0.00481	-0.00421	-0.00407	-0.00388	-0.00389	-0.00378	-0.00337	-0.0032	-0.00307	-0.00269	-0.00266	-0.0023	-0.00224	-0.00183	-0.00159	-0.00153	-0.00118	-0.00124	-0.0009	-0.00061	-0.0004	-0.00018	0.000305	0.000168	0.000702	0.000656	0.000992	0.00116	0.001373	0.00148	0.001892	0.001862	0.002075	0.002396	0.002731	0.002731	0.002991	0.003342	0.003647	0.003525
428.5	-0.00667	-0.00626	-0.00548	-0.00461	-0.00453	-0.00406	-0.00334	-0.00319	-0.00258	-0.00234	-0.0018	-0.00186	-0.00139	-0.00134	-0.00085	-0.00089	-0.00053	-3.1e-05	6.1e-05	-6.1e-05	0.000366	0.000763	0.001038	0.001343	0.001358	0.001785	0.001923	0.002441	0.002563	0.002975	0.003113	0.003326	0.003342	0.00386	0.003906	0.004181	0.004562	0.00473	0.004944	0.005173	0.005661	0.005737	0.005951	0.006027	0.006271	0.006866	0.006821	0.007126	0.007111
429	-0.00578	-0.00505	-0.00414	-0.00322	-0.00267	-0.00195	-0.00142	-0.00107	-0.00049	-0.00015	0.000153	0.000427	0.0009	0.001038	0.001465	0.001495	0.001694	0.002548	0.002655	0.002579	0.002991	0.00383	0.003937	0.003906	0.004425	0.004639	0.00531	0.005417	0.005692	0.005951	0.006287	0.006805	0.006912	0.006989	0.007172	0.007782	0.007767	0.008224	0.008347	0.008728	0.009186	0.009354	0.009705	0.009781	0.009949	0.010376	0.010345	0.010956	0.011032
429.5	-0.00501	-0.00404	-0.00278	-0.00209	-0.00136	-0.00035	0.000122	0.000961	0.001251	0.00148	0.002121	0.002594	0.002884	0.003021	0.003708	0.003967	0.004288	0.004868	0.004868	0.005325	0.005798	0.006195	0.006607	0.006729	0.007217	0.007629	0.008026	0.008484	0.008575	0.009033	0.009293	0.009689	0.009949	0.010193	0.010452	0.011002	0.011063	0.011368	0.012085	0.012405	0.012589	0.012466	0.013031	0.013367	0.013611	0.01384	0.014175	0.014252	0.014938
430	-0.00468	-0.0036	-0.002	-0.00124	-0.00052	0.000488	0.001343	0.00209	0.002777	0.003052	0.003723	0.00415	0.004913	0.005066	0.005646	0.005875	0.006454	0.006821	0.00708	0.007721	0.008392	0.008698	0.008942	0.009399	0.009918	0.01033	0.010391	0.011169	0.011536	0.011932	0.012222	0.012589	0.013	0.013626	0.013901	0.014496	0.014572	0.014877	0.015564	0.015625	0.016068	0.016052	0.016602	0.016846	0.017075	0.017639	0.01799	0.017944	0.018616
430.5	-0.00438	-0.00319	-0.00177	-0.00093	0.000443	0.001434	0.002121	0.00296	0.00386	0.00441	0.005234	0.005859	0.006607	0.007019	0.007401	0.007797	0.008347	0.00885	0.009598	0.010162	0.010635	0.011063	0.01149	0.011841	0.012634	0.013077	0.013412	0.013641	0.01445	0.014664	0.01506	0.015945	0.016083	0.016754	0.017044	0.017761	0.017807	0.01828	0.018845	0.019089	0.019394	0.019852	0.020157	0.020844	0.020813	0.021194	0.021698	0.022171	0.022308
431	-0.00411	-0.00275	-0.00113	-6.1e-05	0.001083	0.002304	0.003113	0.00415	0.005081	0.005936	0.007004	0.00769	0.00827	0.008957	0.009567	0.010147	0.010834	0.011475	0.011932	0.012451	0.013062	0.013535	0.01413	0.014786	0.015244	0.016129	0.016342	0.016876	0.01738	0.017883	0.018524	0.019089	0.019333	0.02005	0.02037	0.020828	0.021393	0.021545	0.022537	0.022659	0.023071	0.023666	0.023849	0.024536	0.024536	0.025116	0.025665	0.025986	0.026352
431.5	-0.00423	-0.00269	-0.00057	0.000763	0.001953	0.003296	0.004654	0.005554	0.006638	0.007813	0.008606	0.009155	0.0103	0.011047	0.011703	0.012207	0.013138	0.014038	0.014557	0.014847	0.015533	0.016571	0.017197	0.017746	0.018387	0.019196	0.01944	0.020248	0.020874	0.021408	0.022018	0.022522	0.023117	0.023453	0.024048	0.024734	0.025146	0.025543	0.026184	0.026489	0.027206	0.027771	0.028152	0.028305	0.028595	0.029449	0.029785	0.030014	0.030426
432	-0.00424	-0.00246	-0.00012	0.001144	0.00293	0.004578	0.005798	0.006912	0.00795	0.009155	0.010025	0.010864	0.011887	0.012863	0.013779	0.014297	0.015335	0.01622	0.016968	0.0177	0.018158	0.019424	0.020172	0.020309	0.021545	0.022018	0.022797	0.023514	0.024368	0.024933	0.025253	0.025955	0.026535	0.026779	0.027557	0.028442	0.028564	0.029312	0.029938	0.030716	0.031006	0.031601	0.03215	0.032257	0.033005	0.033325	0.033722	0.034286	0.034653
432.5	-0.00438	-0.00235	0.000214	0.00177	0.003372	0.00531	0.0065	0.00795	0.009308	0.010071	0.011459	0.012527	0.01355	0.014542	0.015686	0.016571	0.01741	0.018387	0.018982	0.020065	0.02092	0.02182	0.02243	0.0233	0.024094	0.024704	0.025696	0.026657	0.027145	0.028091	0.028549	0.029099	0.03006	0.030457	0.031265	0.031754	0.032349	0.032776	0.033737	0.034363	0.034744	0.035019	0.035767	0.036118	0.036957	0.037247	0.037796	0.038223	0.039063
433	-0.00497	-0.00266	-0.00018	0.00174	0.003876	0.005325	0.007278	0.008713	0.010239	0.011292	0.012573	0.013885	0.015305	0.016251	0.017105	0.01825	0.019135	0.020172	0.021194	0.022171	0.023117	0.024048	0.02475	0.025986	0.026642	0.02739	0.028381	0.029282	0.03006	0.03067	0.031448	0.032349	0.033249	0.033707	0.034576	0.035156	0.035873	0.036377	0.037033	0.037567	0.0383	0.038803	0.039337	0.040009	0.040451	0.041138	0.041779	0.042068	0.042862
433.5	-0.00519	-0.0027	-0.00037	0.00174	0.003922	0.005829	0.007782	0.009521	0.010712	0.012527	0.013962	0.015381	0.01651	0.0177	0.018692	0.019958	0.021149	0.022079	0.02327	0.024323	0.025314	0.026031	0.027267	0.028183	0.02916	0.030151	0.030945	0.031708	0.032745	0.033493	0.034286	0.035309	0.035873	0.036758	0.037323	0.037964	0.038879	0.039551	0.040253	0.040894	0.041336	0.042252	0.042587	0.043411	0.044037	0.044449	0.04512	0.045975	0.046371
434	-0.0052	-0.00269	0.000183	0.002502	0.004349	0.006744	0.008499	0.010468	0.011902	0.013901	0.015366	0.016663	0.01825	0.019531	0.020432	0.021759	0.023285	0.024323	0.025253	0.026474	0.027725	0.028458	0.029724	0.030945	0.03186	0.032928	0.033615	0.034561	0.035339	0.036331	0.037354	0.038147	0.03894	0.040085	0.040588	0.041	0.042191	0.042923	0.043549	0.044144	0.044815	0.045746	0.046249	0.046707	0.047531	0.047943	0.048767	0.049576	0.050095
434.5	-0.00517	-0.00224	0.0009	0.003281	0.005798	0.007858	0.01004	0.011765	0.013535	0.015564	0.016815	0.018341	0.020157	0.02153	0.022827	0.023804	0.02533	0.02655	0.027847	0.028992	0.030151	0.031281	0.032562	0.0336	0.034836	0.035645	0.036819	0.037643	0.038528	0.039429	0.040573	0.041382	0.04216	0.043076	0.0439	0.044678	0.04538	0.04631	0.046875	0.04776	0.048309	0.049515	0.050079	0.050369	0.051132	0.051895	0.052521	0.053131	0.053772
435	-0.00447	-0.00131	0.002167	0.004501	0.007141	0.009476	0.011597	0.013443	0.015274	0.016937	0.018738	0.020447	0.021759	0.0233	0.025116	0.026245	0.027618	0.028976	0.030136	0.031494	0.032623	0.033936	0.035202	0.036026	0.037354	0.038605	0.039719	0.040695	0.041428	0.042709	0.043594	0.044174	0.045288	0.046036	0.046814	0.047913	0.048508	0.049316	0.050339	0.051208	0.051758	0.052414	0.053192	0.053696	0.054764	0.055222	0.055542	0.056732	0.057175
435.5	-0.00382	-0.0005	0.003052	0.005463	0.008301	0.010696	0.012741	0.014908	0.016922	0.018417	0.020401	0.021927	0.023682	0.025253	0.026703	0.028107	0.029526	0.030991	0.031952	0.033539	0.034576	0.036255	0.037079	0.038437	0.039322	0.040726	0.041718	0.043015	0.043839	0.044952	0.045853	0.0466	0.047913	0.048706	0.04953	0.050674	0.051178	0.052002	0.05307	0.053802	0.054688	0.054962	0.055801	0.056656	0.057236	0.057907	0.058487	0.059235	0.060364
436	-0.00299	0.000549	0.003525	0.006195	0.009216	0.011612	0.014008	0.016129	0.018097	0.020096	0.021774	0.023422	0.025299	0.02684	0.028351	0.029678	0.031174	0.032364	0.033798	0.035294	0.036453	0.037643	0.038803	0.040085	0.041153	0.042282	0.043488	0.044495	0.045395	0.046692	0.047516	0.048676	0.049637	0.050598	0.051514	0.05246	0.05304	0.053909	0.054749	0.055618	0.056366	0.057022	0.057739	0.058823	0.059128	0.059967	0.060638	0.061218	0.06221
436.5	-0.00194	0.001511	0.004578	0.007492	0.009918	0.012802	0.01506	0.017258	0.01915	0.021118	0.022964	0.024765	0.026306	0.027832	0.029465	0.030914	0.032578	0.033646	0.035004	0.036591	0.038162	0.038681	0.040176	0.041229	0.042389	0.043762	0.044693	0.045715	0.046448	0.047958	0.048737	0.050003	0.050949	0.05188	0.052719	0.053253	0.054367	0.055237	0.056046	0.056641	0.057556	0.058182	0.05896	0.059723	0.060349	0.061035	0.061691	0.062759	0.063034
437	-0.00139	0.002243	0.005615	0.008575	0.010818	0.013687	0.015671	0.017883	0.020096	0.021912	0.023727	0.025284	0.0271	0.028778	0.03006	0.031357	0.033066	0.034439	0.035782	0.037064	0.038651	0.039597	0.040878	0.042099	0.042984	0.044296	0.045288	0.04631	0.047318	0.048279	0.049362	0.050613	0.051422	0.052292	0.053223	0.053894	0.05481	0.055817	0.056396	0.057175	0.058136	0.058762	0.059464	0.060135	0.060516	0.06134	0.062271	0.062912	0.063599
437.5	-0.00055	0.003342	0.006592	0.009476	0.011749	0.014435	0.016647	0.018433	0.020721	0.022842	0.024155	0.025787	0.027618	0.029282	0.030777	0.031677	0.033432	0.034851	0.036301	0.037415	0.038605	0.039734	0.041245	0.042175	0.043457	0.044342	0.045639	0.046478	0.047424	0.048431	0.049545	0.050354	0.051163	0.052002	0.052856	0.053757	0.054459	0.055405	0.056015	0.05719	0.057739	0.058487	0.059082	0.059784	0.06044	0.061218	0.061905	0.062424	0.06337
438	0.000687	0.004379	0.007889	0.010437	0.012711	0.015274	0.017654	0.019348	0.021332	0.023163	0.02475	0.026199	0.027771	0.029129	0.031113	0.032074	0.03363	0.034927	0.036133	0.037292	0.038498	0.039688	0.040985	0.041626	0.043167	0.043884	0.045135	0.046082	0.046707	0.048004	0.048813	0.0495	0.050705	0.051468	0.052109	0.052979	0.05368	0.05455	0.055359	0.056137	0.056885	0.057327	0.058182	0.058594	0.059616	0.060318	0.060623	0.061523	0.062149
438.5	0.001785	0.005554	0.008865	0.011169	0.013718	0.016052	0.018173	0.019913	0.021866	0.023163	0.025009	0.026306	0.027954	0.029175	0.03067	0.031876	0.033081	0.034286	0.035645	0.036774	0.037827	0.039215	0.040054	0.04097	0.042191	0.042786	0.043869	0.044907	0.045746	0.046616	0.047394	0.048416	0.049423	0.050247	0.050964	0.05188	0.052353	0.053146	0.053879	0.054688	0.055374	0.055908	0.05661	0.057266	0.057755	0.058548	0.059097	0.059738	0.06041
439	0.003174	0.006989	0.009506	0.011963	0.01416	0.016418	0.018402	0.020126	0.02182	0.023209	0.024948	0.026459	0.027542	0.028931	0.030136	0.031281	0.03244	0.033264	0.034592	0.035965	0.036728	0.037811	0.038666	0.039566	0.040756	0.041382	0.042572	0.043411	0.044128	0.04509	0.04567	0.046631	0.047455	0.048325	0.04895	0.049744	0.050369	0.050995	0.051971	0.052689	0.05307	0.053741	0.05426	0.055084	0.05545	0.056198	0.056656	0.05722	0.058029
439.5	0.004471	0.007858	0.010605	0.012863	0.014664	0.016678	0.018631	0.020279	0.021622	0.022949	0.024902	0.025909	0.026825	0.028152	0.029129	0.030319	0.03157	0.032181	0.033112	0.034225	0.035461	0.036224	0.036697	0.037811	0.038544	0.039581	0.040527	0.041382	0.041687	0.042831	0.043396	0.044373	0.045044	0.045944	0.046555	0.047073	0.047928	0.048492	0.049133	0.049591	0.050369	0.050598	0.051392	0.051926	0.052307	0.052826	0.053604	0.054306	0.054596
440	0.005463	0.008972	0.01152	0.013489	0.015274	0.016998	0.018677	0.019989	0.021469	0.022522	0.024094	0.024872	0.02623	0.027313	0.028	0.028946	0.029968	0.030853	0.031906	0.032486	0.033569	0.034164	0.034882	0.035904	0.036545	0.037308	0.038086	0.038651	0.039444	0.040207	0.041061	0.041779	0.042175	0.042908	0.04361	0.04422	0.044907	0.04538	0.04567	0.046295	0.046936	0.047684	0.04805	0.048508	0.048721	0.049271	0.050201	0.050629	0.050766
440.5	0.006805	0.010315	0.012558	0.01442	0.015808	0.017288	0.018875	0.019897	0.021133	0.022385	0.023346	0.024292	0.025314	0.026215	0.027145	0.027756	0.028564	0.029526	0.030411	0.030792	0.031601	0.032318	0.033203	0.033646	0.034668	0.03511	0.035995	0.036301	0.036972	0.037918	0.038437	0.03891	0.039505	0.039993	0.040359	0.041107	0.041748	0.042084	0.042831	0.043045	0.043701	0.044464	0.044678	0.044785	0.045303	0.045914	0.046249	0.046692	0.047073
441	0.008392	0.011536	0.013947	0.015305	0.016907	0.018127	0.019394	0.020294	0.021332	0.022079	0.023102	0.023834	0.024658	0.025223	0.026108	0.026703	0.027267	0.028305	0.028778	0.02916	0.029938	0.03093	0.031219	0.031754	0.032578	0.03299	0.033646	0.034286	0.034683	0.035263	0.035721	0.036285	0.036957	0.037308	0.037781	0.038361	0.038849	0.039063	0.039627	0.039932	0.040833	0.040817	0.041458	0.041336	0.041931	0.042313	0.042664	0.043243	0.04332
441.5	0.010178	0.013168	0.014999	0.016037	0.017654	0.018921	0.019669	0.020508	0.02153	0.021744	0.022781	0.023468	0.024307	0.024475	0.025116	0.025818	0.026154	0.026855	0.027374	0.028061	0.028427	0.02919	0.029541	0.030106	0.03067	0.030685	0.03157	0.031906	0.032639	0.032883	0.033386	0.033676	0.034302	0.034424	0.03511	0.035568	0.035767	0.03598	0.036346	0.037033	0.037476	0.037766	0.037903	0.038254	0.038696	0.038956	0.039612	0.039764	0.039886
[truncated: 117 more rows]
[truncated: 51 more columns]
